# Supplementary material for: Dysregulated circRNA–miRNA–mRNA networks reveal stage-specific mRNA expression changes in Parkinson’s disease
Source: Mol Brain. 2025 Dec 1;19:4. doi: 10.1186/s13041-025-01262-2 (PMC12798134; doi:10.1186/s13041-025-01262-2)
Supplement: Supplementary file 1 — Additional file1 (XLSX 39383 kb) [file 13041_2025_1262_MOESM1_ESM.xlsx]

## Sheet: S1
Table S1. FastQC for raw RNA-seq datasets
	Untrimmed				Trimmed
Sample	Total Sequences	Poor Quality	Sequence Length	%GC	Total Sequences	Poor Quality	Sequence Length	%GC
PPMI-Phase1-IR1.3000.BL.PP0016-0630.5104-SL-0433.L001.R1	32086969	0	126	50	31583805	0	36-126	50
PPMI-Phase1-IR1.3000.BL.PP0016-0630.5104-SL-0433.L001.R2	32086969	0	126	51	31583805	0	36-126	51
PPMI-Phase1-IR1.3000.BL.PP0016-0630.5104-SL-0433.L002.R1	31905635	0	126	50	31443000	0	36-126	50
PPMI-Phase1-IR1.3000.BL.PP0016-0630.5104-SL-0433.L002.R2	31905635	0	126	51	31443000	0	36-126	51
PPMI-Phase1-IR1.3000.BL.PP0016-0630.5104-SL-0433.L003.R1	31770727	0	126	50	31256894	0	36-126	50
PPMI-Phase1-IR1.3000.BL.PP0016-0630.5104-SL-0433.L003.R2	31770727	0	126	51	31256894	0	36-126	51
PPMI-Phase1-IR1.3000.BL.PP0016-0630.5104-SL-0433.L004.R1	31588288	0	126	50	31104014	0	36-126	50
PPMI-Phase1-IR1.3000.BL.PP0016-0630.5104-SL-0433.L004.R2	31588288	0	126	51	31104014	0	36-126	51
PPMI-Phase1-IR1.3000.V04.0003121345.5104-SL-0442.L001.R1	28747022	0	126	47	28318174	0	36-126	47
PPMI-Phase1-IR1.3000.V04.0003121345.5104-SL-0442.L001.R2	28747022	0	126	48	28318174	0	36-126	48
PPMI-Phase1-IR1.3000.V04.0003121345.5104-SL-0442.L002.R1	28318954	0	126	48	27932525	0	36-126	48
PPMI-Phase1-IR1.3000.V04.0003121345.5104-SL-0442.L002.R2	28318954	0	126	48	27932525	0	36-126	48
PPMI-Phase1-IR1.3000.V04.0003121345.5104-SL-0442.L003.R1	28532351	0	126	47	28101228	0	36-126	47
PPMI-Phase1-IR1.3000.V04.0003121345.5104-SL-0442.L003.R2	28532351	0	126	48	28101228	0	36-126	48
PPMI-Phase1-IR1.3000.V04.0003121345.5104-SL-0442.L004.R1	28180059	0	126	47	27780155	0	36-126	47
PPMI-Phase1-IR1.3000.V04.0003121345.5104-SL-0442.L004.R2	28180059	0	126	48	27780155	0	36-126	48
PPMI-Phase1-IR1.3000.V06.0003289097.5104-SL-0405.L001.R1	26294402	0	126	51	25855727	0	36-126	51
PPMI-Phase1-IR1.3000.V06.0003289097.5104-SL-0405.L001.R2	26294402	0	126	51	25855727	0	36-126	51
PPMI-Phase1-IR1.3000.V06.0003289097.5104-SL-0405.L002.R1	25784814	0	126	51	25387418	0	36-126	51
PPMI-Phase1-IR1.3000.V06.0003289097.5104-SL-0405.L002.R2	25784814	0	126	52	25387418	0	36-126	52
PPMI-Phase1-IR1.3000.V06.0003289097.5104-SL-0405.L003.R1	26005774	0	126	50	25559563	0	36-126	50
PPMI-Phase1-IR1.3000.V06.0003289097.5104-SL-0405.L003.R2	26005774	0	126	51	25559563	0	36-126	51
PPMI-Phase1-IR1.3000.V06.0003289097.5104-SL-0405.L004.R1	25497764	0	126	51	25086841	0	36-126	51
PPMI-Phase1-IR1.3000.V06.0003289097.5104-SL-0405.L004.R2	25497764	0	126	52	25086841	0	36-126	52
PPMI-Phase1-IR1.3000.V08.PP0042-3004.5104-SL-0396.L001.R1	28755842	0	126	50	28184432	0	36-126	50
PPMI-Phase1-IR1.3000.V08.PP0042-3004.5104-SL-0396.L001.R2	28755842	0	126	50	28184432	0	36-126	50
PPMI-Phase1-IR1.3000.V08.PP0042-3004.5104-SL-0396.L002.R1	28008849	0	126	50	27500913	0	36-126	50
PPMI-Phase1-IR1.3000.V08.PP0042-3004.5104-SL-0396.L002.R2	28008849	0	126	51	27500913	0	36-126	51
PPMI-Phase1-IR1.3000.V08.PP0042-3004.5104-SL-0396.L003.R1	28509447	0	126	50	27928150	0	36-126	50
PPMI-Phase1-IR1.3000.V08.PP0042-3004.5104-SL-0396.L003.R2	28509447	0	126	50	27928150	0	36-126	50
PPMI-Phase1-IR1.3000.V08.PP0042-3004.5104-SL-0396.L004.R1	27951631	0	126	50	27423896	0	36-126	50
PPMI-Phase1-IR1.3000.V08.PP0042-3004.5104-SL-0396.L004.R2	27951631	0	126	51	27423896	0	36-126	51
PPMI-Phase1-IR1.3001.BL.PP0016-0775.5104-SL-0915.L001.R1	24457449	0	126	53	23965608	0	36-126	53
PPMI-Phase1-IR1.3001.BL.PP0016-0775.5104-SL-0915.L001.R2	24457449	0	126	54	23965608	0	36-126	54
PPMI-Phase1-IR1.3001.BL.PP0016-0775.5104-SL-0915.L002.R1	24023680	0	126	53	23534111	0	36-126	53
PPMI-Phase1-IR1.3001.BL.PP0016-0775.5104-SL-0915.L002.R2	24023680	0	126	53	23534111	0	36-126	53
PPMI-Phase1-IR1.3001.BL.PP0016-0775.5104-SL-0915.L003.R1	24305908	0	126	53	23829723	0	36-126	53
PPMI-Phase1-IR1.3001.BL.PP0016-0775.5104-SL-0915.L003.R2	24305908	0	126	54	23829723	0	36-126	54
PPMI-Phase1-IR1.3001.BL.PP0016-0775.5104-SL-0915.L004.R1	24053317	0	126	53	23563406	0	36-126	53
PPMI-Phase1-IR1.3001.BL.PP0016-0775.5104-SL-0915.L004.R2	24053317	0	126	53	23563406	0	36-126	53
PPMI-Phase1-IR1.3001.V06.0003164449.5104-SL-0905.L001.R1	23695604	0	126	51	23302098	0	36-126	51
PPMI-Phase1-IR1.3001.V06.0003164449.5104-SL-0905.L001.R2	23695604	0	126	51	23302098	0	36-126	51
PPMI-Phase1-IR1.3001.V06.0003164449.5104-SL-0905.L002.R1	23436000	0	126	51	23037319	0	36-126	51
PPMI-Phase1-IR1.3001.V06.0003164449.5104-SL-0905.L002.R2	23436000	0	126	51	23037319	0	36-126	51
PPMI-Phase1-IR1.3001.V06.0003164449.5104-SL-0905.L003.R1	23614783	0	126	51	23232879	0	36-126	51
PPMI-Phase1-IR1.3001.V06.0003164449.5104-SL-0905.L003.R2	23614783	0	126	51	23232879	0	36-126	51
PPMI-Phase1-IR1.3001.V06.0003164449.5104-SL-0905.L004.R1	23489842	0	126	51	23090658	0	36-126	51
PPMI-Phase1-IR1.3001.V06.0003164449.5104-SL-0905.L004.R2	23489842	0	126	51	23090658	0	36-126	51
PPMI-Phase1-IR1.3001.V08.PP0042-4658.5104-SL-0945.L001.R1	27140283	0	126	52	26596639	0	36-126	52
PPMI-Phase1-IR1.3001.V08.PP0042-4658.5104-SL-0945.L001.R2	27140283	0	126	53	26596639	0	36-126	53
PPMI-Phase1-IR1.3001.V08.PP0042-4658.5104-SL-0945.L002.R1	26654821	0	126	52	26117919	0	36-126	52
PPMI-Phase1-IR1.3001.V08.PP0042-4658.5104-SL-0945.L002.R2	26654821	0	126	53	26117919	0	36-126	53
PPMI-Phase1-IR1.3001.V08.PP0042-4658.5104-SL-0945.L003.R1	26952062	0	126	53	26429146	0	36-126	53
PPMI-Phase1-IR1.3001.V08.PP0042-4658.5104-SL-0945.L003.R2	26952062	0	126	53	26429146	0	36-126	53
PPMI-Phase1-IR1.3001.V08.PP0042-4658.5104-SL-0945.L004.R1	26705534	0	126	52	26164523	0	36-126	52
PPMI-Phase1-IR1.3001.V08.PP0042-4658.5104-SL-0945.L004.R2	26705534	0	126	53	26164523	0	36-126	53
PPMI-Phase1-IR1.3002.BL.PP0016-0787.5104-SL-0424.L001.R1	24215556	0	126	47	23834974	0	36-126	47
PPMI-Phase1-IR1.3002.BL.PP0016-0787.5104-SL-0424.L001.R2	24215556	0	126	48	23834974	0	36-126	48
PPMI-Phase1-IR1.3002.BL.PP0016-0787.5104-SL-0424.L002.R1	23961275	0	126	48	23612420	0	36-126	47
PPMI-Phase1-IR1.3002.BL.PP0016-0787.5104-SL-0424.L002.R2	23961275	0	126	48	23612420	0	36-126	48
PPMI-Phase1-IR1.3002.BL.PP0016-0787.5104-SL-0424.L003.R1	24055233	0	126	47	23668007	0	36-126	47
PPMI-Phase1-IR1.3002.BL.PP0016-0787.5104-SL-0424.L003.R2	24055233	0	126	48	23668007	0	36-126	48
PPMI-Phase1-IR1.3002.BL.PP0016-0787.5104-SL-0424.L004.R1	23879178	0	126	47	23514199	0	36-126	47
PPMI-Phase1-IR1.3002.BL.PP0016-0787.5104-SL-0424.L004.R2	23879178	0	126	48	23514199	0	36-126	48
PPMI-Phase1-IR1.3002.V04.PP0017-7005.5104-SL-0437.L001.R1	28869315	0	126	55	28387876	0	36-126	55
PPMI-Phase1-IR1.3002.V04.PP0017-7005.5104-SL-0437.L001.R2	28869315	0	126	57	28387876	0	36-126	57
PPMI-Phase1-IR1.3002.V04.PP0017-7005.5104-SL-0437.L002.R1	28088135	0	126	56	27646155	0	36-126	56
PPMI-Phase1-IR1.3002.V04.PP0017-7005.5104-SL-0437.L002.R2	28088135	0	126	57	27646155	0	36-126	57
PPMI-Phase1-IR1.3002.V04.PP0017-7005.5104-SL-0437.L003.R1	28454932	0	126	55	27964700	0	36-126	55
PPMI-Phase1-IR1.3002.V04.PP0017-7005.5104-SL-0437.L003.R2	28454932	0	126	56	27964700	0	36-126	56
PPMI-Phase1-IR1.3002.V04.PP0017-7005.5104-SL-0437.L004.R1	27821914	0	126	55	27358368	0	36-126	55
PPMI-Phase1-IR1.3002.V04.PP0017-7005.5104-SL-0437.L004.R2	27821914	0	126	56	27358368	0	36-126	56
PPMI-Phase1-IR1.3002.V06.PP0028-1883.5104-SL-0420.L001.R1	44498773	0	126	59	43831550	0	36-126	59
PPMI-Phase1-IR1.3002.V06.PP0028-1883.5104-SL-0420.L001.R2	44498773	0	126	60	43831550	0	36-126	60
PPMI-Phase1-IR1.3002.V06.PP0028-1883.5104-SL-0420.L002.R1	43279462	0	126	59	42661967	0	36-126	59
PPMI-Phase1-IR1.3002.V06.PP0028-1883.5104-SL-0420.L002.R2	43279462	0	126	60	42661967	0	36-126	60
PPMI-Phase1-IR1.3002.V06.PP0028-1883.5104-SL-0420.L003.R1	43786062	0	126	59	43102934	0	36-126	59
PPMI-Phase1-IR1.3002.V06.PP0028-1883.5104-SL-0420.L003.R2	43786062	0	126	60	43102934	0	36-126	60
PPMI-Phase1-IR1.3002.V06.PP0028-1883.5104-SL-0420.L004.R1	42821200	0	126	59	42163226	0	36-126	58
PPMI-Phase1-IR1.3002.V06.PP0028-1883.5104-SL-0420.L004.R2	42821200	0	126	60	42163226	0	36-126	60
PPMI-Phase1-IR1.3002.V08.PP0042-3008.5104-SL-0401.L001.R1	25101892	0	126	50	24644249	0	36-126	50
PPMI-Phase1-IR1.3002.V08.PP0042-3008.5104-SL-0401.L001.R2	25101892	0	126	50	24644249	0	36-126	50
PPMI-Phase1-IR1.3002.V08.PP0042-3008.5104-SL-0401.L002.R1	24232361	0	126	50	23825251	0	36-126	50
PPMI-Phase1-IR1.3002.V08.PP0042-3008.5104-SL-0401.L002.R2	24232361	0	126	51	23825251	0	36-126	51
PPMI-Phase1-IR1.3002.V08.PP0042-3008.5104-SL-0401.L003.R1	24786011	0	126	50	24336090	0	36-126	50
PPMI-Phase1-IR1.3002.V08.PP0042-3008.5104-SL-0401.L003.R2	24786011	0	126	50	24336090	0	36-126	50
PPMI-Phase1-IR1.3002.V08.PP0042-3008.5104-SL-0401.L004.R1	24146806	0	126	50	23724467	0	36-126	50
PPMI-Phase1-IR1.3002.V08.PP0042-3008.5104-SL-0401.L004.R2	24146806	0	126	50	23724467	0	36-126	50
PPMI-Phase1-IR1.3003.BL.PP0016-0890.5104-SL-0798.L001.R1	29919858	0	126	56	29409521	0	36-126	55
PPMI-Phase1-IR1.3003.BL.PP0016-0890.5104-SL-0798.L001.R2	29919858	0	126	56	29409521	0	36-126	56
PPMI-Phase1-IR1.3003.BL.PP0016-0890.5104-SL-0798.L002.R1	28500669	0	126	55	27914943	0	36-126	55
PPMI-Phase1-IR1.3003.BL.PP0016-0890.5104-SL-0798.L002.R2	28500669	0	126	56	27914943	0	36-126	56
PPMI-Phase1-IR1.3003.BL.PP0016-0890.5104-SL-0798.L003.R1	29710987	0	126	55	29205637	0	36-126	55
PPMI-Phase1-IR1.3003.BL.PP0016-0890.5104-SL-0798.L003.R2	29710987	0	126	56	29205637	0	36-126	56
PPMI-Phase1-IR1.3003.BL.PP0016-0890.5104-SL-0798.L004.R1	29550816	0	126	55	29067086	0	36-126	55
PPMI-Phase1-IR1.3003.BL.PP0016-0890.5104-SL-0798.L004.R2	29550816	0	126	56	29067086	0	36-126	56
PPMI-Phase1-IR1.3003.V04.0003124727.5104-SL-0841.L001.R1	24093983	0	126	52	23750224	0	36-126	52
PPMI-Phase1-IR1.3003.V04.0003124727.5104-SL-0841.L001.R2	24093983	0	126	53	23750224	0	36-126	53
PPMI-Phase1-IR1.3003.V04.0003124727.5104-SL-0841.L002.R1	23479203	0	126	52	23057713	0	36-126	52
PPMI-Phase1-IR1.3003.V04.0003124727.5104-SL-0841.L002.R2	23479203	0	126	52	23057713	0	36-126	52
PPMI-Phase1-IR1.3003.V04.0003124727.5104-SL-0841.L003.R1	23845561	0	126	52	23508831	0	36-126	52
PPMI-Phase1-IR1.3003.V04.0003124727.5104-SL-0841.L003.R2	23845561	0	126	53	23508831	0	36-126	53
PPMI-Phase1-IR1.3003.V04.0003124727.5104-SL-0841.L004.R1	23178822	0	126	52	22865772	0	36-126	52
PPMI-Phase1-IR1.3003.V04.0003124727.5104-SL-0841.L004.R2	23178822	0	126	53	22865772	0	36-126	53
PPMI-Phase1-IR1.3003.V06.0003135416.5104-SL-0781.L001.R1	35979549	0	126	51	35367662	0	36-126	51
PPMI-Phase1-IR1.3003.V06.0003135416.5104-SL-0781.L001.R2	35979549	0	126	51	35367662	0	36-126	51
PPMI-Phase1-IR1.3003.V06.0003135416.5104-SL-0781.L002.R1	34178195	0	126	51	33469409	0	36-126	51
PPMI-Phase1-IR1.3003.V06.0003135416.5104-SL-0781.L002.R2	34178195	0	126	51	33469409	0	36-126	51
PPMI-Phase1-IR1.3003.V06.0003135416.5104-SL-0781.L003.R1	35841001	0	126	51	35231189	0	36-126	51
PPMI-Phase1-IR1.3003.V06.0003135416.5104-SL-0781.L003.R2	35841001	0	126	51	35231189	0	36-126	51
PPMI-Phase1-IR1.3003.V06.0003135416.5104-SL-0781.L004.R1	35165527	0	126	51	34595221	0	36-126	51
PPMI-Phase1-IR1.3003.V06.0003135416.5104-SL-0781.L004.R2	35165527	0	126	51	34595221	0	36-126	51
PPMI-Phase1-IR1.3003.V08.PP0042-4665.5104-SL-0815.L001.R1	22935641	0	126	50	22552656	0	36-126	50
PPMI-Phase1-IR1.3003.V08.PP0042-4665.5104-SL-0815.L001.R2	22935641	0	126	50	22552656	0	36-126	50
PPMI-Phase1-IR1.3003.V08.PP0042-4665.5104-SL-0815.L002.R1	21793028	0	126	49	21348462	0	36-126	49
PPMI-Phase1-IR1.3003.V08.PP0042-4665.5104-SL-0815.L002.R2	21793028	0	126	50	21348462	0	36-126	50
PPMI-Phase1-IR1.3003.V08.PP0042-4665.5104-SL-0815.L003.R1	22831893	0	126	49	22451974	0	36-126	49
PPMI-Phase1-IR1.3003.V08.PP0042-4665.5104-SL-0815.L003.R2	22831893	0	126	50	22451974	0	36-126	50
PPMI-Phase1-IR1.3003.V08.PP0042-4665.5104-SL-0815.L004.R1	22570589	0	126	49	22212288	0	36-126	49
PPMI-Phase1-IR1.3003.V08.PP0042-4665.5104-SL-0815.L004.R2	22570589	0	126	50	22212288	0	36-126	50
PPMI-Phase1-IR1.3004.BL.PP0016-1191.5104-SL-1744.L001.R1	30317855	0	126	47	29720790	0	36-126	47
PPMI-Phase1-IR1.3004.BL.PP0016-1191.5104-SL-1744.L001.R2	30317855	0	126	47	29720790	0	36-126	47
PPMI-Phase1-IR1.3004.BL.PP0016-1191.5104-SL-1744.L002.R1	29325582	0	126	47	28763951	0	36-126	47
PPMI-Phase1-IR1.3004.BL.PP0016-1191.5104-SL-1744.L002.R2	29325582	0	126	47	28763951	0	36-126	47
PPMI-Phase1-IR1.3004.BL.PP0016-1191.5104-SL-1744.L003.R1	29984407	0	126	47	29419048	0	36-126	47
PPMI-Phase1-IR1.3004.BL.PP0016-1191.5104-SL-1744.L003.R2	29984407	0	126	48	29419048	0	36-126	48
PPMI-Phase1-IR1.3004.BL.PP0016-1191.5104-SL-1744.L004.R1	30405704	0	126	47	29801728	0	36-126	47
PPMI-Phase1-IR1.3004.BL.PP0016-1191.5104-SL-1744.L004.R2	30405704	0	126	47	29801728	0	36-126	47
PPMI-Phase1-IR1.3004.V04.0003124753.5104-SL-1783.L001.R1	26768145	0	126	48	26335977	0	36-126	48
PPMI-Phase1-IR1.3004.V04.0003124753.5104-SL-1783.L001.R2	26768145	0	126	49	26335977	0	36-126	49
PPMI-Phase1-IR1.3004.V04.0003124753.5104-SL-1783.L002.R1	26152386	0	126	48	25737445	0	36-126	48
PPMI-Phase1-IR1.3004.V04.0003124753.5104-SL-1783.L002.R2	26152386	0	126	49	25737445	0	36-126	48
PPMI-Phase1-IR1.3004.V04.0003124753.5104-SL-1783.L003.R1	26976422	0	126	48	26559086	0	36-126	48
PPMI-Phase1-IR1.3004.V04.0003124753.5104-SL-1783.L003.R2	26976422	0	126	49	26559086	0	36-126	49
PPMI-Phase1-IR1.3004.V04.0003124753.5104-SL-1783.L004.R1	27032808	0	126	48	26593278	0	36-126	48
PPMI-Phase1-IR1.3004.V04.0003124753.5104-SL-1783.L004.R2	27032808	0	126	49	26593278	0	36-126	49
PPMI-Phase1-IR1.3004.V06.0003164478.5104-SL-1739.L001.R1	29400086	0	126	48	28704544	0	36-126	48
PPMI-Phase1-IR1.3004.V06.0003164478.5104-SL-1739.L001.R2	29400086	0	126	48	28704544	0	36-126	49
PPMI-Phase1-IR1.3004.V06.0003164478.5104-SL-1739.L002.R1	28275542	0	126	48	27632877	0	36-126	48
PPMI-Phase1-IR1.3004.V06.0003164478.5104-SL-1739.L002.R2	28275542	0	126	48	27632877	0	36-126	49
PPMI-Phase1-IR1.3004.V06.0003164478.5104-SL-1739.L003.R1	29234408	0	126	48	28573276	0	36-126	48
PPMI-Phase1-IR1.3004.V06.0003164478.5104-SL-1739.L003.R2	29234408	0	126	49	28573276	0	36-126	49
PPMI-Phase1-IR1.3004.V06.0003164478.5104-SL-1739.L004.R1	29428028	0	126	48	28739329	0	36-126	48
PPMI-Phase1-IR1.3004.V06.0003164478.5104-SL-1739.L004.R2	29428028	0	126	49	28739329	0	36-126	49
PPMI-Phase1-IR1.3004.V08.PP0042-4672.5104-SL-1761.L001.R1	27733713	0	126	48	27264952	0	36-126	48
PPMI-Phase1-IR1.3004.V08.PP0042-4672.5104-SL-1761.L001.R2	27733713	0	126	49	27264952	0	36-126	49
PPMI-Phase1-IR1.3004.V08.PP0042-4672.5104-SL-1761.L002.R1	26917455	0	126	48	26471415	0	36-126	48
PPMI-Phase1-IR1.3004.V08.PP0042-4672.5104-SL-1761.L002.R2	26917455	0	126	49	26471415	0	36-126	49
PPMI-Phase1-IR1.3004.V08.PP0042-4672.5104-SL-1761.L003.R1	27521792	0	126	49	27078817	0	36-126	49
PPMI-Phase1-IR1.3004.V08.PP0042-4672.5104-SL-1761.L003.R2	27521792	0	126	49	27078817	0	36-126	49
PPMI-Phase1-IR1.3004.V08.PP0042-4672.5104-SL-1761.L004.R1	27839820	0	126	48	27366711	0	36-126	48
PPMI-Phase1-IR1.3004.V08.PP0042-4672.5104-SL-1761.L004.R2	27839820	0	126	49	27366711	0	36-126	49
PPMI-Phase1-IR1.3008.BL.PP0016-1119.5104-SL-1010.L001.R1	26257760	0	126	53	25801782	0	36-126	53
PPMI-Phase1-IR1.3008.BL.PP0016-1119.5104-SL-1010.L001.R2	26257760	0	126	54	25801782	0	36-126	54
PPMI-Phase1-IR1.3008.BL.PP0016-1119.5104-SL-1010.L002.R1	24626383	0	126	53	24221239	0	36-126	53
PPMI-Phase1-IR1.3008.BL.PP0016-1119.5104-SL-1010.L002.R2	24626383	0	126	54	24221239	0	36-126	54
PPMI-Phase1-IR1.3008.BL.PP0016-1119.5104-SL-1010.L003.R1	25854131	0	126	53	25398787	0	36-126	53
PPMI-Phase1-IR1.3008.BL.PP0016-1119.5104-SL-1010.L003.R2	25854131	0	126	54	25398787	0	36-126	54
PPMI-Phase1-IR1.3008.BL.PP0016-1119.5104-SL-1010.L004.R1	24024253	0	126	53	23378034	0	36-126	53
PPMI-Phase1-IR1.3008.BL.PP0016-1119.5104-SL-1010.L004.R2	24024253	0	126	53	23378034	0	36-126	53
PPMI-Phase1-IR1.3008.V06.0003166492.5104-SL-0998.L001.R1	26534537	0	126	47	26066592	0	36-126	47
PPMI-Phase1-IR1.3008.V06.0003166492.5104-SL-0998.L001.R2	26534537	0	126	48	26066592	0	36-126	48
PPMI-Phase1-IR1.3008.V06.0003166492.5104-SL-0998.L002.R1	24968893	0	126	48	24565436	0	36-126	48
PPMI-Phase1-IR1.3008.V06.0003166492.5104-SL-0998.L002.R2	24968893	0	126	48	24565436	0	36-126	48
PPMI-Phase1-IR1.3008.V06.0003166492.5104-SL-0998.L003.R1	26176513	0	126	47	25703246	0	36-126	47
PPMI-Phase1-IR1.3008.V06.0003166492.5104-SL-0998.L003.R2	26176513	0	126	48	25703246	0	36-126	48
PPMI-Phase1-IR1.3008.V06.0003166492.5104-SL-0998.L004.R1	24462473	0	126	47	23779202	0	36-126	47
PPMI-Phase1-IR1.3008.V06.0003166492.5104-SL-0998.L004.R2	24462473	0	126	48	23779202	0	36-126	48
PPMI-Phase1-IR1.3008.V08.PP0048-1247.5104-SL-0978.L001.R1	28177093	0	126	54	27695015	0	36-126	54
PPMI-Phase1-IR1.3008.V08.PP0048-1247.5104-SL-0978.L001.R2	28177093	0	126	55	27695015	0	36-126	55
PPMI-Phase1-IR1.3008.V08.PP0048-1247.5104-SL-0978.L002.R1	26738814	0	126	54	26311279	0	36-126	54
PPMI-Phase1-IR1.3008.V08.PP0048-1247.5104-SL-0978.L002.R2	26738814	0	126	55	26311279	0	36-126	55
PPMI-Phase1-IR1.3008.V08.PP0048-1247.5104-SL-0978.L003.R1	27746130	0	126	54	27265225	0	36-126	54
PPMI-Phase1-IR1.3008.V08.PP0048-1247.5104-SL-0978.L003.R2	27746130	0	126	55	27265225	0	36-126	55
PPMI-Phase1-IR1.3008.V08.PP0048-1247.5104-SL-0978.L004.R1	26194036	0	126	54	25465659	0	36-126	54
PPMI-Phase1-IR1.3008.V08.PP0048-1247.5104-SL-0978.L004.R2	26194036	0	126	54	25465659	0	36-126	54
PPMI-Phase1-IR1.3010.BL.PP0016-1615.5104-SL-0679.L001.R1	30200265	0	126	51	29658300	0	36-126	51
PPMI-Phase1-IR1.3010.BL.PP0016-1615.5104-SL-0679.L001.R2	30200265	0	126	51	29658300	0	36-126	51
PPMI-Phase1-IR1.3010.BL.PP0016-1615.5104-SL-0679.L002.R1	29843306	0	126	51	29340243	0	36-126	51
PPMI-Phase1-IR1.3010.BL.PP0016-1615.5104-SL-0679.L002.R2	29843306	0	126	51	29340243	0	36-126	51
PPMI-Phase1-IR1.3010.BL.PP0016-1615.5104-SL-0679.L003.R1	30065561	0	126	51	29544016	0	36-126	51
PPMI-Phase1-IR1.3010.BL.PP0016-1615.5104-SL-0679.L003.R2	30065561	0	126	51	29544016	0	36-126	51
PPMI-Phase1-IR1.3010.BL.PP0016-1615.5104-SL-0679.L004.R1	29637620	0	126	50	29101803	0	36-126	50
PPMI-Phase1-IR1.3010.BL.PP0016-1615.5104-SL-0679.L004.R2	29637620	0	126	51	29101803	0	36-126	51
PPMI-Phase1-IR1.3010.V04.0003156761.5104-SL-0745.L001.R1	25490399	0	126	51	25109640	0	36-126	51
PPMI-Phase1-IR1.3010.V04.0003156761.5104-SL-0745.L001.R2	25490399	0	126	52	25109640	0	36-126	52
PPMI-Phase1-IR1.3010.V04.0003156761.5104-SL-0745.L002.R1	24619523	0	126	51	24282655	0	36-126	51
PPMI-Phase1-IR1.3010.V04.0003156761.5104-SL-0745.L002.R2	24619523	0	126	52	24282655	0	36-126	52
PPMI-Phase1-IR1.3010.V04.0003156761.5104-SL-0745.L003.R1	25255913	0	126	51	24896083	0	36-126	51
PPMI-Phase1-IR1.3010.V04.0003156761.5104-SL-0745.L003.R2	25255913	0	126	52	24896083	0	36-126	52
PPMI-Phase1-IR1.3010.V04.0003156761.5104-SL-0745.L004.R1	24196951	0	126	51	23842458	0	36-126	51
PPMI-Phase1-IR1.3010.V04.0003156761.5104-SL-0745.L004.R2	24196951	0	126	52	23842458	0	36-126	52
PPMI-Phase1-IR1.3010.V06.0003167619.5104-SL-0709.L001.R1	33026955	0	126	48	32288570	0	36-126	48
PPMI-Phase1-IR1.3010.V06.0003167619.5104-SL-0709.L001.R2	33026955	0	126	49	32288570	0	36-126	49
PPMI-Phase1-IR1.3010.V06.0003167619.5104-SL-0709.L002.R1	32261118	0	126	48	31592601	0	36-126	48
PPMI-Phase1-IR1.3010.V06.0003167619.5104-SL-0709.L002.R2	32261118	0	126	49	31592601	0	36-126	49
PPMI-Phase1-IR1.3010.V06.0003167619.5104-SL-0709.L003.R1	32827107	0	126	48	32105765	0	36-126	48
PPMI-Phase1-IR1.3010.V06.0003167619.5104-SL-0709.L003.R2	32827107	0	126	49	32105765	0	36-126	49
PPMI-Phase1-IR1.3010.V06.0003167619.5104-SL-0709.L004.R1	32166105	0	126	48	31468867	0	36-126	48
PPMI-Phase1-IR1.3010.V06.0003167619.5104-SL-0709.L004.R2	32166105	0	126	48	31468867	0	36-126	49
PPMI-Phase1-IR1.3010.V08.PP0048-1254.5104-SL-0734.L001.R1	33152548	0	126	56	32534043	0	36-126	56
PPMI-Phase1-IR1.3010.V08.PP0048-1254.5104-SL-0734.L001.R2	33152548	0	126	57	32534043	0	36-126	57
PPMI-Phase1-IR1.3010.V08.PP0048-1254.5104-SL-0734.L002.R1	32813947	0	126	56	32241349	0	36-126	56
PPMI-Phase1-IR1.3010.V08.PP0048-1254.5104-SL-0734.L002.R2	32813947	0	126	57	32241349	0	36-126	58
PPMI-Phase1-IR1.3010.V08.PP0048-1254.5104-SL-0734.L003.R1	32943224	0	126	56	32342114	0	36-126	56
PPMI-Phase1-IR1.3010.V08.PP0048-1254.5104-SL-0734.L003.R2	32943224	0	126	57	32342114	0	36-126	57
PPMI-Phase1-IR1.3010.V08.PP0048-1254.5104-SL-0734.L004.R1	32423860	0	126	56	31823208	0	36-126	56
PPMI-Phase1-IR1.3010.V08.PP0048-1254.5104-SL-0734.L004.R2	32423860	0	126	57	31823208	0	36-126	57
PPMI-Phase1-IR1.3011.BL.PP0015-9411.5104-SL-0071.L001.R1	28298143	0	126	44	27667091	0	36-126	44
PPMI-Phase1-IR1.3011.BL.PP0015-9411.5104-SL-0071.L001.R2	28298143	0	126	45	27667091	0	36-126	45
PPMI-Phase1-IR1.3011.BL.PP0015-9411.5104-SL-0071.L002.R1	27456866	0	126	44	26782169	0	36-126	44
PPMI-Phase1-IR1.3011.BL.PP0015-9411.5104-SL-0071.L002.R2	27456866	0	126	45	26782169	0	36-126	45
PPMI-Phase1-IR1.3011.BL.PP0015-9411.5104-SL-0071.L003.R1	27252085	0	126	44	26613857	0	36-126	44
PPMI-Phase1-IR1.3011.BL.PP0015-9411.5104-SL-0071.L003.R2	27252085	0	126	45	26613857	0	36-126	45
PPMI-Phase1-IR1.3011.BL.PP0015-9411.5104-SL-0071.L004.R1	27253351	0	126	44	26587653	0	36-126	44
PPMI-Phase1-IR1.3011.BL.PP0015-9411.5104-SL-0071.L004.R2	27253351	0	126	45	26587653	0	36-126	45
PPMI-Phase1-IR1.3011.V04.0003157954.5104-SL-0079.L001.R1	29657753	0	126	45	28948649	0	36-126	45
PPMI-Phase1-IR1.3011.V04.0003157954.5104-SL-0079.L001.R2	29657753	0	126	46	28948649	0	36-126	46
PPMI-Phase1-IR1.3011.V04.0003157954.5104-SL-0079.L002.R1	28692339	0	126	45	27931802	0	36-126	45
PPMI-Phase1-IR1.3011.V04.0003157954.5104-SL-0079.L002.R2	28692339	0	126	46	27931802	0	36-126	46
PPMI-Phase1-IR1.3011.V04.0003157954.5104-SL-0079.L003.R1	28540113	0	126	45	27813815	0	36-126	45
PPMI-Phase1-IR1.3011.V04.0003157954.5104-SL-0079.L003.R2	28540113	0	126	46	27813815	0	36-126	46
PPMI-Phase1-IR1.3011.V04.0003157954.5104-SL-0079.L004.R1	28522935	0	126	45	27768668	0	36-126	45
PPMI-Phase1-IR1.3011.V04.0003157954.5104-SL-0079.L004.R2	28522935	0	126	46	27768668	0	36-126	46
PPMI-Phase1-IR1.3012.BL.PP0015-8848.5104-SL-0639.L001.R1	27511612	0	126	51	27084531	0	36-126	51
PPMI-Phase1-IR1.3012.BL.PP0015-8848.5104-SL-0639.L001.R2	27511612	0	126	52	27084531	0	36-126	52
PPMI-Phase1-IR1.3012.BL.PP0015-8848.5104-SL-0639.L002.R1	27401432	0	126	51	26995847	0	36-126	51
PPMI-Phase1-IR1.3012.BL.PP0015-8848.5104-SL-0639.L002.R2	27401432	0	126	52	26995847	0	36-126	52
PPMI-Phase1-IR1.3012.BL.PP0015-8848.5104-SL-0639.L003.R1	27306685	0	126	51	26909172	0	36-126	51
PPMI-Phase1-IR1.3012.BL.PP0015-8848.5104-SL-0639.L003.R2	27306685	0	126	52	26909172	0	36-126	52
PPMI-Phase1-IR1.3012.BL.PP0015-8848.5104-SL-0639.L004.R1	27154284	0	126	51	26742131	0	36-126	51
PPMI-Phase1-IR1.3012.BL.PP0015-8848.5104-SL-0639.L004.R2	27154284	0	126	52	26742131	0	36-126	52
PPMI-Phase1-IR1.3012.V04.0003160195.5104-SL-0597.L001.R1	23131713	0	126	49	22755965	0	36-126	49
PPMI-Phase1-IR1.3012.V04.0003160195.5104-SL-0597.L001.R2	23131713	0	126	49	22755965	0	36-126	49
PPMI-Phase1-IR1.3012.V04.0003160195.5104-SL-0597.L002.R1	23077900	0	126	49	22720247	0	36-126	49
PPMI-Phase1-IR1.3012.V04.0003160195.5104-SL-0597.L002.R2	23077900	0	126	49	22720247	0	36-126	49
PPMI-Phase1-IR1.3012.V04.0003160195.5104-SL-0597.L003.R1	23178567	0	126	49	22825388	0	36-126	49
PPMI-Phase1-IR1.3012.V04.0003160195.5104-SL-0597.L003.R2	23178567	0	126	49	22825388	0	36-126	49
PPMI-Phase1-IR1.3012.V04.0003160195.5104-SL-0597.L004.R1	23038658	0	126	48	22674685	0	36-126	48
PPMI-Phase1-IR1.3012.V04.0003160195.5104-SL-0597.L004.R2	23038658	0	126	49	22674685	0	36-126	49
PPMI-Phase1-IR1.3012.V06.0003172662.5104-SL-0631.L001.R1	34807768	0	126	49	34246708	0	36-126	49
PPMI-Phase1-IR1.3012.V06.0003172662.5104-SL-0631.L001.R2	34807768	0	126	50	34246708	0	36-126	50
PPMI-Phase1-IR1.3012.V06.0003172662.5104-SL-0631.L002.R1	34610134	0	126	49	34076155	0	36-126	49
PPMI-Phase1-IR1.3012.V06.0003172662.5104-SL-0631.L002.R2	34610134	0	126	50	34076155	0	36-126	50
PPMI-Phase1-IR1.3012.V06.0003172662.5104-SL-0631.L003.R1	34706507	0	126	49	34180309	0	36-126	49
PPMI-Phase1-IR1.3012.V06.0003172662.5104-SL-0631.L003.R2	34706507	0	126	50	34180309	0	36-126	50
PPMI-Phase1-IR1.3012.V06.0003172662.5104-SL-0631.L004.R1	34582489	0	126	49	34037160	0	36-126	49
PPMI-Phase1-IR1.3012.V06.0003172662.5104-SL-0631.L004.R2	34582489	0	126	50	34037160	0	36-126	50
PPMI-Phase1-IR1.3012.V08.0000261371.5104-SL-0581.L001.R1	25967399	0	126	54	25509065	0	36-126	54
PPMI-Phase1-IR1.3012.V08.0000261371.5104-SL-0581.L001.R2	25967399	0	126	55	25509065	0	36-126	54
PPMI-Phase1-IR1.3012.V08.0000261371.5104-SL-0581.L002.R1	25859661	0	126	54	25416465	0	36-126	54
PPMI-Phase1-IR1.3012.V08.0000261371.5104-SL-0581.L002.R2	25859661	0	126	55	25416465	0	36-126	54
PPMI-Phase1-IR1.3012.V08.0000261371.5104-SL-0581.L003.R1	25819393	0	126	54	25387943	0	36-126	54
PPMI-Phase1-IR1.3012.V08.0000261371.5104-SL-0581.L003.R2	25819393	0	126	55	25387943	0	36-126	54
PPMI-Phase1-IR1.3012.V08.0000261371.5104-SL-0581.L004.R1	25688942	0	126	54	25239447	0	36-126	54
PPMI-Phase1-IR1.3012.V08.0000261371.5104-SL-0581.L004.R2	25688942	0	126	55	25239447	0	36-126	54
PPMI-Phase1-IR1.3013.BL.PP0015-8575.5104-SL-0060.L001.R1	26472261	0	126	45	26025040	0	36-126	45
PPMI-Phase1-IR1.3013.BL.PP0015-8575.5104-SL-0060.L001.R2	26472261	0	126	46	26025040	0	36-126	46
PPMI-Phase1-IR1.3013.BL.PP0015-8575.5104-SL-0060.L002.R1	25567242	0	126	45	25082286	0	36-126	44
PPMI-Phase1-IR1.3013.BL.PP0015-8575.5104-SL-0060.L002.R2	25567242	0	126	45	25082286	0	36-126	45
PPMI-Phase1-IR1.3013.BL.PP0015-8575.5104-SL-0060.L003.R1	25991477	0	126	44	25513476	0	36-126	44
PPMI-Phase1-IR1.3013.BL.PP0015-8575.5104-SL-0060.L003.R2	25991477	0	126	45	25513476	0	36-126	45
PPMI-Phase1-IR1.3013.BL.PP0015-8575.5104-SL-0060.L004.R1	25798839	0	126	44	25309517	0	36-126	44
PPMI-Phase1-IR1.3013.BL.PP0015-8575.5104-SL-0060.L004.R2	25798839	0	126	45	25309517	0	36-126	45
PPMI-Phase1-IR1.3013.V04.0003140963.5104-SL-0014.L001.R1	36671495	0	126	45	35901348	0	36-126	45
PPMI-Phase1-IR1.3013.V04.0003140963.5104-SL-0014.L001.R2	36671495	0	126	46	35901348	0	36-126	46
PPMI-Phase1-IR1.3013.V04.0003140963.5104-SL-0014.L002.R1	35423914	0	126	44	34595038	0	36-126	44
PPMI-Phase1-IR1.3013.V04.0003140963.5104-SL-0014.L002.R2	35423914	0	126	46	34595038	0	36-126	46
PPMI-Phase1-IR1.3013.V04.0003140963.5104-SL-0014.L003.R1	35196052	0	126	44	34411916	0	36-126	44
PPMI-Phase1-IR1.3013.V04.0003140963.5104-SL-0014.L003.R2	35196052	0	126	46	34411916	0	36-126	46
PPMI-Phase1-IR1.3013.V04.0003140963.5104-SL-0014.L004.R1	35136736	0	126	44	34317861	0	36-126	44
PPMI-Phase1-IR1.3013.V04.0003140963.5104-SL-0014.L004.R2	35136736	0	126	46	34317861	0	36-126	46
PPMI-Phase1-IR1.3013.V08.PP0049-0693.5104-SL-0022.L001.R1	40609119	0	126	44	39626581	0	36-126	44
PPMI-Phase1-IR1.3013.V08.PP0049-0693.5104-SL-0022.L001.R2	40609119	0	126	45	39626581	0	36-126	45
PPMI-Phase1-IR1.3013.V08.PP0049-0693.5104-SL-0022.L002.R1	39250977	0	126	44	38208594	0	36-126	44
PPMI-Phase1-IR1.3013.V08.PP0049-0693.5104-SL-0022.L002.R2	39250977	0	126	45	38208594	0	36-126	45
PPMI-Phase1-IR1.3013.V08.PP0049-0693.5104-SL-0022.L003.R1	38707689	0	126	44	37734958	0	36-126	44
PPMI-Phase1-IR1.3013.V08.PP0049-0693.5104-SL-0022.L003.R2	38707689	0	126	45	37734958	0	36-126	45
PPMI-Phase1-IR1.3013.V08.PP0049-0693.5104-SL-0022.L004.R1	38755723	0	126	44	37741277	0	36-126	44
PPMI-Phase1-IR1.3013.V08.PP0049-0693.5104-SL-0022.L004.R2	38755723	0	126	45	37741277	0	36-126	45
PPMI-Phase1-IR1.3014.BL.PP0015-8541.5104-SL-1959.L001.R1	26772536	0	126	51	26338516	0	36-126	51
PPMI-Phase1-IR1.3014.BL.PP0015-8541.5104-SL-1959.L001.R2	26772536	0	126	51	26338516	0	36-126	51
PPMI-Phase1-IR1.3014.BL.PP0015-8541.5104-SL-1959.L002.R1	26568302	0	126	51	26134744	0	36-126	51
PPMI-Phase1-IR1.3014.BL.PP0015-8541.5104-SL-1959.L002.R2	26568302	0	126	51	26134744	0	36-126	51
PPMI-Phase1-IR1.3014.BL.PP0015-8541.5104-SL-1959.L003.R1	26509466	0	126	50	26067602	0	36-126	50
PPMI-Phase1-IR1.3014.BL.PP0015-8541.5104-SL-1959.L003.R2	26509466	0	126	51	26067602	0	36-126	51
PPMI-Phase1-IR1.3014.BL.PP0015-8541.5104-SL-1959.L004.R1	26642252	0	126	50	26218042	0	36-126	50
PPMI-Phase1-IR1.3014.BL.PP0015-8541.5104-SL-1959.L004.R2	26642252	0	126	51	26218042	0	36-126	51
PPMI-Phase1-IR1.3014.V04.0003160108.5104-SL-1911.L001.R1	28134462	0	126	48	27628726	0	36-126	48
PPMI-Phase1-IR1.3014.V04.0003160108.5104-SL-1911.L001.R2	28134462	0	126	48	27628726	0	36-126	48
PPMI-Phase1-IR1.3014.V04.0003160108.5104-SL-1911.L002.R1	28066250	0	126	48	27550419	0	36-126	48
PPMI-Phase1-IR1.3014.V04.0003160108.5104-SL-1911.L002.R2	28066250	0	126	48	27550419	0	36-126	48
PPMI-Phase1-IR1.3014.V04.0003160108.5104-SL-1911.L003.R1	27851268	0	126	48	27338157	0	36-126	48
PPMI-Phase1-IR1.3014.V04.0003160108.5104-SL-1911.L003.R2	27851268	0	126	48	27338157	0	36-126	48
PPMI-Phase1-IR1.3014.V04.0003160108.5104-SL-1911.L004.R1	28001100	0	126	48	27504667	0	36-126	48
PPMI-Phase1-IR1.3014.V04.0003160108.5104-SL-1911.L004.R2	28001100	0	126	48	27504667	0	36-126	48
PPMI-Phase1-IR1.3014.V06.PP0042-4632.5104-SL-1944.L001.R1	33496767	0	126	50	32889677	0	36-126	50
PPMI-Phase1-IR1.3014.V06.PP0042-4632.5104-SL-1944.L001.R2	33496767	0	126	50	32889677	0	36-126	50
PPMI-Phase1-IR1.3014.V06.PP0042-4632.5104-SL-1944.L002.R1	33647183	0	126	50	33025492	0	36-126	50
PPMI-Phase1-IR1.3014.V06.PP0042-4632.5104-SL-1944.L002.R2	33647183	0	126	50	33025492	0	36-126	50
PPMI-Phase1-IR1.3014.V06.PP0042-4632.5104-SL-1944.L003.R1	33104325	0	126	49	32495066	0	36-126	50
PPMI-Phase1-IR1.3014.V06.PP0042-4632.5104-SL-1944.L003.R2	33104325	0	126	50	32495066	0	36-126	50
PPMI-Phase1-IR1.3014.V06.PP0042-4632.5104-SL-1944.L004.R1	33346297	0	126	50	32748119	0	36-126	50
PPMI-Phase1-IR1.3014.V06.PP0042-4632.5104-SL-1944.L004.R2	33346297	0	126	50	32748119	0	36-126	50
PPMI-Phase1-IR1.3016.BL.PP0015-6687.5104-SL-0607.L001.R1	44346161	0	126	51	43625710	0	36-126	51
PPMI-Phase1-IR1.3016.BL.PP0015-6687.5104-SL-0607.L001.R2	44346161	0	126	52	43625710	0	36-126	52
PPMI-Phase1-IR1.3016.BL.PP0015-6687.5104-SL-0607.L002.R1	44083664	0	126	51	43393859	0	36-126	51
PPMI-Phase1-IR1.3016.BL.PP0015-6687.5104-SL-0607.L002.R2	44083664	0	126	52	43393859	0	36-126	52
PPMI-Phase1-IR1.3016.BL.PP0015-6687.5104-SL-0607.L003.R1	44023239	0	126	51	43346874	0	36-126	51
PPMI-Phase1-IR1.3016.BL.PP0015-6687.5104-SL-0607.L003.R2	44023239	0	126	52	43346874	0	36-126	52
PPMI-Phase1-IR1.3016.BL.PP0015-6687.5104-SL-0607.L004.R1	43867068	0	126	51	43162022	0	36-126	51
PPMI-Phase1-IR1.3016.BL.PP0015-6687.5104-SL-0607.L004.R2	43867068	0	126	52	43162022	0	36-126	52
PPMI-Phase1-IR1.3016.V04.0003164502.5104-SL-0601.L001.R1	35418424	0	126	51	34786091	0	36-126	51
PPMI-Phase1-IR1.3016.V04.0003164502.5104-SL-0601.L001.R2	35418424	0	126	51	34786091	0	36-126	51
PPMI-Phase1-IR1.3016.V04.0003164502.5104-SL-0601.L002.R1	35361753	0	126	51	34753820	0	36-126	51
PPMI-Phase1-IR1.3016.V04.0003164502.5104-SL-0601.L002.R2	35361753	0	126	51	34753820	0	36-126	51
PPMI-Phase1-IR1.3016.V04.0003164502.5104-SL-0601.L003.R1	35292704	0	126	51	34697589	0	36-126	51
PPMI-Phase1-IR1.3016.V04.0003164502.5104-SL-0601.L003.R2	35292704	0	126	51	34697589	0	36-126	51
PPMI-Phase1-IR1.3016.V04.0003164502.5104-SL-0601.L004.R1	35100467	0	126	51	34485159	0	36-126	51
PPMI-Phase1-IR1.3016.V04.0003164502.5104-SL-0601.L004.R2	35100467	0	126	51	34485159	0	36-126	51
PPMI-Phase1-IR1.3016.V06.PP0042-2988.5104-SL-0621.L001.R1	32725978	0	126	53	32202487	0	36-126	53
PPMI-Phase1-IR1.3016.V06.PP0042-2988.5104-SL-0621.L001.R2	32725978	0	126	53	32202487	0	36-126	53
PPMI-Phase1-IR1.3016.V06.PP0042-2988.5104-SL-0621.L002.R1	32508491	0	126	53	32008888	0	36-126	53
PPMI-Phase1-IR1.3016.V06.PP0042-2988.5104-SL-0621.L002.R2	32508491	0	126	53	32008888	0	36-126	53
PPMI-Phase1-IR1.3016.V06.PP0042-2988.5104-SL-0621.L003.R1	32532709	0	126	53	32040923	0	36-126	53
PPMI-Phase1-IR1.3016.V06.PP0042-2988.5104-SL-0621.L003.R2	32532709	0	126	53	32040923	0	36-126	53
PPMI-Phase1-IR1.3016.V06.PP0042-2988.5104-SL-0621.L004.R1	32358713	0	126	53	31847857	0	36-126	53
PPMI-Phase1-IR1.3016.V06.PP0042-2988.5104-SL-0621.L004.R2	32358713	0	126	53	31847857	0	36-126	53
PPMI-Phase1-IR1.3016.V08.0000293377.5104-SL-0628.L001.R1	27363284	0	126	56	26931234	0	36-126	56
PPMI-Phase1-IR1.3016.V08.0000293377.5104-SL-0628.L001.R2	27363284	0	126	57	26931234	0	36-126	57
PPMI-Phase1-IR1.3016.V08.0000293377.5104-SL-0628.L002.R1	27334147	0	126	56	26916515	0	36-126	56
PPMI-Phase1-IR1.3016.V08.0000293377.5104-SL-0628.L002.R2	27334147	0	126	57	26916515	0	36-126	57
PPMI-Phase1-IR1.3016.V08.0000293377.5104-SL-0628.L003.R1	27214190	0	126	56	26805570	0	36-126	56
PPMI-Phase1-IR1.3016.V08.0000293377.5104-SL-0628.L003.R2	27214190	0	126	57	26805570	0	36-126	57
PPMI-Phase1-IR1.3016.V08.0000293377.5104-SL-0628.L004.R1	27031458	0	126	56	26608610	0	36-126	56
PPMI-Phase1-IR1.3016.V08.0000293377.5104-SL-0628.L004.R2	27031458	0	126	57	26608610	0	36-126	57
PPMI-Phase1-IR1.3018.V04.0003151687.5104-SL-0205.L001.R1	35866931	0	126	49	34960418	0	36-126	49
PPMI-Phase1-IR1.3018.V04.0003151687.5104-SL-0205.L001.R2	35866931	0	126	49	34960418	0	36-126	49
PPMI-Phase1-IR1.3018.V04.0003151687.5104-SL-0205.L002.R1	35151813	0	126	49	34344096	0	36-126	49
PPMI-Phase1-IR1.3018.V04.0003151687.5104-SL-0205.L002.R2	35151813	0	126	49	34344096	0	36-126	49
PPMI-Phase1-IR1.3018.V04.0003151687.5104-SL-0205.L003.R1	35390328	0	126	49	34517917	0	36-126	49
PPMI-Phase1-IR1.3018.V04.0003151687.5104-SL-0205.L003.R2	35390328	0	126	49	34517917	0	36-126	49
PPMI-Phase1-IR1.3018.V04.0003151687.5104-SL-0205.L004.R1	35024003	0	126	49	34218415	0	36-126	49
PPMI-Phase1-IR1.3018.V04.0003151687.5104-SL-0205.L004.R2	35024003	0	126	49	34218415	0	36-126	49
PPMI-Phase1-IR1.3018.V06.PP0047-8327.5104-SL-0255.L001.R1	22583777	0	126	52	22128444	0	36-126	52
PPMI-Phase1-IR1.3018.V06.PP0047-8327.5104-SL-0255.L001.R2	22583777	0	126	52	22128444	0	36-126	52
PPMI-Phase1-IR1.3018.V06.PP0047-8327.5104-SL-0255.L002.R1	22648168	0	126	52	22215187	0	36-126	52
PPMI-Phase1-IR1.3018.V06.PP0047-8327.5104-SL-0255.L002.R2	22648168	0	126	52	22215187	0	36-126	52
PPMI-Phase1-IR1.3018.V06.PP0047-8327.5104-SL-0255.L003.R1	22440840	0	126	52	21987428	0	36-126	52
PPMI-Phase1-IR1.3018.V06.PP0047-8327.5104-SL-0255.L003.R2	22440840	0	126	52	21987428	0	36-126	52
PPMI-Phase1-IR1.3018.V06.PP0047-8327.5104-SL-0255.L004.R1	22647065	0	126	52	22212690	0	36-126	52
PPMI-Phase1-IR1.3018.V06.PP0047-8327.5104-SL-0255.L004.R2	22647065	0	126	52	22212690	0	36-126	52
PPMI-Phase1-IR1.3020.BL.PP0015-7980.5104-SL-1105.L001.R1	31434993	0	126	49	30882529	0	36-126	49
PPMI-Phase1-IR1.3020.BL.PP0015-7980.5104-SL-1105.L001.R2	31434993	0	126	50	30882529	0	36-126	50
PPMI-Phase1-IR1.3020.BL.PP0015-7980.5104-SL-1105.L002.R1	31825431	0	126	49	31289037	0	36-126	49
PPMI-Phase1-IR1.3020.BL.PP0015-7980.5104-SL-1105.L002.R2	31825431	0	126	50	31289037	0	36-126	50
PPMI-Phase1-IR1.3020.BL.PP0015-7980.5104-SL-1105.L003.R1	31329887	0	126	49	30772449	0	36-126	49
PPMI-Phase1-IR1.3020.BL.PP0015-7980.5104-SL-1105.L003.R2	31329887	0	126	50	30772449	0	36-126	50
PPMI-Phase1-IR1.3020.BL.PP0015-7980.5104-SL-1105.L004.R1	31302968	0	126	49	30754354	0	36-126	49
PPMI-Phase1-IR1.3020.BL.PP0015-7980.5104-SL-1105.L004.R2	31302968	0	126	50	30754354	0	36-126	50
PPMI-Phase1-IR1.3020.V04.0003195608.5104-SL-1144.L001.R1	23196829	0	126	48	22739712	0	36-126	48
PPMI-Phase1-IR1.3020.V04.0003195608.5104-SL-1144.L001.R2	23196829	0	126	48	22739712	0	36-126	48
PPMI-Phase1-IR1.3020.V04.0003195608.5104-SL-1144.L002.R1	22971284	0	126	48	22534049	0	36-126	48
PPMI-Phase1-IR1.3020.V04.0003195608.5104-SL-1144.L002.R2	22971284	0	126	48	22534049	0	36-126	48
PPMI-Phase1-IR1.3020.V04.0003195608.5104-SL-1144.L003.R1	23034788	0	126	48	22575072	0	36-126	47
PPMI-Phase1-IR1.3020.V04.0003195608.5104-SL-1144.L003.R2	23034788	0	126	48	22575072	0	36-126	48
PPMI-Phase1-IR1.3020.V04.0003195608.5104-SL-1144.L004.R1	22544330	0	126	48	22098231	0	36-126	48
PPMI-Phase1-IR1.3020.V04.0003195608.5104-SL-1144.L004.R2	22544330	0	126	48	22098231	0	36-126	48
PPMI-Phase1-IR1.3020.V06.PP0047-7758.5104-SL-1087.L001.R1	25518563	0	126	53	25074822	0	36-126	52
PPMI-Phase1-IR1.3020.V06.PP0047-7758.5104-SL-1087.L001.R2	25518563	0	126	53	25074822	0	36-126	53
PPMI-Phase1-IR1.3020.V06.PP0047-7758.5104-SL-1087.L002.R1	25163867	0	126	53	24734322	0	36-126	53
PPMI-Phase1-IR1.3020.V06.PP0047-7758.5104-SL-1087.L002.R2	25163867	0	126	53	24734322	0	36-126	53
PPMI-Phase1-IR1.3020.V06.PP0047-7758.5104-SL-1087.L003.R1	25168037	0	126	52	24720257	0	36-126	52
PPMI-Phase1-IR1.3020.V06.PP0047-7758.5104-SL-1087.L003.R2	25168037	0	126	53	24720257	0	36-126	53
PPMI-Phase1-IR1.3020.V06.PP0047-7758.5104-SL-1087.L004.R1	24650711	0	126	53	24213660	0	36-126	52
PPMI-Phase1-IR1.3020.V06.PP0047-7758.5104-SL-1087.L004.R2	24650711	0	126	53	24213660	0	36-126	53
PPMI-Phase1-IR1.3020.V08.0000356756.5104-SL-1064.L001.R1	27077515	0	126	57	26621845	0	36-126	57
PPMI-Phase1-IR1.3020.V08.0000356756.5104-SL-1064.L001.R2	27077515	0	126	57	26621845	0	36-126	57
PPMI-Phase1-IR1.3020.V08.0000356756.5104-SL-1064.L002.R1	27136014	0	126	57	26679212	0	36-126	57
PPMI-Phase1-IR1.3020.V08.0000356756.5104-SL-1064.L002.R2	27136014	0	126	57	26679212	0	36-126	57
PPMI-Phase1-IR1.3020.V08.0000356756.5104-SL-1064.L003.R1	26801297	0	126	57	26332826	0	36-126	56
PPMI-Phase1-IR1.3020.V08.0000356756.5104-SL-1064.L003.R2	26801297	0	126	57	26332826	0	36-126	57
PPMI-Phase1-IR1.3020.V08.0000356756.5104-SL-1064.L004.R1	26560603	0	126	57	26092268	0	36-126	56
PPMI-Phase1-IR1.3020.V08.0000356756.5104-SL-1064.L004.R2	26560603	0	126	57	26092268	0	36-126	57
PPMI-Phase1-IR1.3021.V04.0003136141.5104-SL-0719.L001.R1	24644806	0	126	46	24147405	0	36-126	46
PPMI-Phase1-IR1.3021.V04.0003136141.5104-SL-0719.L001.R2	24644806	0	126	46	24147405	0	36-126	46
PPMI-Phase1-IR1.3021.V04.0003136141.5104-SL-0719.L002.R1	24118814	0	126	46	23666935	0	36-126	46
PPMI-Phase1-IR1.3021.V04.0003136141.5104-SL-0719.L002.R2	24118814	0	126	46	23666935	0	36-126	46
PPMI-Phase1-IR1.3021.V04.0003136141.5104-SL-0719.L003.R1	24626946	0	126	46	24141225	0	36-126	46
PPMI-Phase1-IR1.3021.V04.0003136141.5104-SL-0719.L003.R2	24626946	0	126	46	24141225	0	36-126	46
PPMI-Phase1-IR1.3021.V04.0003136141.5104-SL-0719.L004.R1	24065293	0	126	46	23590083	0	36-126	46
PPMI-Phase1-IR1.3021.V04.0003136141.5104-SL-0719.L004.R2	24065293	0	126	46	23590083	0	36-126	46
PPMI-Phase1-IR1.3021.V06.PP0047-9259.5104-SL-0723.L001.R1	29982269	0	126	61	29508831	0	36-126	61
PPMI-Phase1-IR1.3021.V06.PP0047-9259.5104-SL-0723.L001.R2	29982269	0	126	62	29508831	0	36-126	62
PPMI-Phase1-IR1.3021.V06.PP0047-9259.5104-SL-0723.L002.R1	29623268	0	126	61	29185331	0	36-126	61
PPMI-Phase1-IR1.3021.V06.PP0047-9259.5104-SL-0723.L002.R2	29623268	0	126	62	29185331	0	36-126	62
PPMI-Phase1-IR1.3021.V06.PP0047-9259.5104-SL-0723.L003.R1	29726618	0	126	61	29276475	0	36-126	61
PPMI-Phase1-IR1.3021.V06.PP0047-9259.5104-SL-0723.L003.R2	29726618	0	126	62	29276475	0	36-126	62
PPMI-Phase1-IR1.3021.V06.PP0047-9259.5104-SL-0723.L004.R1	29107497	0	126	61	28640919	0	36-126	61
PPMI-Phase1-IR1.3021.V06.PP0047-9259.5104-SL-0723.L004.R2	29107497	0	126	62	28640919	0	36-126	62
PPMI-Phase1-IR1.3021.V08.0000343030.5104-SL-0690.L001.R1	22879004	0	126	58	22510332	0	36-126	58
PPMI-Phase1-IR1.3021.V08.0000343030.5104-SL-0690.L001.R2	22879004	0	126	58	22510332	0	36-126	58
PPMI-Phase1-IR1.3021.V08.0000343030.5104-SL-0690.L002.R1	22758087	0	126	58	22413264	0	36-126	58
PPMI-Phase1-IR1.3021.V08.0000343030.5104-SL-0690.L002.R2	22758087	0	126	58	22413264	0	36-126	58
PPMI-Phase1-IR1.3021.V08.0000343030.5104-SL-0690.L003.R1	22731150	0	126	58	22375473	0	36-126	58
PPMI-Phase1-IR1.3021.V08.0000343030.5104-SL-0690.L003.R2	22731150	0	126	58	22375473	0	36-126	58
PPMI-Phase1-IR1.3021.V08.0000343030.5104-SL-0690.L004.R1	22525302	0	126	57	22161362	0	36-126	57
PPMI-Phase1-IR1.3021.V08.0000343030.5104-SL-0690.L004.R2	22525302	0	126	58	22161362	0	36-126	58
PPMI-Phase1-IR1.3023.BL.PP0015-6652.5104-SL-0044.L001.R1	32052716	0	126	45	31340595	0	36-126	45
PPMI-Phase1-IR1.3023.BL.PP0015-6652.5104-SL-0044.L001.R2	32052716	0	126	46	31340595	0	36-126	46
PPMI-Phase1-IR1.3023.BL.PP0015-6652.5104-SL-0044.L002.R1	31007253	0	126	45	30250803	0	36-126	45
PPMI-Phase1-IR1.3023.BL.PP0015-6652.5104-SL-0044.L002.R2	31007253	0	126	46	30250803	0	36-126	46
PPMI-Phase1-IR1.3023.BL.PP0015-6652.5104-SL-0044.L003.R1	30831925	0	126	45	30109131	0	36-126	45
PPMI-Phase1-IR1.3023.BL.PP0015-6652.5104-SL-0044.L003.R2	30831925	0	126	46	30109131	0	36-126	46
PPMI-Phase1-IR1.3023.BL.PP0015-6652.5104-SL-0044.L004.R1	30806448	0	126	45	30056718	0	36-126	45
PPMI-Phase1-IR1.3023.BL.PP0015-6652.5104-SL-0044.L004.R2	30806448	0	126	46	30056718	0	36-126	46
PPMI-Phase1-IR1.3023.V04.0003136155.5104-SL-0049.L001.R1	36870519	0	126	44	36238222	0	36-126	44
PPMI-Phase1-IR1.3023.V04.0003136155.5104-SL-0049.L001.R2	36870519	0	126	45	36238222	0	36-126	45
PPMI-Phase1-IR1.3023.V04.0003136155.5104-SL-0049.L002.R1	35414132	0	126	44	34736645	0	36-126	44
PPMI-Phase1-IR1.3023.V04.0003136155.5104-SL-0049.L002.R2	35414132	0	126	45	34736645	0	36-126	45
PPMI-Phase1-IR1.3023.V04.0003136155.5104-SL-0049.L003.R1	35713996	0	126	44	35063741	0	36-126	44
PPMI-Phase1-IR1.3023.V04.0003136155.5104-SL-0049.L003.R2	35713996	0	126	45	35063741	0	36-126	45
PPMI-Phase1-IR1.3023.V04.0003136155.5104-SL-0049.L004.R1	35617356	0	126	44	34939101	0	36-126	44
PPMI-Phase1-IR1.3023.V04.0003136155.5104-SL-0049.L004.R2	35617356	0	126	45	34939101	0	36-126	45
PPMI-Phase1-IR1.3023.V08.0000375854.5104-SL-0052.L001.R1	27985323	0	126	50	27550247	0	36-126	50
PPMI-Phase1-IR1.3023.V08.0000375854.5104-SL-0052.L001.R2	27985323	0	126	51	27550247	0	36-126	51
PPMI-Phase1-IR1.3023.V08.0000375854.5104-SL-0052.L002.R1	26809881	0	126	49	26341553	0	36-126	49
PPMI-Phase1-IR1.3023.V08.0000375854.5104-SL-0052.L002.R2	26809881	0	126	50	26341553	0	36-126	50
PPMI-Phase1-IR1.3023.V08.0000375854.5104-SL-0052.L003.R1	27286169	0	126	50	26822122	0	36-126	50
PPMI-Phase1-IR1.3023.V08.0000375854.5104-SL-0052.L003.R2	27286169	0	126	50	26822122	0	36-126	50
PPMI-Phase1-IR1.3023.V08.0000375854.5104-SL-0052.L004.R1	27143353	0	126	50	26666813	0	36-126	49
PPMI-Phase1-IR1.3023.V08.0000375854.5104-SL-0052.L004.R2	27143353	0	126	50	26666813	0	36-126	50
PPMI-Phase1-IR1.3024.BL.PP0015-6647.5104-SL-1837.L001.R1	25422213	0	126	50	24594365	0	36-126	50
PPMI-Phase1-IR1.3024.BL.PP0015-6647.5104-SL-1837.L001.R2	25422213	0	126	51	24594365	0	36-126	51
PPMI-Phase1-IR1.3024.BL.PP0015-6647.5104-SL-1837.L002.R1	25325765	0	126	50	24552647	0	36-126	50
PPMI-Phase1-IR1.3024.BL.PP0015-6647.5104-SL-1837.L002.R2	25325765	0	126	51	24552647	0	36-126	51
PPMI-Phase1-IR1.3024.BL.PP0015-6647.5104-SL-1837.L003.R1	25793110	0	126	50	24945841	0	36-126	50
PPMI-Phase1-IR1.3024.BL.PP0015-6647.5104-SL-1837.L003.R2	25793110	0	126	51	24945841	0	36-126	51
PPMI-Phase1-IR1.3024.BL.PP0015-6647.5104-SL-1837.L004.R1	25796736	0	126	50	24907797	0	36-126	50
PPMI-Phase1-IR1.3024.BL.PP0015-6647.5104-SL-1837.L004.R2	25796736	0	126	51	24907797	0	36-126	51
PPMI-Phase1-IR1.3024.V04.0003168529.5104-SL-1887.L001.R1	27365084	0	126	50	26912388	0	36-126	50
PPMI-Phase1-IR1.3024.V04.0003168529.5104-SL-1887.L001.R2	27365084	0	126	50	26912388	0	36-126	50
PPMI-Phase1-IR1.3024.V04.0003168529.5104-SL-1887.L002.R1	26555875	0	126	50	26157127	0	36-126	50
PPMI-Phase1-IR1.3024.V04.0003168529.5104-SL-1887.L002.R2	26555875	0	126	50	26157127	0	36-126	50
PPMI-Phase1-IR1.3024.V04.0003168529.5104-SL-1887.L003.R1	28121840	0	126	50	27654874	0	36-126	50
PPMI-Phase1-IR1.3024.V04.0003168529.5104-SL-1887.L003.R2	28121840	0	126	50	27654874	0	36-126	50
PPMI-Phase1-IR1.3024.V04.0003168529.5104-SL-1887.L004.R1	28114797	0	126	50	27642864	0	36-126	50
PPMI-Phase1-IR1.3024.V04.0003168529.5104-SL-1887.L004.R2	28114797	0	126	50	27642864	0	36-126	50
PPMI-Phase1-IR1.3024.V08.0000387708.5104-SL-1889.L001.R1	29380359	0	126	51	28858060	0	36-126	51
PPMI-Phase1-IR1.3024.V08.0000387708.5104-SL-1889.L001.R2	29380359	0	126	52	28858060	0	36-126	52
PPMI-Phase1-IR1.3024.V08.0000387708.5104-SL-1889.L002.R1	28988050	0	126	51	28513495	0	36-126	51
PPMI-Phase1-IR1.3024.V08.0000387708.5104-SL-1889.L002.R2	28988050	0	126	52	28513495	0	36-126	52
PPMI-Phase1-IR1.3024.V08.0000387708.5104-SL-1889.L003.R1	30067112	0	126	51	29531032	0	36-126	51
PPMI-Phase1-IR1.3024.V08.0000387708.5104-SL-1889.L003.R2	30067112	0	126	52	29531032	0	36-126	52
PPMI-Phase1-IR1.3024.V08.0000387708.5104-SL-1889.L004.R1	29981020	0	126	51	29440494	0	36-126	51
PPMI-Phase1-IR1.3024.V08.0000387708.5104-SL-1889.L004.R2	29981020	0	126	52	29440494	0	36-126	52
PPMI-Phase1-IR1.3026.BL.0003116122.5104-SL-1946.L001.R1	26853370	0	126	48	26467565	0	36-126	48
PPMI-Phase1-IR1.3026.BL.0003116122.5104-SL-1946.L001.R2	26853370	0	126	49	26467565	0	36-126	49
PPMI-Phase1-IR1.3026.BL.0003116122.5104-SL-1946.L002.R1	26815141	0	126	48	26418603	0	36-126	48
PPMI-Phase1-IR1.3026.BL.0003116122.5104-SL-1946.L002.R2	26815141	0	126	49	26418603	0	36-126	49
PPMI-Phase1-IR1.3026.BL.0003116122.5104-SL-1946.L003.R1	26527700	0	126	48	26136109	0	36-126	48
PPMI-Phase1-IR1.3026.BL.0003116122.5104-SL-1946.L003.R2	26527700	0	126	49	26136109	0	36-126	49
PPMI-Phase1-IR1.3026.BL.0003116122.5104-SL-1946.L004.R1	26686732	0	126	48	26307140	0	36-126	48
PPMI-Phase1-IR1.3026.BL.0003116122.5104-SL-1946.L004.R2	26686732	0	126	49	26307140	0	36-126	49
PPMI-Phase1-IR1.3027.BL.0003140991.5104-SL-1797.L001.R1	36979300	0	126	50	36193994	0	36-126	50
PPMI-Phase1-IR1.3027.BL.0003140991.5104-SL-1797.L001.R2	36979300	0	126	51	36193994	0	36-126	51
PPMI-Phase1-IR1.3027.BL.0003140991.5104-SL-1797.L002.R1	35550065	0	126	50	34825468	0	36-126	50
PPMI-Phase1-IR1.3027.BL.0003140991.5104-SL-1797.L002.R2	35550065	0	126	51	34825468	0	36-126	51
PPMI-Phase1-IR1.3027.BL.0003140991.5104-SL-1797.L003.R1	36744366	0	126	50	35987305	0	36-126	51
PPMI-Phase1-IR1.3027.BL.0003140991.5104-SL-1797.L003.R2	36744366	0	126	51	35987305	0	36-126	51
PPMI-Phase1-IR1.3027.BL.0003140991.5104-SL-1797.L004.R1	37072566	0	126	50	36280750	0	36-126	50
PPMI-Phase1-IR1.3027.BL.0003140991.5104-SL-1797.L004.R2	37072566	0	126	51	36280750	0	36-126	51
PPMI-Phase1-IR1.3027.V04.PP0042-3021.5104-SL-1736.L001.R1	32282573	0	126	51	31737745	0	36-126	51
PPMI-Phase1-IR1.3027.V04.PP0042-3021.5104-SL-1736.L001.R2	32282573	0	126	52	31737745	0	36-126	52
PPMI-Phase1-IR1.3027.V04.PP0042-3021.5104-SL-1736.L002.R1	31498094	0	126	51	30977198	0	36-126	51
PPMI-Phase1-IR1.3027.V04.PP0042-3021.5104-SL-1736.L002.R2	31498094	0	126	52	30977198	0	36-126	52
PPMI-Phase1-IR1.3027.V04.PP0042-3021.5104-SL-1736.L003.R1	32174516	0	126	52	31659219	0	36-126	52
PPMI-Phase1-IR1.3027.V04.PP0042-3021.5104-SL-1736.L003.R2	32174516	0	126	52	31659219	0	36-126	52
PPMI-Phase1-IR1.3027.V04.PP0042-3021.5104-SL-1736.L004.R1	32417565	0	126	51	31868068	0	36-126	51
PPMI-Phase1-IR1.3027.V04.PP0042-3021.5104-SL-1736.L004.R2	32417565	0	126	52	31868068	0	36-126	52
PPMI-Phase1-IR1.3027.V08.0001209529.5104-SL-1732.L001.R1	27670727	0	126	53	27223486	0	36-126	53
PPMI-Phase1-IR1.3027.V08.0001209529.5104-SL-1732.L001.R2	27670727	0	126	54	27223486	0	36-126	54
PPMI-Phase1-IR1.3027.V08.0001209529.5104-SL-1732.L002.R1	27188119	0	126	53	26745536	0	36-126	53
PPMI-Phase1-IR1.3027.V08.0001209529.5104-SL-1732.L002.R2	27188119	0	126	54	26745536	0	36-126	54
PPMI-Phase1-IR1.3027.V08.0001209529.5104-SL-1732.L003.R1	27590641	0	126	54	27173941	0	36-126	54
PPMI-Phase1-IR1.3027.V08.0001209529.5104-SL-1732.L003.R2	27590641	0	126	54	27173941	0	36-126	54
PPMI-Phase1-IR1.3027.V08.0001209529.5104-SL-1732.L004.R1	27779011	0	126	53	27327212	0	36-126	53
PPMI-Phase1-IR1.3027.V08.0001209529.5104-SL-1732.L004.R2	27779011	0	126	54	27327212	0	36-126	54
PPMI-Phase1-IR1.3029.BL.0003185660.5104-SL-1892.L001.R1	26616764	0	126	50	26134187	0	36-126	50
PPMI-Phase1-IR1.3029.BL.0003185660.5104-SL-1892.L001.R2	26616764	0	126	50	26134187	0	36-126	50
PPMI-Phase1-IR1.3029.BL.0003185660.5104-SL-1892.L002.R1	26585426	0	126	50	26139270	0	36-126	50
PPMI-Phase1-IR1.3029.BL.0003185660.5104-SL-1892.L002.R2	26585426	0	126	50	26139270	0	36-126	50
PPMI-Phase1-IR1.3029.BL.0003185660.5104-SL-1892.L003.R1	27069742	0	126	50	26590262	0	36-126	50
PPMI-Phase1-IR1.3029.BL.0003185660.5104-SL-1892.L003.R2	27069742	0	126	50	26590262	0	36-126	50
PPMI-Phase1-IR1.3029.BL.0003185660.5104-SL-1892.L004.R1	27090275	0	126	50	26597240	0	36-126	50
PPMI-Phase1-IR1.3029.BL.0003185660.5104-SL-1892.L004.R2	27090275	0	126	50	26597240	0	36-126	50
PPMI-Phase1-IR1.3029.V06.0000341338.5104-SL-1815.L001.R1	23284601	0	126	53	22818677	0	36-126	53
PPMI-Phase1-IR1.3029.V06.0000341338.5104-SL-1815.L001.R2	23284601	0	126	53	22818677	0	36-126	53
PPMI-Phase1-IR1.3029.V06.0000341338.5104-SL-1815.L002.R1	22989363	0	126	53	22560509	0	36-126	53
PPMI-Phase1-IR1.3029.V06.0000341338.5104-SL-1815.L002.R2	22989363	0	126	53	22560509	0	36-126	53
PPMI-Phase1-IR1.3029.V06.0000341338.5104-SL-1815.L003.R1	23803252	0	126	53	23330964	0	36-126	53
PPMI-Phase1-IR1.3029.V06.0000341338.5104-SL-1815.L003.R2	23803252	0	126	53	23330964	0	36-126	54
PPMI-Phase1-IR1.3029.V06.0000341338.5104-SL-1815.L004.R1	23792798	0	126	53	23314938	0	36-126	53
PPMI-Phase1-IR1.3029.V06.0000341338.5104-SL-1815.L004.R2	23792798	0	126	53	23314938	0	36-126	54
PPMI-Phase1-IR1.3051.V06.0003140865.5104-SL-0217.L001.R1	28075491	0	126	50	27406002	0	36-126	50
PPMI-Phase1-IR1.3051.V06.0003140865.5104-SL-0217.L001.R2	28075491	0	126	50	27406002	0	36-126	50
PPMI-Phase1-IR1.3051.V06.0003140865.5104-SL-0217.L002.R1	27620734	0	126	50	27024306	0	36-126	50
PPMI-Phase1-IR1.3051.V06.0003140865.5104-SL-0217.L002.R2	27620734	0	126	50	27024306	0	36-126	51
PPMI-Phase1-IR1.3051.V06.0003140865.5104-SL-0217.L003.R1	27746598	0	126	50	27100894	0	36-126	50
PPMI-Phase1-IR1.3051.V06.0003140865.5104-SL-0217.L003.R2	27746598	0	126	50	27100894	0	36-126	50
PPMI-Phase1-IR1.3051.V06.0003140865.5104-SL-0217.L004.R1	27506915	0	126	50	26913406	0	36-126	50
PPMI-Phase1-IR1.3051.V06.0003140865.5104-SL-0217.L004.R2	27506915	0	126	50	26913406	0	36-126	51
PPMI-Phase1-IR1.3051.V08.0003288382.5104-SL-0283.L001.R1	29471076	0	126	51	28742515	0	36-126	51
PPMI-Phase1-IR1.3051.V08.0003288382.5104-SL-0283.L001.R2	29471076	0	126	51	28742515	0	36-126	52
PPMI-Phase1-IR1.3051.V08.0003288382.5104-SL-0283.L002.R1	28873812	0	126	51	28204645	0	36-126	51
PPMI-Phase1-IR1.3051.V08.0003288382.5104-SL-0283.L002.R2	28873812	0	126	52	28204645	0	36-126	52
PPMI-Phase1-IR1.3051.V08.0003288382.5104-SL-0283.L003.R1	29047203	0	126	51	28333884	0	36-126	51
PPMI-Phase1-IR1.3051.V08.0003288382.5104-SL-0283.L003.R2	29047203	0	126	51	28333884	0	36-126	52
PPMI-Phase1-IR1.3051.V08.0003288382.5104-SL-0283.L004.R1	28778810	0	126	51	28108546	0	36-126	51
PPMI-Phase1-IR1.3051.V08.0003288382.5104-SL-0283.L004.R2	28778810	0	126	52	28108546	0	36-126	52
PPMI-Phase1-IR1.3052.BL.PP0016-0188.5104-SL-0840.L001.R1	24693975	0	126	52	24204593	0	36-126	52
PPMI-Phase1-IR1.3052.BL.PP0016-0188.5104-SL-0840.L001.R2	24693975	0	126	52	24204593	0	36-126	53
PPMI-Phase1-IR1.3052.BL.PP0016-0188.5104-SL-0840.L002.R1	23275557	0	126	52	22730345	0	36-126	52
PPMI-Phase1-IR1.3052.BL.PP0016-0188.5104-SL-0840.L002.R2	23275557	0	126	52	22730345	0	36-126	52
PPMI-Phase1-IR1.3052.BL.PP0016-0188.5104-SL-0840.L003.R1	24502728	0	126	52	24023577	0	36-126	52
PPMI-Phase1-IR1.3052.BL.PP0016-0188.5104-SL-0840.L003.R2	24502728	0	126	52	24023577	0	36-126	52
PPMI-Phase1-IR1.3052.BL.PP0016-0188.5104-SL-0840.L004.R1	23923918	0	126	52	23480630	0	36-126	52
PPMI-Phase1-IR1.3052.BL.PP0016-0188.5104-SL-0840.L004.R2	23923918	0	126	52	23480630	0	36-126	52
PPMI-Phase1-IR1.3052.V04.PP0016-8242.5104-SL-0842.L001.R1	36924276	0	126	53	36170999	0	36-126	53
PPMI-Phase1-IR1.3052.V04.PP0016-8242.5104-SL-0842.L001.R2	36924276	0	126	54	36170999	0	36-126	54
PPMI-Phase1-IR1.3052.V04.PP0016-8242.5104-SL-0842.L002.R1	34522081	0	126	53	33638593	0	36-126	53
PPMI-Phase1-IR1.3052.V04.PP0016-8242.5104-SL-0842.L002.R2	34522081	0	126	53	33638593	0	36-126	53
PPMI-Phase1-IR1.3052.V04.PP0016-8242.5104-SL-0842.L003.R1	36650599	0	126	53	35905550	0	36-126	53
PPMI-Phase1-IR1.3052.V04.PP0016-8242.5104-SL-0842.L003.R2	36650599	0	126	53	35905550	0	36-126	54
PPMI-Phase1-IR1.3052.V04.PP0016-8242.5104-SL-0842.L004.R1	36037295	0	126	53	35329332	0	36-126	53
PPMI-Phase1-IR1.3052.V04.PP0016-8242.5104-SL-0842.L004.R2	36037295	0	126	53	35329332	0	36-126	53
PPMI-Phase1-IR1.3052.V06.0003116089.5104-SL-0794.L001.R1	32268316	0	126	53	31680718	0	36-126	53
PPMI-Phase1-IR1.3052.V06.0003116089.5104-SL-0794.L001.R2	32268316	0	126	54	31680718	0	36-126	54
PPMI-Phase1-IR1.3052.V06.0003116089.5104-SL-0794.L002.R1	30657439	0	126	53	29975231	0	36-126	53
PPMI-Phase1-IR1.3052.V06.0003116089.5104-SL-0794.L002.R2	30657439	0	126	54	29975231	0	36-126	54
PPMI-Phase1-IR1.3052.V06.0003116089.5104-SL-0794.L003.R1	32125788	0	126	53	31542258	0	36-126	53
PPMI-Phase1-IR1.3052.V06.0003116089.5104-SL-0794.L003.R2	32125788	0	126	54	31542258	0	36-126	54
PPMI-Phase1-IR1.3052.V06.0003116089.5104-SL-0794.L004.R1	31615109	0	126	53	31063093	0	36-126	53
PPMI-Phase1-IR1.3052.V06.0003116089.5104-SL-0794.L004.R2	31615109	0	126	54	31063093	0	36-126	54
PPMI-Phase1-IR1.3052.V08.PP0041-6231.5104-SL-0809.L001.R1	29158509	0	126	52	28647778	0	36-126	52
PPMI-Phase1-IR1.3052.V08.PP0041-6231.5104-SL-0809.L001.R2	29158509	0	126	52	28647778	0	36-126	52
PPMI-Phase1-IR1.3052.V08.PP0041-6231.5104-SL-0809.L002.R1	27266178	0	126	52	26684022	0	36-126	52
PPMI-Phase1-IR1.3052.V08.PP0041-6231.5104-SL-0809.L002.R2	27266178	0	126	52	26684022	0	36-126	52
PPMI-Phase1-IR1.3052.V08.PP0041-6231.5104-SL-0809.L003.R1	28940536	0	126	52	28440083	0	36-126	52
PPMI-Phase1-IR1.3052.V08.PP0041-6231.5104-SL-0809.L003.R2	28940536	0	126	52	28440083	0	36-126	52
PPMI-Phase1-IR1.3052.V08.PP0041-6231.5104-SL-0809.L004.R1	28625184	0	126	52	28153121	0	36-126	52
PPMI-Phase1-IR1.3052.V08.PP0041-6231.5104-SL-0809.L004.R2	28625184	0	126	52	28153121	0	36-126	52
PPMI-Phase1-IR1.3053.BL.PP0000-3189.5104-SL-1445.L001.R1	25961018	0	126	51	25466595	0	36-126	51
PPMI-Phase1-IR1.3053.BL.PP0000-3189.5104-SL-1445.L001.R2	25961018	0	126	52	25466595	0	36-126	52
PPMI-Phase1-IR1.3053.BL.PP0000-3189.5104-SL-1445.L002.R1	25000545	0	126	51	24515919	0	36-126	51
PPMI-Phase1-IR1.3053.BL.PP0000-3189.5104-SL-1445.L002.R2	25000545	0	126	52	24515919	0	36-126	52
PPMI-Phase1-IR1.3053.BL.PP0000-3189.5104-SL-1445.L003.R1	25771554	0	126	51	25275183	0	36-126	51
PPMI-Phase1-IR1.3053.BL.PP0000-3189.5104-SL-1445.L003.R2	25771554	0	126	52	25275183	0	36-126	52
PPMI-Phase1-IR1.3053.BL.PP0000-3189.5104-SL-1445.L004.R1	26189758	0	126	51	25677352	0	36-126	51
PPMI-Phase1-IR1.3053.BL.PP0000-3189.5104-SL-1445.L004.R2	26189758	0	126	52	25677352	0	36-126	52
PPMI-Phase1-IR1.3053.V04.PP0017-3031.5104-SL-1485.L001.R1	29354565	0	126	53	28910014	0	36-126	53
PPMI-Phase1-IR1.3053.V04.PP0017-3031.5104-SL-1485.L001.R2	29354565	0	126	54	28910014	0	36-126	54
PPMI-Phase1-IR1.3053.V04.PP0017-3031.5104-SL-1485.L002.R1	28041164	0	126	53	27597228	0	36-126	53
PPMI-Phase1-IR1.3053.V04.PP0017-3031.5104-SL-1485.L002.R2	28041164	0	126	54	27597228	0	36-126	54
PPMI-Phase1-IR1.3053.V04.PP0017-3031.5104-SL-1485.L003.R1	29131594	0	126	53	28691998	0	36-126	53
PPMI-Phase1-IR1.3053.V04.PP0017-3031.5104-SL-1485.L003.R2	29131594	0	126	54	28691998	0	36-126	54
PPMI-Phase1-IR1.3053.V04.PP0017-3031.5104-SL-1485.L004.R1	29473543	0	126	53	29014118	0	36-126	53
PPMI-Phase1-IR1.3053.V04.PP0017-3031.5104-SL-1485.L004.R2	29473543	0	126	54	29014118	0	36-126	54
PPMI-Phase1-IR1.3053.V08.PP0041-6227.5104-SL-1492.L001.R1	26009883	0	126	55	25630473	0	36-126	55
PPMI-Phase1-IR1.3053.V08.PP0041-6227.5104-SL-1492.L001.R2	26009883	0	126	55	25630473	0	36-126	55
PPMI-Phase1-IR1.3053.V08.PP0041-6227.5104-SL-1492.L002.R1	24848959	0	126	55	24457819	0	36-126	55
PPMI-Phase1-IR1.3053.V08.PP0041-6227.5104-SL-1492.L002.R2	24848959	0	126	55	24457819	0	36-126	55
PPMI-Phase1-IR1.3053.V08.PP0041-6227.5104-SL-1492.L003.R1	25784681	0	126	55	25411876	0	36-126	55
PPMI-Phase1-IR1.3053.V08.PP0041-6227.5104-SL-1492.L003.R2	25784681	0	126	56	25411876	0	36-126	55
PPMI-Phase1-IR1.3053.V08.PP0041-6227.5104-SL-1492.L004.R1	26124707	0	126	55	25728876	0	36-126	55
PPMI-Phase1-IR1.3053.V08.PP0041-6227.5104-SL-1492.L004.R2	26124707	0	126	55	25728876	0	36-126	55
PPMI-Phase1-IR1.3054.V04.0003155933.5104-SL-0879.L001.R1	23631392	0	126	50	23190173	0	36-126	50
PPMI-Phase1-IR1.3054.V04.0003155933.5104-SL-0879.L001.R2	23631392	0	126	51	23190173	0	36-126	51
PPMI-Phase1-IR1.3054.V04.0003155933.5104-SL-0879.L002.R1	23304852	0	126	50	22864902	0	36-126	50
PPMI-Phase1-IR1.3054.V04.0003155933.5104-SL-0879.L002.R2	23304852	0	126	51	22864902	0	36-126	51
PPMI-Phase1-IR1.3054.V04.0003155933.5104-SL-0879.L003.R1	23564225	0	126	50	23137362	0	36-126	50
PPMI-Phase1-IR1.3054.V04.0003155933.5104-SL-0879.L003.R2	23564225	0	126	51	23137362	0	36-126	51
PPMI-Phase1-IR1.3054.V04.0003155933.5104-SL-0879.L004.R1	23332971	0	126	50	22890997	0	36-126	50
PPMI-Phase1-IR1.3054.V04.0003155933.5104-SL-0879.L004.R2	23332971	0	126	51	22890997	0	36-126	51
PPMI-Phase1-IR1.3054.V08.0003140988.5104-SL-0884.L001.R1	23525056	0	126	54	23069934	0	36-126	54
PPMI-Phase1-IR1.3054.V08.0003140988.5104-SL-0884.L001.R2	23525056	0	126	55	23069934	0	36-126	55
PPMI-Phase1-IR1.3054.V08.0003140988.5104-SL-0884.L002.R1	23179990	0	126	54	22725888	0	36-126	54
PPMI-Phase1-IR1.3054.V08.0003140988.5104-SL-0884.L002.R2	23179990	0	126	55	22725888	0	36-126	55
PPMI-Phase1-IR1.3054.V08.0003140988.5104-SL-0884.L003.R1	23436668	0	126	54	22994899	0	36-126	54
PPMI-Phase1-IR1.3054.V08.0003140988.5104-SL-0884.L003.R2	23436668	0	126	55	22994899	0	36-126	55
PPMI-Phase1-IR1.3054.V08.0003140988.5104-SL-0884.L004.R1	23233088	0	126	54	22777238	0	36-126	54
PPMI-Phase1-IR1.3054.V08.0003140988.5104-SL-0884.L004.R2	23233088	0	126	55	22777238	0	36-126	55
PPMI-Phase1-IR1.3055.BL.PP0016-0531.5104-SL-0720.L001.R1	23070347	0	126	53	22684110	0	36-126	53
PPMI-Phase1-IR1.3055.BL.PP0016-0531.5104-SL-0720.L001.R2	23070347	0	126	54	22684110	0	36-126	54
PPMI-Phase1-IR1.3055.BL.PP0016-0531.5104-SL-0720.L002.R1	22988991	0	126	53	22633557	0	36-126	53
PPMI-Phase1-IR1.3055.BL.PP0016-0531.5104-SL-0720.L002.R2	22988991	0	126	54	22633557	0	36-126	54
PPMI-Phase1-IR1.3055.BL.PP0016-0531.5104-SL-0720.L003.R1	22972645	0	126	53	22603682	0	36-126	53
PPMI-Phase1-IR1.3055.BL.PP0016-0531.5104-SL-0720.L003.R2	22972645	0	126	54	22603682	0	36-126	54
PPMI-Phase1-IR1.3055.BL.PP0016-0531.5104-SL-0720.L004.R1	23062057	0	126	53	22680312	0	36-126	53
PPMI-Phase1-IR1.3055.BL.PP0016-0531.5104-SL-0720.L004.R2	23062057	0	126	54	22680312	0	36-126	54
PPMI-Phase1-IR1.3055.V06.0003140868.5104-SL-0717.L001.R1	23471689	0	126	55	23089518	0	36-126	55
PPMI-Phase1-IR1.3055.V06.0003140868.5104-SL-0717.L001.R2	23471689	0	126	56	23089518	0	36-126	56
PPMI-Phase1-IR1.3055.V06.0003140868.5104-SL-0717.L002.R1	23127788	0	126	55	22775040	0	36-126	55
PPMI-Phase1-IR1.3055.V06.0003140868.5104-SL-0717.L002.R2	23127788	0	126	56	22775040	0	36-126	56
PPMI-Phase1-IR1.3055.V06.0003140868.5104-SL-0717.L003.R1	23238710	0	126	55	22872166	0	36-126	55
PPMI-Phase1-IR1.3055.V06.0003140868.5104-SL-0717.L003.R2	23238710	0	126	56	22872166	0	36-126	56
PPMI-Phase1-IR1.3055.V06.0003140868.5104-SL-0717.L004.R1	22724077	0	126	55	22353393	0	36-126	55
PPMI-Phase1-IR1.3055.V06.0003140868.5104-SL-0717.L004.R2	22724077	0	126	56	22353393	0	36-126	56
PPMI-Phase1-IR1.3055.V08.PP0035-2657.5104-SL-0693.L001.R1	31858312	0	126	53	31256668	0	36-126	53
PPMI-Phase1-IR1.3055.V08.PP0035-2657.5104-SL-0693.L001.R2	31858312	0	126	53	31256668	0	36-126	53
PPMI-Phase1-IR1.3055.V08.PP0035-2657.5104-SL-0693.L002.R1	31098696	0	126	53	30552927	0	36-126	53
PPMI-Phase1-IR1.3055.V08.PP0035-2657.5104-SL-0693.L002.R2	31098696	0	126	54	30552927	0	36-126	54
PPMI-Phase1-IR1.3055.V08.PP0035-2657.5104-SL-0693.L003.R1	31701617	0	126	53	31116666	0	36-126	53
PPMI-Phase1-IR1.3055.V08.PP0035-2657.5104-SL-0693.L003.R2	31701617	0	126	53	31116666	0	36-126	53
PPMI-Phase1-IR1.3055.V08.PP0035-2657.5104-SL-0693.L004.R1	30731043	0	126	53	30163051	0	36-126	53
PPMI-Phase1-IR1.3055.V08.PP0035-2657.5104-SL-0693.L004.R2	30731043	0	126	53	30163051	0	36-126	53
PPMI-Phase1-IR1.3056.BL.PP0016-0581.5104-SL-0620.L001.R1	29953149	0	126	54	29419196	0	36-126	54
PPMI-Phase1-IR1.3056.BL.PP0016-0581.5104-SL-0620.L001.R2	29953149	0	126	54	29419196	0	36-126	54
PPMI-Phase1-IR1.3056.BL.PP0016-0581.5104-SL-0620.L002.R1	29897682	0	126	54	29388921	0	36-126	54
PPMI-Phase1-IR1.3056.BL.PP0016-0581.5104-SL-0620.L002.R2	29897682	0	126	54	29388921	0	36-126	54
PPMI-Phase1-IR1.3056.BL.PP0016-0581.5104-SL-0620.L003.R1	29940723	0	126	54	29442958	0	36-126	54
PPMI-Phase1-IR1.3056.BL.PP0016-0581.5104-SL-0620.L003.R2	29940723	0	126	54	29442958	0	36-126	54
PPMI-Phase1-IR1.3056.BL.PP0016-0581.5104-SL-0620.L004.R1	29789722	0	126	54	29271108	0	36-126	53
PPMI-Phase1-IR1.3056.BL.PP0016-0581.5104-SL-0620.L004.R2	29789722	0	126	54	29271108	0	36-126	54
PPMI-Phase1-IR1.3056.V04.0003157163.5104-SL-0595.L001.R1	28609599	0	126	54	28109675	0	36-126	54
PPMI-Phase1-IR1.3056.V04.0003157163.5104-SL-0595.L001.R2	28609599	0	126	55	28109675	0	36-126	55
PPMI-Phase1-IR1.3056.V04.0003157163.5104-SL-0595.L002.R1	28631554	0	126	54	28147338	0	36-126	54
PPMI-Phase1-IR1.3056.V04.0003157163.5104-SL-0595.L002.R2	28631554	0	126	55	28147338	0	36-126	55
PPMI-Phase1-IR1.3056.V04.0003157163.5104-SL-0595.L003.R1	28579916	0	126	54	28109019	0	36-126	54
PPMI-Phase1-IR1.3056.V04.0003157163.5104-SL-0595.L003.R2	28579916	0	126	55	28109019	0	36-126	55
PPMI-Phase1-IR1.3056.V04.0003157163.5104-SL-0595.L004.R1	28368203	0	126	54	27877637	0	36-126	54
PPMI-Phase1-IR1.3056.V04.0003157163.5104-SL-0595.L004.R2	28368203	0	126	55	27877637	0	36-126	54
PPMI-Phase1-IR1.3056.V06.0003125898.5104-SL-0617.L001.R1	30729746	0	126	51	30238732	0	36-126	51
PPMI-Phase1-IR1.3056.V06.0003125898.5104-SL-0617.L001.R2	30729746	0	126	52	30238732	0	36-126	52
PPMI-Phase1-IR1.3056.V06.0003125898.5104-SL-0617.L002.R1	30573222	0	126	51	30104830	0	36-126	51
PPMI-Phase1-IR1.3056.V06.0003125898.5104-SL-0617.L002.R2	30573222	0	126	52	30104830	0	36-126	52
PPMI-Phase1-IR1.3056.V06.0003125898.5104-SL-0617.L003.R1	30642951	0	126	51	30185421	0	36-126	51
PPMI-Phase1-IR1.3056.V06.0003125898.5104-SL-0617.L003.R2	30642951	0	126	52	30185421	0	36-126	52
PPMI-Phase1-IR1.3056.V06.0003125898.5104-SL-0617.L004.R1	30506153	0	126	51	30029694	0	36-126	51
PPMI-Phase1-IR1.3056.V06.0003125898.5104-SL-0617.L004.R2	30506153	0	126	52	30029694	0	36-126	51
PPMI-Phase1-IR1.3056.V08.0003169483.5104-SL-0608.L001.R1	29559475	0	126	52	29038022	0	36-126	53
PPMI-Phase1-IR1.3056.V08.0003169483.5104-SL-0608.L001.R2	29559475	0	126	53	29038022	0	36-126	53
PPMI-Phase1-IR1.3056.V08.0003169483.5104-SL-0608.L002.R1	29525819	0	126	53	29029315	0	36-126	53
PPMI-Phase1-IR1.3056.V08.0003169483.5104-SL-0608.L002.R2	29525819	0	126	53	29029315	0	36-126	53
PPMI-Phase1-IR1.3056.V08.0003169483.5104-SL-0608.L003.R1	29589384	0	126	52	29101488	0	36-126	52
PPMI-Phase1-IR1.3056.V08.0003169483.5104-SL-0608.L003.R2	29589384	0	126	53	29101488	0	36-126	53
PPMI-Phase1-IR1.3056.V08.0003169483.5104-SL-0608.L004.R1	29388772	0	126	52	28882786	0	36-126	52
PPMI-Phase1-IR1.3056.V08.0003169483.5104-SL-0608.L004.R2	29388772	0	126	53	28882786	0	36-126	53
PPMI-Phase1-IR1.3057.BL.PP0016-0583.5104-SL-0050.L001.R1	35586063	0	126	45	35024658	0	36-126	45
PPMI-Phase1-IR1.3057.BL.PP0016-0583.5104-SL-0050.L001.R2	35586063	0	126	46	35024658	0	36-126	46
PPMI-Phase1-IR1.3057.BL.PP0016-0583.5104-SL-0050.L002.R1	34520433	0	126	45	33907611	0	36-126	45
PPMI-Phase1-IR1.3057.BL.PP0016-0583.5104-SL-0050.L002.R2	34520433	0	126	46	33907611	0	36-126	46
PPMI-Phase1-IR1.3057.BL.PP0016-0583.5104-SL-0050.L003.R1	34680702	0	126	45	34086805	0	36-126	45
PPMI-Phase1-IR1.3057.BL.PP0016-0583.5104-SL-0050.L003.R2	34680702	0	126	46	34086805	0	36-126	46
PPMI-Phase1-IR1.3057.BL.PP0016-0583.5104-SL-0050.L004.R1	34622455	0	126	45	34005702	0	36-126	45
PPMI-Phase1-IR1.3057.BL.PP0016-0583.5104-SL-0050.L004.R2	34622455	0	126	46	34005702	0	36-126	46
PPMI-Phase1-IR1.3057.V06.0003125874.5104-SL-0003.L001.R1	26395339	0	126	47	25900152	0	36-126	47
PPMI-Phase1-IR1.3057.V06.0003125874.5104-SL-0003.L001.R2	26395339	0	126	48	25900152	0	36-126	48
PPMI-Phase1-IR1.3057.V06.0003125874.5104-SL-0003.L002.R1	25533598	0	126	46	25001089	0	36-126	46
PPMI-Phase1-IR1.3057.V06.0003125874.5104-SL-0003.L002.R2	25533598	0	126	47	25001089	0	36-126	47
PPMI-Phase1-IR1.3057.V06.0003125874.5104-SL-0003.L003.R1	25618903	0	126	46	25101430	0	36-126	46
PPMI-Phase1-IR1.3057.V06.0003125874.5104-SL-0003.L003.R2	25618903	0	126	47	25101430	0	36-126	47
PPMI-Phase1-IR1.3057.V06.0003125874.5104-SL-0003.L004.R1	25589206	0	126	46	25053186	0	36-126	46
PPMI-Phase1-IR1.3057.V06.0003125874.5104-SL-0003.L004.R2	25589206	0	126	47	25053186	0	36-126	47
PPMI-Phase1-IR1.3057.V08.0003288209.5104-SL-0093.L001.R1	30845509	0	126	44	30298452	0	36-126	44
PPMI-Phase1-IR1.3057.V08.0003288209.5104-SL-0093.L001.R2	30845509	0	126	45	30298452	0	36-126	45
PPMI-Phase1-IR1.3057.V08.0003288209.5104-SL-0093.L002.R1	30042067	0	126	44	29452644	0	36-126	44
PPMI-Phase1-IR1.3057.V08.0003288209.5104-SL-0093.L002.R2	30042067	0	126	45	29452644	0	36-126	45
PPMI-Phase1-IR1.3057.V08.0003288209.5104-SL-0093.L003.R1	30198555	0	126	44	29626182	0	36-126	44
PPMI-Phase1-IR1.3057.V08.0003288209.5104-SL-0093.L003.R2	30198555	0	126	45	29626182	0	36-126	45
PPMI-Phase1-IR1.3057.V08.0003288209.5104-SL-0093.L004.R1	30105762	0	126	44	29513917	0	36-126	44
PPMI-Phase1-IR1.3057.V08.0003288209.5104-SL-0093.L004.R2	30105762	0	126	45	29513917	0	36-126	45
PPMI-Phase1-IR1.3058.BL.PP0016-0655.5104-SL-1270.L001.R1	28071496	0	126	51	27584151	0	36-126	51
PPMI-Phase1-IR1.3058.BL.PP0016-0655.5104-SL-1270.L001.R2	28071496	0	126	52	27584151	0	36-126	52
PPMI-Phase1-IR1.3058.BL.PP0016-0655.5104-SL-1270.L002.R1	27482632	0	126	51	27028654	0	36-126	51
PPMI-Phase1-IR1.3058.BL.PP0016-0655.5104-SL-1270.L002.R2	27482632	0	126	52	27028654	0	36-126	52
PPMI-Phase1-IR1.3058.BL.PP0016-0655.5104-SL-1270.L003.R1	28352858	0	126	51	27906461	0	36-126	51
PPMI-Phase1-IR1.3058.BL.PP0016-0655.5104-SL-1270.L003.R2	28352858	0	126	52	27906461	0	36-126	52
PPMI-Phase1-IR1.3058.BL.PP0016-0655.5104-SL-1270.L004.R1	28213080	0	126	51	27728647	0	36-126	51
PPMI-Phase1-IR1.3058.BL.PP0016-0655.5104-SL-1270.L004.R2	28213080	0	126	51	27728647	0	36-126	52
PPMI-Phase1-IR1.3058.V04.0003121398.5104-SL-1276.L001.R1	28412655	0	126	51	27900987	0	36-126	51
PPMI-Phase1-IR1.3058.V04.0003121398.5104-SL-1276.L001.R2	28412655	0	126	51	27900987	0	36-126	52
PPMI-Phase1-IR1.3058.V04.0003121398.5104-SL-1276.L002.R1	27815835	0	126	51	27340048	0	36-126	51
PPMI-Phase1-IR1.3058.V04.0003121398.5104-SL-1276.L002.R2	27815835	0	126	51	27340048	0	36-126	51
PPMI-Phase1-IR1.3058.V04.0003121398.5104-SL-1276.L003.R1	28505744	0	126	51	28035033	0	36-126	51
PPMI-Phase1-IR1.3058.V04.0003121398.5104-SL-1276.L003.R2	28505744	0	126	52	28035033	0	36-126	52
PPMI-Phase1-IR1.3058.V04.0003121398.5104-SL-1276.L004.R1	28626784	0	126	50	28115065	0	36-126	50
PPMI-Phase1-IR1.3058.V04.0003121398.5104-SL-1276.L004.R2	28626784	0	126	51	28115065	0	36-126	51
PPMI-Phase1-IR1.3058.V06.0003125887.5104-SL-1262.L001.R1	28872575	0	126	46	28443318	0	36-126	46
PPMI-Phase1-IR1.3058.V06.0003125887.5104-SL-1262.L001.R2	28872575	0	126	47	28443318	0	36-126	47
PPMI-Phase1-IR1.3058.V06.0003125887.5104-SL-1262.L002.R1	28312582	0	126	46	27906916	0	36-126	46
PPMI-Phase1-IR1.3058.V06.0003125887.5104-SL-1262.L002.R2	28312582	0	126	47	27906916	0	36-126	47
PPMI-Phase1-IR1.3058.V06.0003125887.5104-SL-1262.L003.R1	29330062	0	126	46	28933636	0	36-126	46
PPMI-Phase1-IR1.3058.V06.0003125887.5104-SL-1262.L003.R2	29330062	0	126	47	28933636	0	36-126	47
PPMI-Phase1-IR1.3058.V06.0003125887.5104-SL-1262.L004.R1	29011206	0	126	46	28581913	0	36-126	46
PPMI-Phase1-IR1.3058.V06.0003125887.5104-SL-1262.L004.R2	29011206	0	126	47	28581913	0	36-126	47
PPMI-Phase1-IR1.3058.V08.0003145401.5104-SL-1303.L001.R1	25642358	0	126	50	25243115	0	36-126	50
PPMI-Phase1-IR1.3058.V08.0003145401.5104-SL-1303.L001.R2	25642358	0	126	51	25243115	0	36-126	51
PPMI-Phase1-IR1.3058.V08.0003145401.5104-SL-1303.L002.R1	25183426	0	126	50	24807331	0	36-126	50
PPMI-Phase1-IR1.3058.V08.0003145401.5104-SL-1303.L002.R2	25183426	0	126	51	24807331	0	36-126	51
PPMI-Phase1-IR1.3058.V08.0003145401.5104-SL-1303.L003.R1	26079070	0	126	50	25707646	0	36-126	50
PPMI-Phase1-IR1.3058.V08.0003145401.5104-SL-1303.L003.R2	26079070	0	126	51	25707646	0	36-126	51
PPMI-Phase1-IR1.3058.V08.0003145401.5104-SL-1303.L004.R1	25743746	0	126	50	25346440	0	36-126	50
PPMI-Phase1-IR1.3058.V08.0003145401.5104-SL-1303.L004.R2	25743746	0	126	50	25346440	0	36-126	50
PPMI-Phase1-IR1.3059.BL.PP0016-0660.5104-SL-1543.L001.R1	25230382	0	126	52	24876552	0	36-126	52
PPMI-Phase1-IR1.3059.BL.PP0016-0660.5104-SL-1543.L001.R2	25230382	0	126	52	24876552	0	36-126	52
PPMI-Phase1-IR1.3059.BL.PP0016-0660.5104-SL-1543.L002.R1	25447036	0	126	52	25086112	0	36-126	52
PPMI-Phase1-IR1.3059.BL.PP0016-0660.5104-SL-1543.L002.R2	25447036	0	126	52	25086112	0	36-126	52
PPMI-Phase1-IR1.3059.BL.PP0016-0660.5104-SL-1543.L003.R1	25309452	0	126	52	24948304	0	36-126	52
PPMI-Phase1-IR1.3059.BL.PP0016-0660.5104-SL-1543.L003.R2	25309452	0	126	52	24948304	0	36-126	52
PPMI-Phase1-IR1.3059.BL.PP0016-0660.5104-SL-1543.L004.R1	25169774	0	126	52	24803169	0	36-126	52
PPMI-Phase1-IR1.3059.BL.PP0016-0660.5104-SL-1543.L004.R2	25169774	0	126	52	24803169	0	36-126	52
PPMI-Phase1-IR1.3059.V04.0003121312.5104-SL-1608.L001.R1	38363197	0	126	52	37892435	0	36-126	52
PPMI-Phase1-IR1.3059.V04.0003121312.5104-SL-1608.L001.R2	38363197	0	126	52	37892435	0	36-126	52
PPMI-Phase1-IR1.3059.V04.0003121312.5104-SL-1608.L002.R1	38378860	0	126	52	37897190	0	36-126	52
PPMI-Phase1-IR1.3059.V04.0003121312.5104-SL-1608.L002.R2	38378860	0	126	52	37897190	0	36-126	52
PPMI-Phase1-IR1.3059.V04.0003121312.5104-SL-1608.L003.R1	38375641	0	126	52	37893533	0	36-126	52
PPMI-Phase1-IR1.3059.V04.0003121312.5104-SL-1608.L003.R2	38375641	0	126	52	37893533	0	36-126	52
PPMI-Phase1-IR1.3059.V04.0003121312.5104-SL-1608.L004.R1	38150694	0	126	52	37665051	0	36-126	52
PPMI-Phase1-IR1.3059.V04.0003121312.5104-SL-1608.L004.R2	38150694	0	126	52	37665051	0	36-126	52
PPMI-Phase1-IR1.3059.V06.0003160074.5104-SL-1573.L001.R1	32084444	0	126	53	31692243	0	36-126	53
PPMI-Phase1-IR1.3059.V06.0003160074.5104-SL-1573.L001.R2	32084444	0	126	53	31692243	0	36-126	53
PPMI-Phase1-IR1.3059.V06.0003160074.5104-SL-1573.L002.R1	32076025	0	126	53	31673514	0	36-126	53
PPMI-Phase1-IR1.3059.V06.0003160074.5104-SL-1573.L002.R2	32076025	0	126	53	31673514	0	36-126	53
PPMI-Phase1-IR1.3059.V06.0003160074.5104-SL-1573.L003.R1	31835573	0	126	53	31439037	0	36-126	53
PPMI-Phase1-IR1.3059.V06.0003160074.5104-SL-1573.L003.R2	31835573	0	126	54	31439037	0	36-126	54
PPMI-Phase1-IR1.3059.V06.0003160074.5104-SL-1573.L004.R1	31787712	0	126	53	31385418	0	36-126	53
PPMI-Phase1-IR1.3059.V06.0003160074.5104-SL-1573.L004.R2	31787712	0	126	53	31385418	0	36-126	53
PPMI-Phase1-IR1.3059.V08.PP0041-7541.5104-SL-1587.L001.R1	29362001	0	126	49	28986084	0	36-126	49
PPMI-Phase1-IR1.3059.V08.PP0041-7541.5104-SL-1587.L001.R2	29362001	0	126	50	28986084	0	36-126	50
PPMI-Phase1-IR1.3059.V08.PP0041-7541.5104-SL-1587.L002.R1	29335498	0	126	49	28948835	0	36-126	49
PPMI-Phase1-IR1.3059.V08.PP0041-7541.5104-SL-1587.L002.R2	29335498	0	126	50	28948835	0	36-126	50
PPMI-Phase1-IR1.3059.V08.PP0041-7541.5104-SL-1587.L003.R1	29234470	0	126	49	28854390	0	36-126	49
PPMI-Phase1-IR1.3059.V08.PP0041-7541.5104-SL-1587.L003.R2	29234470	0	126	50	28854390	0	36-126	50
PPMI-Phase1-IR1.3059.V08.PP0041-7541.5104-SL-1587.L004.R1	29128420	0	126	49	28743669	0	36-126	49
PPMI-Phase1-IR1.3059.V08.PP0041-7541.5104-SL-1587.L004.R2	29128420	0	126	50	28743669	0	36-126	50
PPMI-Phase1-IR1.3060.BL.PP0016-1178.5104-SL-0984.L001.R1	27538991	0	126	54	27060618	0	36-126	54
PPMI-Phase1-IR1.3060.BL.PP0016-1178.5104-SL-0984.L001.R2	27538991	0	126	54	27060618	0	36-126	54
PPMI-Phase1-IR1.3060.BL.PP0016-1178.5104-SL-0984.L002.R1	26266626	0	126	54	25829558	0	36-126	54
PPMI-Phase1-IR1.3060.BL.PP0016-1178.5104-SL-0984.L002.R2	26266626	0	126	54	25829558	0	36-126	54
PPMI-Phase1-IR1.3060.BL.PP0016-1178.5104-SL-0984.L003.R1	27156459	0	126	54	26680164	0	36-126	54
PPMI-Phase1-IR1.3060.BL.PP0016-1178.5104-SL-0984.L003.R2	27156459	0	126	54	26680164	0	36-126	54
PPMI-Phase1-IR1.3060.BL.PP0016-1178.5104-SL-0984.L004.R1	25932558	0	126	53	25178644	0	36-126	53
PPMI-Phase1-IR1.3060.BL.PP0016-1178.5104-SL-0984.L004.R2	25932558	0	126	54	25178644	0	36-126	54
PPMI-Phase1-IR1.3060.V04.0003157946.5104-SL-0979.L001.R1	25857468	0	126	51	25327821	0	36-126	51
PPMI-Phase1-IR1.3060.V04.0003157946.5104-SL-0979.L001.R2	25857468	0	126	52	25327821	0	36-126	52
PPMI-Phase1-IR1.3060.V04.0003157946.5104-SL-0979.L002.R1	24371220	0	126	52	23911341	0	36-126	52
PPMI-Phase1-IR1.3060.V04.0003157946.5104-SL-0979.L002.R2	24371220	0	126	52	23911341	0	36-126	52
PPMI-Phase1-IR1.3060.V04.0003157946.5104-SL-0979.L003.R1	25495770	0	126	51	24962230	0	36-126	51
PPMI-Phase1-IR1.3060.V04.0003157946.5104-SL-0979.L003.R2	25495770	0	126	52	24962230	0	36-126	52
PPMI-Phase1-IR1.3060.V04.0003157946.5104-SL-0979.L004.R1	24131834	0	126	51	23401463	0	36-126	51
PPMI-Phase1-IR1.3060.V04.0003157946.5104-SL-0979.L004.R2	24131834	0	126	52	23401463	0	36-126	52
PPMI-Phase1-IR1.3060.V06.0003125856.5104-SL-0986.L001.R1	35482077	0	126	48	34629388	0	36-126	48
PPMI-Phase1-IR1.3060.V06.0003125856.5104-SL-0986.L001.R2	35482077	0	126	49	34629388	0	36-126	49
PPMI-Phase1-IR1.3060.V06.0003125856.5104-SL-0986.L002.R1	32964138	0	126	48	32253815	0	36-126	48
PPMI-Phase1-IR1.3060.V06.0003125856.5104-SL-0986.L002.R2	32964138	0	126	49	32253815	0	36-126	49
PPMI-Phase1-IR1.3060.V06.0003125856.5104-SL-0986.L003.R1	34918904	0	126	48	34059385	0	36-126	48
PPMI-Phase1-IR1.3060.V06.0003125856.5104-SL-0986.L003.R2	34918904	0	126	49	34059385	0	36-126	49
PPMI-Phase1-IR1.3060.V06.0003125856.5104-SL-0986.L004.R1	32019189	0	126	48	30946299	0	36-126	48
PPMI-Phase1-IR1.3060.V06.0003125856.5104-SL-0986.L004.R2	32019189	0	126	48	30946299	0	36-126	49
PPMI-Phase1-IR1.3060.V08.PP0041-7476.5104-SL-1043.L001.R1	25764043	0	126	46	25402592	0	36-126	46
PPMI-Phase1-IR1.3060.V08.PP0041-7476.5104-SL-1043.L001.R2	25764043	0	126	47	25402592	0	36-126	47
PPMI-Phase1-IR1.3060.V08.PP0041-7476.5104-SL-1043.L002.R1	24765490	0	126	46	24435663	0	36-126	46
PPMI-Phase1-IR1.3060.V08.PP0041-7476.5104-SL-1043.L002.R2	24765490	0	126	47	24435663	0	36-126	47
PPMI-Phase1-IR1.3060.V08.PP0041-7476.5104-SL-1043.L003.R1	25490284	0	126	46	25132651	0	36-126	46
PPMI-Phase1-IR1.3060.V08.PP0041-7476.5104-SL-1043.L003.R2	25490284	0	126	47	25132651	0	36-126	47
PPMI-Phase1-IR1.3060.V08.PP0041-7476.5104-SL-1043.L004.R1	25085702	0	126	46	24434586	0	36-126	46
PPMI-Phase1-IR1.3060.V08.PP0041-7476.5104-SL-1043.L004.R2	25085702	0	126	46	24434586	0	36-126	46
PPMI-Phase1-IR1.3061.V04.PP0017-3901.5104-SL-0753.L001.R1	26800983	0	126	57	26343078	0	36-126	57
PPMI-Phase1-IR1.3061.V04.PP0017-3901.5104-SL-0753.L001.R2	26800983	0	126	58	26343078	0	36-126	58
PPMI-Phase1-IR1.3061.V04.PP0017-3901.5104-SL-0753.L002.R1	26450474	0	126	57	26025595	0	36-126	57
PPMI-Phase1-IR1.3061.V04.PP0017-3901.5104-SL-0753.L002.R2	26450474	0	126	58	26025595	0	36-126	58
PPMI-Phase1-IR1.3061.V04.PP0017-3901.5104-SL-0753.L003.R1	26479213	0	126	57	26041246	0	36-126	57
PPMI-Phase1-IR1.3061.V04.PP0017-3901.5104-SL-0753.L003.R2	26479213	0	126	58	26041246	0	36-126	58
PPMI-Phase1-IR1.3061.V04.PP0017-3901.5104-SL-0753.L004.R1	25979099	0	126	57	25530758	0	36-126	57
PPMI-Phase1-IR1.3061.V04.PP0017-3901.5104-SL-0753.L004.R2	25979099	0	126	57	25530758	0	36-126	57
PPMI-Phase1-IR1.3061.V08.0003156121.5104-SL-0700.L001.R1	31836212	0	126	54	31315829	0	36-126	54
PPMI-Phase1-IR1.3061.V08.0003156121.5104-SL-0700.L001.R2	31836212	0	126	55	31315829	0	36-126	55
PPMI-Phase1-IR1.3061.V08.0003156121.5104-SL-0700.L002.R1	31157415	0	126	54	30681428	0	36-126	54
PPMI-Phase1-IR1.3061.V08.0003156121.5104-SL-0700.L002.R2	31157415	0	126	55	30681428	0	36-126	55
PPMI-Phase1-IR1.3061.V08.0003156121.5104-SL-0700.L003.R1	31618116	0	126	54	31116426	0	36-126	54
PPMI-Phase1-IR1.3061.V08.0003156121.5104-SL-0700.L003.R2	31618116	0	126	55	31116426	0	36-126	55
PPMI-Phase1-IR1.3061.V08.0003156121.5104-SL-0700.L004.R1	30802001	0	126	54	30301935	0	36-126	54
PPMI-Phase1-IR1.3061.V08.0003156121.5104-SL-0700.L004.R2	30802001	0	126	55	30301935	0	36-126	55
PPMI-Phase1-IR1.3062.BL.PP0021-1435.5104-SL-1930.L001.R1	31748050	0	126	54	31249044	0	36-126	54
PPMI-Phase1-IR1.3062.BL.PP0021-1435.5104-SL-1930.L001.R2	31748050	0	126	55	31249044	0	36-126	55
PPMI-Phase1-IR1.3062.BL.PP0021-1435.5104-SL-1930.L002.R1	31642567	0	126	54	31136625	0	36-126	54
PPMI-Phase1-IR1.3062.BL.PP0021-1435.5104-SL-1930.L002.R2	31642567	0	126	55	31136625	0	36-126	55
PPMI-Phase1-IR1.3062.BL.PP0021-1435.5104-SL-1930.L003.R1	31087843	0	126	54	30586013	0	36-126	54
PPMI-Phase1-IR1.3062.BL.PP0021-1435.5104-SL-1930.L003.R2	31087843	0	126	55	30586013	0	36-126	55
PPMI-Phase1-IR1.3062.BL.PP0021-1435.5104-SL-1930.L004.R1	31417012	0	126	54	30927915	0	36-126	54
PPMI-Phase1-IR1.3062.BL.PP0021-1435.5104-SL-1930.L004.R2	31417012	0	126	55	30927915	0	36-126	55
PPMI-Phase1-IR1.3062.V04.0003124722.5104-SL-1936.L001.R1	32001919	0	126	52	31589740	0	36-126	52
PPMI-Phase1-IR1.3062.V04.0003124722.5104-SL-1936.L001.R2	32001919	0	126	53	31589740	0	36-126	53
PPMI-Phase1-IR1.3062.V04.0003124722.5104-SL-1936.L002.R1	31914242	0	126	52	31493726	0	36-126	52
PPMI-Phase1-IR1.3062.V04.0003124722.5104-SL-1936.L002.R2	31914242	0	126	53	31493726	0	36-126	53
PPMI-Phase1-IR1.3062.V04.0003124722.5104-SL-1936.L003.R1	31586450	0	126	52	31165558	0	36-126	52
PPMI-Phase1-IR1.3062.V04.0003124722.5104-SL-1936.L003.R2	31586450	0	126	52	31165558	0	36-126	52
PPMI-Phase1-IR1.3062.V04.0003124722.5104-SL-1936.L004.R1	31798386	0	126	52	31391059	0	36-126	52
PPMI-Phase1-IR1.3062.V04.0003124722.5104-SL-1936.L004.R2	31798386	0	126	53	31391059	0	36-126	53
PPMI-Phase1-IR1.3062.V08.0003179313.5104-SL-1968.L001.R1	26088061	0	126	51	25645608	0	36-126	51
PPMI-Phase1-IR1.3062.V08.0003179313.5104-SL-1968.L001.R2	26088061	0	126	51	25645608	0	36-126	51
PPMI-Phase1-IR1.3062.V08.0003179313.5104-SL-1968.L002.R1	26064397	0	126	50	25610153	0	36-126	51
PPMI-Phase1-IR1.3062.V08.0003179313.5104-SL-1968.L002.R2	26064397	0	126	51	25610153	0	36-126	51
PPMI-Phase1-IR1.3062.V08.0003179313.5104-SL-1968.L003.R1	25651529	0	126	50	25204104	0	36-126	50
PPMI-Phase1-IR1.3062.V08.0003179313.5104-SL-1968.L003.R2	25651529	0	126	51	25204104	0	36-126	51
PPMI-Phase1-IR1.3062.V08.0003179313.5104-SL-1968.L004.R1	25868199	0	126	50	25433527	0	36-126	50
PPMI-Phase1-IR1.3062.V08.0003179313.5104-SL-1968.L004.R2	25868199	0	126	51	25433527	0	36-126	51
PPMI-Phase1-IR1.3064.BL.PP0041-6313.5104-SL-1656.L001.R1	33668133	0	126	57	33187435	0	36-126	57
PPMI-Phase1-IR1.3064.BL.PP0041-6313.5104-SL-1656.L001.R2	33668133	0	126	58	33187435	0	36-126	58
PPMI-Phase1-IR1.3064.BL.PP0041-6313.5104-SL-1656.L002.R1	33458126	0	126	57	33007278	0	36-126	57
PPMI-Phase1-IR1.3064.BL.PP0041-6313.5104-SL-1656.L002.R2	33458126	0	126	58	33007278	0	36-126	58
PPMI-Phase1-IR1.3064.BL.PP0041-6313.5104-SL-1656.L003.R1	33560979	0	126	57	33088335	0	36-126	57
PPMI-Phase1-IR1.3064.BL.PP0041-6313.5104-SL-1656.L003.R2	33560979	0	126	58	33088335	0	36-126	58
PPMI-Phase1-IR1.3064.BL.PP0041-6313.5104-SL-1656.L004.R1	33365392	0	126	57	32886562	0	36-126	57
PPMI-Phase1-IR1.3064.BL.PP0041-6313.5104-SL-1656.L004.R2	33365392	0	126	58	32886562	0	36-126	58
PPMI-Phase1-IR1.3064.V06.0003166358.5104-SL-1648.L001.R1	29411148	0	126	54	28922309	0	36-126	54
PPMI-Phase1-IR1.3064.V06.0003166358.5104-SL-1648.L001.R2	29411148	0	126	55	28922309	0	36-126	55
PPMI-Phase1-IR1.3064.V06.0003166358.5104-SL-1648.L002.R1	28387071	0	126	54	27956805	0	36-126	54
PPMI-Phase1-IR1.3064.V06.0003166358.5104-SL-1648.L002.R2	28387071	0	126	55	27956805	0	36-126	55
PPMI-Phase1-IR1.3064.V06.0003166358.5104-SL-1648.L003.R1	28885688	0	126	54	28421692	0	36-126	54
PPMI-Phase1-IR1.3064.V06.0003166358.5104-SL-1648.L003.R2	28885688	0	126	55	28421692	0	36-126	55
PPMI-Phase1-IR1.3064.V06.0003166358.5104-SL-1648.L004.R1	28560812	0	126	54	28100016	0	36-126	54
PPMI-Phase1-IR1.3064.V06.0003166358.5104-SL-1648.L004.R2	28560812	0	126	55	28100016	0	36-126	55
PPMI-Phase1-IR1.3064.V08.0003190352.5104-SL-1652.L001.R1	36760420	0	126	56	36137314	0	36-126	56
PPMI-Phase1-IR1.3064.V08.0003190352.5104-SL-1652.L001.R2	36760420	0	126	57	36137314	0	36-126	57
PPMI-Phase1-IR1.3064.V08.0003190352.5104-SL-1652.L002.R1	35421234	0	126	56	34872159	0	36-126	56
PPMI-Phase1-IR1.3064.V08.0003190352.5104-SL-1652.L002.R2	35421234	0	126	57	34872159	0	36-126	57
PPMI-Phase1-IR1.3064.V08.0003190352.5104-SL-1652.L003.R1	36117356	0	126	56	35527877	0	36-126	56
PPMI-Phase1-IR1.3064.V08.0003190352.5104-SL-1652.L003.R2	36117356	0	126	57	35527877	0	36-126	57
PPMI-Phase1-IR1.3064.V08.0003190352.5104-SL-1652.L004.R1	35744906	0	126	56	35155668	0	36-126	56
PPMI-Phase1-IR1.3064.V08.0003190352.5104-SL-1652.L004.R2	35744906	0	126	57	35155668	0	36-126	57
PPMI-Phase1-IR1.3066.V04.0003122876.5104-SL-1631.L001.R1	26254266	0	126	49	25782391	0	36-126	49
PPMI-Phase1-IR1.3066.V04.0003122876.5104-SL-1631.L001.R2	26254266	0	126	50	25782391	0	36-126	50
PPMI-Phase1-IR1.3066.V04.0003122876.5104-SL-1631.L002.R1	25494737	0	126	49	25083518	0	36-126	49
PPMI-Phase1-IR1.3066.V04.0003122876.5104-SL-1631.L002.R2	25494737	0	126	50	25083518	0	36-126	50
PPMI-Phase1-IR1.3066.V04.0003122876.5104-SL-1631.L003.R1	25963779	0	126	49	25515808	0	36-126	49
PPMI-Phase1-IR1.3066.V04.0003122876.5104-SL-1631.L003.R2	25963779	0	126	50	25515808	0	36-126	50
PPMI-Phase1-IR1.3066.V04.0003122876.5104-SL-1631.L004.R1	25676909	0	126	49	25231916	0	36-126	49
PPMI-Phase1-IR1.3066.V04.0003122876.5104-SL-1631.L004.R2	25676909	0	126	50	25231916	0	36-126	50
PPMI-Phase1-IR1.3066.V06.0003164459.5104-SL-1699.L001.R1	33683604	0	126	50	33188551	0	36-126	50
PPMI-Phase1-IR1.3066.V06.0003164459.5104-SL-1699.L001.R2	33683604	0	126	50	33188551	0	36-126	50
PPMI-Phase1-IR1.3066.V06.0003164459.5104-SL-1699.L002.R1	31731201	0	126	50	31309747	0	36-126	50
PPMI-Phase1-IR1.3066.V06.0003164459.5104-SL-1699.L002.R2	31731201	0	126	50	31309747	0	36-126	50
PPMI-Phase1-IR1.3066.V06.0003164459.5104-SL-1699.L003.R1	32789000	0	126	50	32330114	0	36-126	50
PPMI-Phase1-IR1.3066.V06.0003164459.5104-SL-1699.L003.R2	32789000	0	126	50	32330114	0	36-126	50
PPMI-Phase1-IR1.3066.V06.0003164459.5104-SL-1699.L004.R1	32246033	0	126	50	31788056	0	36-126	50
PPMI-Phase1-IR1.3066.V06.0003164459.5104-SL-1699.L004.R2	32246033	0	126	50	31788056	0	36-126	50
PPMI-Phase1-IR1.3066.V08.0003190454.5104-SL-1668.L001.R1	27628096	0	126	52	27237996	0	36-126	51
PPMI-Phase1-IR1.3066.V08.0003190454.5104-SL-1668.L001.R2	27628096	0	126	52	27237996	0	36-126	52
PPMI-Phase1-IR1.3066.V08.0003190454.5104-SL-1668.L002.R1	26942173	0	126	52	26586203	0	36-126	52
PPMI-Phase1-IR1.3066.V08.0003190454.5104-SL-1668.L002.R2	26942173	0	126	52	26586203	0	36-126	52
PPMI-Phase1-IR1.3066.V08.0003190454.5104-SL-1668.L003.R1	27318952	0	126	51	26937889	0	36-126	51
PPMI-Phase1-IR1.3066.V08.0003190454.5104-SL-1668.L003.R2	27318952	0	126	52	26937889	0	36-126	52
PPMI-Phase1-IR1.3066.V08.0003190454.5104-SL-1668.L004.R1	27129775	0	126	51	26746884	0	36-126	51
PPMI-Phase1-IR1.3066.V08.0003190454.5104-SL-1668.L004.R2	27129775	0	126	52	26746884	0	36-126	52
PPMI-Phase1-IR1.3067.V04.0003157578.5104-SL-0739.L001.R1	29540678	0	126	55	28953764	0	36-126	55
PPMI-Phase1-IR1.3067.V04.0003157578.5104-SL-0739.L001.R2	29540678	0	126	55	28953764	0	36-126	55
PPMI-Phase1-IR1.3067.V04.0003157578.5104-SL-0739.L002.R1	28851570	0	126	55	28312496	0	36-126	55
PPMI-Phase1-IR1.3067.V04.0003157578.5104-SL-0739.L002.R2	28851570	0	126	55	28312496	0	36-126	55
PPMI-Phase1-IR1.3067.V04.0003157578.5104-SL-0739.L003.R1	29362602	0	126	55	28801520	0	36-126	55
PPMI-Phase1-IR1.3067.V04.0003157578.5104-SL-0739.L003.R2	29362602	0	126	55	28801520	0	36-126	55
PPMI-Phase1-IR1.3067.V04.0003157578.5104-SL-0739.L004.R1	28648430	0	126	55	28068745	0	36-126	55
PPMI-Phase1-IR1.3067.V04.0003157578.5104-SL-0739.L004.R2	28648430	0	126	55	28068745	0	36-126	55
PPMI-Phase1-IR1.3067.V06.0003149131.5104-SL-0674.L001.R1	37580799	0	126	55	36960200	0	36-126	55
PPMI-Phase1-IR1.3067.V06.0003149131.5104-SL-0674.L001.R2	37580799	0	126	55	36960200	0	36-126	55
PPMI-Phase1-IR1.3067.V06.0003149131.5104-SL-0674.L002.R1	36685443	0	126	55	36113517	0	36-126	55
PPMI-Phase1-IR1.3067.V06.0003149131.5104-SL-0674.L002.R2	36685443	0	126	55	36113517	0	36-126	55
PPMI-Phase1-IR1.3067.V06.0003149131.5104-SL-0674.L003.R1	37260288	0	126	55	36661945	0	36-126	55
PPMI-Phase1-IR1.3067.V06.0003149131.5104-SL-0674.L003.R2	37260288	0	126	55	36661945	0	36-126	55
PPMI-Phase1-IR1.3067.V06.0003149131.5104-SL-0674.L004.R1	36148819	0	126	54	35545884	0	36-126	54
PPMI-Phase1-IR1.3067.V06.0003149131.5104-SL-0674.L004.R2	36148819	0	126	55	35545884	0	36-126	55
PPMI-Phase1-IR1.3067.V08.0003190461.5104-SL-0713.L001.R1	25028911	0	126	51	24627077	0	36-126	50
PPMI-Phase1-IR1.3067.V08.0003190461.5104-SL-0713.L001.R2	25028911	0	126	51	24627077	0	36-126	51
PPMI-Phase1-IR1.3067.V08.0003190461.5104-SL-0713.L002.R1	24569672	0	126	51	24197192	0	36-126	50
PPMI-Phase1-IR1.3067.V08.0003190461.5104-SL-0713.L002.R2	24569672	0	126	51	24197192	0	36-126	51
PPMI-Phase1-IR1.3067.V08.0003190461.5104-SL-0713.L003.R1	24859085	0	126	51	24472502	0	36-126	50
PPMI-Phase1-IR1.3067.V08.0003190461.5104-SL-0713.L003.R2	24859085	0	126	51	24472502	0	36-126	51
PPMI-Phase1-IR1.3067.V08.0003190461.5104-SL-0713.L004.R1	24321345	0	126	50	23929501	0	36-126	50
PPMI-Phase1-IR1.3067.V08.0003190461.5104-SL-0713.L004.R2	24321345	0	126	51	23929501	0	36-126	51
PPMI-Phase1-IR1.3068.BL.PP0001-4557.5104-SL-0770.L001.R1	33088398	0	126	53	32605746	0	36-126	53
PPMI-Phase1-IR1.3068.BL.PP0001-4557.5104-SL-0770.L001.R2	33088398	0	126	54	32605746	0	36-126	54
PPMI-Phase1-IR1.3068.BL.PP0001-4557.5104-SL-0770.L002.R1	31468043	0	126	52	30897402	0	36-126	52
PPMI-Phase1-IR1.3068.BL.PP0001-4557.5104-SL-0770.L002.R2	31468043	0	126	53	30897402	0	36-126	53
PPMI-Phase1-IR1.3068.BL.PP0001-4557.5104-SL-0770.L003.R1	32842170	0	126	53	32363393	0	36-126	53
PPMI-Phase1-IR1.3068.BL.PP0001-4557.5104-SL-0770.L003.R2	32842170	0	126	53	32363393	0	36-126	53
PPMI-Phase1-IR1.3068.BL.PP0001-4557.5104-SL-0770.L004.R1	32173738	0	126	52	31717220	0	36-126	52
PPMI-Phase1-IR1.3068.BL.PP0001-4557.5104-SL-0770.L004.R2	32173738	0	126	53	31717220	0	36-126	53
PPMI-Phase1-IR1.3068.V04.0003156116.5104-SL-0783.L001.R1	27931228	0	126	54	27485333	0	36-126	54
PPMI-Phase1-IR1.3068.V04.0003156116.5104-SL-0783.L001.R2	27931228	0	126	54	27485333	0	36-126	54
PPMI-Phase1-IR1.3068.V04.0003156116.5104-SL-0783.L002.R1	26815784	0	126	53	26284197	0	36-126	53
PPMI-Phase1-IR1.3068.V04.0003156116.5104-SL-0783.L002.R2	26815784	0	126	54	26284197	0	36-126	54
PPMI-Phase1-IR1.3068.V04.0003156116.5104-SL-0783.L003.R1	27816976	0	126	54	27372840	0	36-126	54
PPMI-Phase1-IR1.3068.V04.0003156116.5104-SL-0783.L003.R2	27816976	0	126	54	27372840	0	36-126	54
PPMI-Phase1-IR1.3068.V04.0003156116.5104-SL-0783.L004.R1	27770583	0	126	54	27340065	0	36-126	53
PPMI-Phase1-IR1.3068.V04.0003156116.5104-SL-0783.L004.R2	27770583	0	126	54	27340065	0	36-126	54
PPMI-Phase1-IR1.3068.V06.0003166487.5104-SL-0796.L001.R1	30333946	0	126	53	29877048	0	36-126	53
PPMI-Phase1-IR1.3068.V06.0003166487.5104-SL-0796.L001.R2	30333946	0	126	54	29877048	0	36-126	54
PPMI-Phase1-IR1.3068.V06.0003166487.5104-SL-0796.L002.R1	28971336	0	126	53	28429008	0	36-126	53
PPMI-Phase1-IR1.3068.V06.0003166487.5104-SL-0796.L002.R2	28971336	0	126	53	28429008	0	36-126	53
PPMI-Phase1-IR1.3068.V06.0003166487.5104-SL-0796.L003.R1	30219273	0	126	53	29762213	0	36-126	53
PPMI-Phase1-IR1.3068.V06.0003166487.5104-SL-0796.L003.R2	30219273	0	126	54	29762213	0	36-126	53
PPMI-Phase1-IR1.3068.V06.0003166487.5104-SL-0796.L004.R1	29926229	0	126	53	29489293	0	36-126	53
PPMI-Phase1-IR1.3068.V06.0003166487.5104-SL-0796.L004.R2	29926229	0	126	53	29489293	0	36-126	53
PPMI-Phase1-IR1.3068.V08.PP0041-7655.5104-SL-0802.L001.R1	28110645	0	126	53	27647968	0	36-126	53
PPMI-Phase1-IR1.3068.V08.PP0041-7655.5104-SL-0802.L001.R2	28110645	0	126	54	27647968	0	36-126	54
PPMI-Phase1-IR1.3068.V08.PP0041-7655.5104-SL-0802.L002.R1	27297580	0	126	53	26740888	0	36-126	53
PPMI-Phase1-IR1.3068.V08.PP0041-7655.5104-SL-0802.L002.R2	27297580	0	126	53	26740888	0	36-126	53
PPMI-Phase1-IR1.3068.V08.PP0041-7655.5104-SL-0802.L003.R1	27970512	0	126	53	27511249	0	36-126	53
PPMI-Phase1-IR1.3068.V08.PP0041-7655.5104-SL-0802.L003.R2	27970512	0	126	54	27511249	0	36-126	54
PPMI-Phase1-IR1.3068.V08.PP0041-7655.5104-SL-0802.L004.R1	27792749	0	126	53	27353052	0	36-126	53
PPMI-Phase1-IR1.3068.V08.PP0041-7655.5104-SL-0802.L004.R2	27792749	0	126	54	27353052	0	36-126	54
PPMI-Phase1-IR1.3069.BL.PP0015-9182.5104-SL-1682.L001.R1	27803622	0	126	69	27455056	0	36-126	69
PPMI-Phase1-IR1.3069.BL.PP0015-9182.5104-SL-1682.L001.R2	27803622	0	126	70	27455056	0	36-126	70
PPMI-Phase1-IR1.3069.BL.PP0015-9182.5104-SL-1682.L002.R1	26774459	0	126	69	26428663	0	36-126	69
PPMI-Phase1-IR1.3069.BL.PP0015-9182.5104-SL-1682.L002.R2	26774459	0	126	69	26428663	0	36-126	69
PPMI-Phase1-IR1.3069.BL.PP0015-9182.5104-SL-1682.L003.R1	27166557	0	126	69	26812675	0	36-126	69
PPMI-Phase1-IR1.3069.BL.PP0015-9182.5104-SL-1682.L003.R2	27166557	0	126	69	26812675	0	36-126	69
PPMI-Phase1-IR1.3069.BL.PP0015-9182.5104-SL-1682.L004.R1	26935292	0	126	69	26571464	0	36-126	69
PPMI-Phase1-IR1.3069.BL.PP0015-9182.5104-SL-1682.L004.R2	26935292	0	126	69	26571464	0	36-126	69
PPMI-Phase1-IR1.3069.V04.0003125242.5104-SL-1644.L001.R1	32140490	0	126	54	31623517	0	36-126	54
PPMI-Phase1-IR1.3069.V04.0003125242.5104-SL-1644.L001.R2	32140490	0	126	55	31623517	0	36-126	55
PPMI-Phase1-IR1.3069.V04.0003125242.5104-SL-1644.L002.R1	30823577	0	126	54	30359562	0	36-126	54
PPMI-Phase1-IR1.3069.V04.0003125242.5104-SL-1644.L002.R2	30823577	0	126	55	30359562	0	36-126	55
PPMI-Phase1-IR1.3069.V04.0003125242.5104-SL-1644.L003.R1	31572490	0	126	54	31073228	0	36-126	54
PPMI-Phase1-IR1.3069.V04.0003125242.5104-SL-1644.L003.R2	31572490	0	126	55	31073228	0	36-126	55
PPMI-Phase1-IR1.3069.V04.0003125242.5104-SL-1644.L004.R1	31174747	0	126	54	30676716	0	36-126	54
PPMI-Phase1-IR1.3069.V04.0003125242.5104-SL-1644.L004.R2	31174747	0	126	55	30676716	0	36-126	55
PPMI-Phase1-IR1.3069.V06.0003135964.5104-SL-1657.L001.R1	31459866	0	126	53	30985763	0	36-126	53
PPMI-Phase1-IR1.3069.V06.0003135964.5104-SL-1657.L001.R2	31459866	0	126	54	30985763	0	36-126	54
PPMI-Phase1-IR1.3069.V06.0003135964.5104-SL-1657.L002.R1	30234227	0	126	53	29813082	0	36-126	53
PPMI-Phase1-IR1.3069.V06.0003135964.5104-SL-1657.L002.R2	30234227	0	126	54	29813082	0	36-126	54
PPMI-Phase1-IR1.3069.V06.0003135964.5104-SL-1657.L003.R1	30891805	0	126	53	30438202	0	36-126	53
PPMI-Phase1-IR1.3069.V06.0003135964.5104-SL-1657.L003.R2	30891805	0	126	54	30438202	0	36-126	53
PPMI-Phase1-IR1.3069.V06.0003135964.5104-SL-1657.L004.R1	30559928	0	126	53	30106279	0	36-126	53
PPMI-Phase1-IR1.3069.V06.0003135964.5104-SL-1657.L004.R2	30559928	0	126	54	30106279	0	36-126	54
PPMI-Phase1-IR1.3069.V08.PP0042-1387.5104-SL-1654.L001.R1	33030540	0	126	55	32599585	0	36-126	55
PPMI-Phase1-IR1.3069.V08.PP0042-1387.5104-SL-1654.L001.R2	33030540	0	126	55	32599585	0	36-126	56
PPMI-Phase1-IR1.3069.V08.PP0042-1387.5104-SL-1654.L002.R1	32463493	0	126	55	32059957	0	36-126	55
PPMI-Phase1-IR1.3069.V08.PP0042-1387.5104-SL-1654.L002.R2	32463493	0	126	56	32059957	0	36-126	55
PPMI-Phase1-IR1.3069.V08.PP0042-1387.5104-SL-1654.L003.R1	32764396	0	126	55	32343214	0	36-126	55
PPMI-Phase1-IR1.3069.V08.PP0042-1387.5104-SL-1654.L003.R2	32764396	0	126	55	32343214	0	36-126	55
PPMI-Phase1-IR1.3069.V08.PP0042-1387.5104-SL-1654.L004.R1	32565353	0	126	55	32136607	0	36-126	55
PPMI-Phase1-IR1.3069.V08.PP0042-1387.5104-SL-1654.L004.R2	32565353	0	126	55	32136607	0	36-126	55
PPMI-Phase1-IR1.3072.BL.PP0015-9693.5104-SL-0791.L001.R1	25877858	0	126	56	25017774	0	36-126	56
PPMI-Phase1-IR1.3072.BL.PP0015-9693.5104-SL-0791.L001.R2	25877858	0	126	57	25017774	0	36-126	57
PPMI-Phase1-IR1.3072.BL.PP0015-9693.5104-SL-0791.L002.R1	24321139	0	126	56	23418493	0	36-126	55
PPMI-Phase1-IR1.3072.BL.PP0015-9693.5104-SL-0791.L002.R2	24321139	0	126	56	23418493	0	36-126	56
PPMI-Phase1-IR1.3072.BL.PP0015-9693.5104-SL-0791.L003.R1	25660155	0	126	56	24828548	0	36-126	56
PPMI-Phase1-IR1.3072.BL.PP0015-9693.5104-SL-0791.L003.R2	25660155	0	126	57	24828548	0	36-126	57
PPMI-Phase1-IR1.3072.BL.PP0015-9693.5104-SL-0791.L004.R1	25458933	0	126	56	24639203	0	36-126	56
PPMI-Phase1-IR1.3072.BL.PP0015-9693.5104-SL-0791.L004.R2	25458933	0	126	56	24639203	0	36-126	56
PPMI-Phase1-IR1.3072.V04.0003156080.5104-SL-0801.L001.R1	30031731	0	126	55	29458862	0	36-126	55
PPMI-Phase1-IR1.3072.V04.0003156080.5104-SL-0801.L001.R2	30031731	0	126	56	29458862	0	36-126	56
PPMI-Phase1-IR1.3072.V04.0003156080.5104-SL-0801.L002.R1	28176911	0	126	55	27521347	0	36-126	55
PPMI-Phase1-IR1.3072.V04.0003156080.5104-SL-0801.L002.R2	28176911	0	126	55	27521347	0	36-126	56
PPMI-Phase1-IR1.3072.V04.0003156080.5104-SL-0801.L003.R1	29766120	0	126	55	29201057	0	36-126	55
PPMI-Phase1-IR1.3072.V04.0003156080.5104-SL-0801.L003.R2	29766120	0	126	56	29201057	0	36-126	56
PPMI-Phase1-IR1.3072.V04.0003156080.5104-SL-0801.L004.R1	29073842	0	126	55	28540264	0	36-126	55
PPMI-Phase1-IR1.3072.V04.0003156080.5104-SL-0801.L004.R2	29073842	0	126	56	28540264	0	36-126	56
PPMI-Phase1-IR1.3072.V06.0003139649.5104-SL-0799.L001.R1	28563879	0	126	51	28128088	0	36-126	51
PPMI-Phase1-IR1.3072.V06.0003139649.5104-SL-0799.L001.R2	28563879	0	126	51	28128088	0	36-126	51
PPMI-Phase1-IR1.3072.V06.0003139649.5104-SL-0799.L002.R1	27613885	0	126	50	27088165	0	36-126	50
PPMI-Phase1-IR1.3072.V06.0003139649.5104-SL-0799.L002.R2	27613885	0	126	51	27088165	0	36-126	51
PPMI-Phase1-IR1.3072.V06.0003139649.5104-SL-0799.L003.R1	28542293	0	126	51	28106278	0	36-126	51
PPMI-Phase1-IR1.3072.V06.0003139649.5104-SL-0799.L003.R2	28542293	0	126	51	28106278	0	36-126	51
PPMI-Phase1-IR1.3072.V06.0003139649.5104-SL-0799.L004.R1	28141299	0	126	51	27719104	0	36-126	50
PPMI-Phase1-IR1.3072.V06.0003139649.5104-SL-0799.L004.R2	28141299	0	126	51	27719104	0	36-126	51
PPMI-Phase1-IR1.3072.V08.PP0048-1262.5104-SL-0838.L001.R1	26632165	0	126	53	26151098	0	36-126	53
PPMI-Phase1-IR1.3072.V08.PP0048-1262.5104-SL-0838.L001.R2	26632165	0	126	54	26151098	0	36-126	54
PPMI-Phase1-IR1.3072.V08.PP0048-1262.5104-SL-0838.L002.R1	25288664	0	126	53	24738697	0	36-126	53
PPMI-Phase1-IR1.3072.V08.PP0048-1262.5104-SL-0838.L002.R2	25288664	0	126	54	24738697	0	36-126	54
PPMI-Phase1-IR1.3072.V08.PP0048-1262.5104-SL-0838.L003.R1	26497222	0	126	53	26020733	0	36-126	53
PPMI-Phase1-IR1.3072.V08.PP0048-1262.5104-SL-0838.L003.R2	26497222	0	126	54	26020733	0	36-126	54
PPMI-Phase1-IR1.3072.V08.PP0048-1262.5104-SL-0838.L004.R1	26318259	0	126	53	25867210	0	36-126	53
PPMI-Phase1-IR1.3072.V08.PP0048-1262.5104-SL-0838.L004.R2	26318259	0	126	54	25867210	0	36-126	54
PPMI-Phase1-IR1.3073.BL.PP0015-8927.5104-SL-0408.L001.R1	28013413	0	126	49	27567281	0	36-126	49
PPMI-Phase1-IR1.3073.BL.PP0015-8927.5104-SL-0408.L001.R2	28013413	0	126	49	27567281	0	36-126	49
PPMI-Phase1-IR1.3073.BL.PP0015-8927.5104-SL-0408.L002.R1	27531912	0	126	49	27125978	0	36-126	49
PPMI-Phase1-IR1.3073.BL.PP0015-8927.5104-SL-0408.L002.R2	27531912	0	126	50	27125978	0	36-126	49
PPMI-Phase1-IR1.3073.BL.PP0015-8927.5104-SL-0408.L003.R1	27744208	0	126	49	27290441	0	36-126	49
PPMI-Phase1-IR1.3073.BL.PP0015-8927.5104-SL-0408.L003.R2	27744208	0	126	49	27290441	0	36-126	49
PPMI-Phase1-IR1.3073.BL.PP0015-8927.5104-SL-0408.L004.R1	27405058	0	126	49	26975596	0	36-126	49
PPMI-Phase1-IR1.3073.BL.PP0015-8927.5104-SL-0408.L004.R2	27405058	0	126	49	26975596	0	36-126	49
PPMI-Phase1-IR1.3073.V04.PP0018-1523.5104-SL-0391.L001.R1	29303853	0	126	59	28861749	0	36-126	59
PPMI-Phase1-IR1.3073.V04.PP0018-1523.5104-SL-0391.L001.R2	29303853	0	126	60	28861749	0	36-126	60
PPMI-Phase1-IR1.3073.V04.PP0018-1523.5104-SL-0391.L002.R1	29342031	0	126	59	28918337	0	36-126	59
PPMI-Phase1-IR1.3073.V04.PP0018-1523.5104-SL-0391.L002.R2	29342031	0	126	60	28918337	0	36-126	60
PPMI-Phase1-IR1.3073.V04.PP0018-1523.5104-SL-0391.L003.R1	28996285	0	126	59	28540249	0	36-126	59
PPMI-Phase1-IR1.3073.V04.PP0018-1523.5104-SL-0391.L003.R2	28996285	0	126	60	28540249	0	36-126	60
PPMI-Phase1-IR1.3073.V04.PP0018-1523.5104-SL-0391.L004.R1	28940534	0	126	59	28486091	0	36-126	59
PPMI-Phase1-IR1.3073.V04.PP0018-1523.5104-SL-0391.L004.R2	28940534	0	126	59	28486091	0	36-126	59
PPMI-Phase1-IR1.3073.V06.0003288330.5104-SL-0475.L001.R1	28094017	0	126	49	27515078	0	36-126	49
PPMI-Phase1-IR1.3073.V06.0003288330.5104-SL-0475.L001.R2	28094017	0	126	50	27515078	0	36-126	50
PPMI-Phase1-IR1.3073.V06.0003288330.5104-SL-0475.L002.R1	26434879	0	126	50	25925194	0	36-126	50
PPMI-Phase1-IR1.3073.V06.0003288330.5104-SL-0475.L002.R2	26434879	0	126	50	25925194	0	36-126	50
PPMI-Phase1-IR1.3073.V06.0003288330.5104-SL-0475.L003.R1	27603337	0	126	49	27015915	0	36-126	49
PPMI-Phase1-IR1.3073.V06.0003288330.5104-SL-0475.L003.R2	27603337	0	126	50	27015915	0	36-126	50
PPMI-Phase1-IR1.3073.V06.0003288330.5104-SL-0475.L004.R1	26374935	0	126	49	25843545	0	36-126	49
PPMI-Phase1-IR1.3073.V06.0003288330.5104-SL-0475.L004.R2	26374935	0	126	50	25843545	0	36-126	50
PPMI-Phase1-IR1.3073.V08.PP0048-1265.5104-SL-0411.L001.R1	36269488	0	126	46	35767110	0	36-126	46
PPMI-Phase1-IR1.3073.V08.PP0048-1265.5104-SL-0411.L001.R2	36269488	0	126	47	35767110	0	36-126	46
PPMI-Phase1-IR1.3073.V08.PP0048-1265.5104-SL-0411.L002.R1	36523429	0	126	46	36039520	0	36-126	46
PPMI-Phase1-IR1.3073.V08.PP0048-1265.5104-SL-0411.L002.R2	36523429	0	126	47	36039520	0	36-126	46
PPMI-Phase1-IR1.3073.V08.PP0048-1265.5104-SL-0411.L003.R1	36125449	0	126	46	35604649	0	36-126	46
PPMI-Phase1-IR1.3073.V08.PP0048-1265.5104-SL-0411.L003.R2	36125449	0	126	47	35604649	0	36-126	46
PPMI-Phase1-IR1.3073.V08.PP0048-1265.5104-SL-0411.L004.R1	36496342	0	126	46	35977468	0	36-126	46
PPMI-Phase1-IR1.3073.V08.PP0048-1265.5104-SL-0411.L004.R2	36496342	0	126	46	35977468	0	36-126	46
PPMI-Phase1-IR1.3074.BL.PP0015-8578.5104-SL-1180.L001.R1	32086243	0	126	50	31570223	0	36-126	50
PPMI-Phase1-IR1.3074.BL.PP0015-8578.5104-SL-1180.L001.R2	32086243	0	126	50	31570223	0	36-126	50
PPMI-Phase1-IR1.3074.BL.PP0015-8578.5104-SL-1180.L002.R1	30228946	0	126	50	29768580	0	36-126	50
PPMI-Phase1-IR1.3074.BL.PP0015-8578.5104-SL-1180.L002.R2	30228946	0	126	50	29768580	0	36-126	50
PPMI-Phase1-IR1.3074.BL.PP0015-8578.5104-SL-1180.L003.R1	31621224	0	126	50	31108062	0	36-126	50
PPMI-Phase1-IR1.3074.BL.PP0015-8578.5104-SL-1180.L003.R2	31621224	0	126	50	31108062	0	36-126	50
PPMI-Phase1-IR1.3074.BL.PP0015-8578.5104-SL-1180.L004.R1	30159766	0	126	50	29685314	0	36-126	50
PPMI-Phase1-IR1.3074.BL.PP0015-8578.5104-SL-1180.L004.R2	30159766	0	126	50	29685314	0	36-126	50
PPMI-Phase1-IR1.3074.V04.0003160104.5104-SL-1221.L001.R1	27732756	0	126	48	26843923	0	36-126	48
PPMI-Phase1-IR1.3074.V04.0003160104.5104-SL-1221.L001.R2	27732756	0	126	49	26843923	0	36-126	49
PPMI-Phase1-IR1.3074.V04.0003160104.5104-SL-1221.L002.R1	26101622	0	126	48	25344379	0	36-126	48
PPMI-Phase1-IR1.3074.V04.0003160104.5104-SL-1221.L002.R2	26101622	0	126	49	25344379	0	36-126	49
PPMI-Phase1-IR1.3074.V04.0003160104.5104-SL-1221.L003.R1	27307095	0	126	48	26418807	0	36-126	48
PPMI-Phase1-IR1.3074.V04.0003160104.5104-SL-1221.L003.R2	27307095	0	126	49	26418807	0	36-126	49
PPMI-Phase1-IR1.3074.V04.0003160104.5104-SL-1221.L004.R1	25990162	0	126	48	25221311	0	36-126	48
PPMI-Phase1-IR1.3074.V04.0003160104.5104-SL-1221.L004.R2	25990162	0	126	49	25221311	0	36-126	49
PPMI-Phase1-IR1.3074.V06.PP0041-8141.5104-SL-1203.L001.R1	24590622	0	126	49	24239715	0	36-126	48
PPMI-Phase1-IR1.3074.V06.PP0041-8141.5104-SL-1203.L001.R2	24590622	0	126	49	24239715	0	36-126	49
PPMI-Phase1-IR1.3074.V06.PP0041-8141.5104-SL-1203.L002.R1	23758102	0	126	48	23419345	0	36-126	48
PPMI-Phase1-IR1.3074.V06.PP0041-8141.5104-SL-1203.L002.R2	23758102	0	126	49	23419345	0	36-126	49
PPMI-Phase1-IR1.3074.V06.PP0041-8141.5104-SL-1203.L003.R1	24199888	0	126	48	23846359	0	36-126	48
PPMI-Phase1-IR1.3074.V06.PP0041-8141.5104-SL-1203.L003.R2	24199888	0	126	49	23846359	0	36-126	49
PPMI-Phase1-IR1.3074.V06.PP0041-8141.5104-SL-1203.L004.R1	23624372	0	126	48	23275616	0	36-126	48
PPMI-Phase1-IR1.3074.V06.PP0041-8141.5104-SL-1203.L004.R2	23624372	0	126	49	23275616	0	36-126	49
PPMI-Phase1-IR1.3074.V08.PP0048-5492.5104-SL-1233.L001.R1	34079919	0	126	52	33434571	0	36-126	52
PPMI-Phase1-IR1.3074.V08.PP0048-5492.5104-SL-1233.L001.R2	34079919	0	126	53	33434571	0	36-126	53
PPMI-Phase1-IR1.3074.V08.PP0048-5492.5104-SL-1233.L002.R1	31880555	0	126	52	31321042	0	36-126	52
PPMI-Phase1-IR1.3074.V08.PP0048-5492.5104-SL-1233.L002.R2	31880555	0	126	53	31321042	0	36-126	53
PPMI-Phase1-IR1.3074.V08.PP0048-5492.5104-SL-1233.L003.R1	33345082	0	126	52	32710357	0	36-126	52
PPMI-Phase1-IR1.3074.V08.PP0048-5492.5104-SL-1233.L003.R2	33345082	0	126	53	32710357	0	36-126	53
PPMI-Phase1-IR1.3074.V08.PP0048-5492.5104-SL-1233.L004.R1	31657896	0	126	52	31082353	0	36-126	52
PPMI-Phase1-IR1.3074.V08.PP0048-5492.5104-SL-1233.L004.R2	31657896	0	126	53	31082353	0	36-126	53
PPMI-Phase1-IR1.3075.BL.PP0015-8583.5104-SL-1635.L001.R1	29983448	0	126	49	29463802	0	36-126	49
PPMI-Phase1-IR1.3075.BL.PP0015-8583.5104-SL-1635.L001.R2	29983448	0	126	49	29463802	0	36-126	49
PPMI-Phase1-IR1.3075.BL.PP0015-8583.5104-SL-1635.L002.R1	28692545	0	126	49	28242633	0	36-126	49
PPMI-Phase1-IR1.3075.BL.PP0015-8583.5104-SL-1635.L002.R2	28692545	0	126	49	28242633	0	36-126	49
PPMI-Phase1-IR1.3075.BL.PP0015-8583.5104-SL-1635.L003.R1	29452768	0	126	49	28962802	0	36-126	49
PPMI-Phase1-IR1.3075.BL.PP0015-8583.5104-SL-1635.L003.R2	29452768	0	126	49	28962802	0	36-126	49
PPMI-Phase1-IR1.3075.BL.PP0015-8583.5104-SL-1635.L004.R1	29063260	0	126	49	28579015	0	36-126	49
PPMI-Phase1-IR1.3075.BL.PP0015-8583.5104-SL-1635.L004.R2	29063260	0	126	49	28579015	0	36-126	49
PPMI-Phase1-IR1.3075.V04.0003160100.5104-SL-1666.L001.R1	25121168	0	126	50	24657699	0	36-126	50
PPMI-Phase1-IR1.3075.V04.0003160100.5104-SL-1666.L001.R2	25121168	0	126	51	24657699	0	36-126	51
PPMI-Phase1-IR1.3075.V04.0003160100.5104-SL-1666.L002.R1	24461988	0	126	50	24062818	0	36-126	50
PPMI-Phase1-IR1.3075.V04.0003160100.5104-SL-1666.L002.R2	24461988	0	126	51	24062818	0	36-126	51
PPMI-Phase1-IR1.3075.V04.0003160100.5104-SL-1666.L003.R1	24867253	0	126	50	24433311	0	36-126	50
PPMI-Phase1-IR1.3075.V04.0003160100.5104-SL-1666.L003.R2	24867253	0	126	51	24433311	0	36-126	51
PPMI-Phase1-IR1.3075.V04.0003160100.5104-SL-1666.L004.R1	24576430	0	126	50	24148346	0	36-126	50
PPMI-Phase1-IR1.3075.V04.0003160100.5104-SL-1666.L004.R2	24576430	0	126	51	24148346	0	36-126	51
PPMI-Phase1-IR1.3075.V06.0003140890.5104-SL-1649.L001.R1	27166246	0	126	60	26453433	0	36-126	60
PPMI-Phase1-IR1.3075.V06.0003140890.5104-SL-1649.L001.R2	27166246	0	126	61	26453433	0	36-126	61
PPMI-Phase1-IR1.3075.V06.0003140890.5104-SL-1649.L002.R1	26940171	0	126	60	26249144	0	36-126	60
PPMI-Phase1-IR1.3075.V06.0003140890.5104-SL-1649.L002.R2	26940171	0	126	60	26249144	0	36-126	60
PPMI-Phase1-IR1.3075.V06.0003140890.5104-SL-1649.L003.R1	26929427	0	126	60	26224174	0	36-126	60
PPMI-Phase1-IR1.3075.V06.0003140890.5104-SL-1649.L003.R2	26929427	0	126	61	26224174	0	36-126	60
PPMI-Phase1-IR1.3075.V06.0003140890.5104-SL-1649.L004.R1	26837724	0	126	60	26121885	0	36-126	60
PPMI-Phase1-IR1.3075.V06.0003140890.5104-SL-1649.L004.R2	26837724	0	126	60	26121885	0	36-126	60
PPMI-Phase1-IR1.3075.V08.PP0048-9633.5104-SL-1697.L001.R1	23904950	0	126	55	23567129	0	36-126	55
PPMI-Phase1-IR1.3075.V08.PP0048-9633.5104-SL-1697.L001.R2	23904950	0	126	56	23567129	0	36-126	56
PPMI-Phase1-IR1.3075.V08.PP0048-9633.5104-SL-1697.L002.R1	23445399	0	126	56	23134465	0	36-126	56
PPMI-Phase1-IR1.3075.V08.PP0048-9633.5104-SL-1697.L002.R2	23445399	0	126	56	23134465	0	36-126	56
PPMI-Phase1-IR1.3075.V08.PP0048-9633.5104-SL-1697.L003.R1	23631131	0	126	55	23302483	0	36-126	55
PPMI-Phase1-IR1.3075.V08.PP0048-9633.5104-SL-1697.L003.R2	23631131	0	126	56	23302483	0	36-126	56
PPMI-Phase1-IR1.3075.V08.PP0048-9633.5104-SL-1697.L004.R1	23494181	0	126	55	23162318	0	36-126	55
PPMI-Phase1-IR1.3075.V08.PP0048-9633.5104-SL-1697.L004.R2	23494181	0	126	56	23162318	0	36-126	56
PPMI-Phase1-IR1.3076.BL.PP0015-8306.5104-SL-0973.L001.R1	32544788	0	126	55	31935213	0	36-126	55
PPMI-Phase1-IR1.3076.BL.PP0015-8306.5104-SL-0973.L001.R2	32544788	0	126	56	31935213	0	36-126	56
PPMI-Phase1-IR1.3076.BL.PP0015-8306.5104-SL-0973.L002.R1	30444654	0	126	55	29915780	0	36-126	55
PPMI-Phase1-IR1.3076.BL.PP0015-8306.5104-SL-0973.L002.R2	30444654	0	126	56	29915780	0	36-126	56
PPMI-Phase1-IR1.3076.BL.PP0015-8306.5104-SL-0973.L003.R1	32067731	0	126	55	31459850	0	36-126	55
PPMI-Phase1-IR1.3076.BL.PP0015-8306.5104-SL-0973.L003.R2	32067731	0	126	56	31459850	0	36-126	56
PPMI-Phase1-IR1.3076.BL.PP0015-8306.5104-SL-0973.L004.R1	29237376	0	126	55	28424318	0	36-126	55
PPMI-Phase1-IR1.3076.BL.PP0015-8306.5104-SL-0973.L004.R2	29237376	0	126	56	28424318	0	36-126	56
PPMI-Phase1-IR1.3076.V04.0003126250.5104-SL-1039.L001.R1	31066536	0	126	53	30449681	0	36-126	53
PPMI-Phase1-IR1.3076.V04.0003126250.5104-SL-1039.L001.R2	31066536	0	126	53	30449681	0	36-126	53
PPMI-Phase1-IR1.3076.V04.0003126250.5104-SL-1039.L002.R1	29562246	0	126	53	29019573	0	36-126	53
PPMI-Phase1-IR1.3076.V04.0003126250.5104-SL-1039.L002.R2	29562246	0	126	53	29019573	0	36-126	53
PPMI-Phase1-IR1.3076.V04.0003126250.5104-SL-1039.L003.R1	30652725	0	126	53	30037400	0	36-126	53
PPMI-Phase1-IR1.3076.V04.0003126250.5104-SL-1039.L003.R2	30652725	0	126	53	30037400	0	36-126	53
PPMI-Phase1-IR1.3076.V04.0003126250.5104-SL-1039.L004.R1	28902148	0	126	52	28080315	0	36-126	52
PPMI-Phase1-IR1.3076.V04.0003126250.5104-SL-1039.L004.R2	28902148	0	126	53	28080315	0	36-126	53
PPMI-Phase1-IR1.3076.V06.0003149104.5104-SL-1011.L001.R1	28319128	0	126	53	27824772	0	36-126	53
PPMI-Phase1-IR1.3076.V06.0003149104.5104-SL-1011.L001.R2	28319128	0	126	53	27824772	0	36-126	53
PPMI-Phase1-IR1.3076.V06.0003149104.5104-SL-1011.L002.R1	27148998	0	126	53	26700863	0	36-126	53
PPMI-Phase1-IR1.3076.V06.0003149104.5104-SL-1011.L002.R2	27148998	0	126	53	26700863	0	36-126	53
PPMI-Phase1-IR1.3076.V06.0003149104.5104-SL-1011.L003.R1	27946958	0	126	53	27451361	0	36-126	53
PPMI-Phase1-IR1.3076.V06.0003149104.5104-SL-1011.L003.R2	27946958	0	126	53	27451361	0	36-126	53
PPMI-Phase1-IR1.3076.V06.0003149104.5104-SL-1011.L004.R1	26690888	0	126	52	25906647	0	36-126	52
PPMI-Phase1-IR1.3076.V06.0003149104.5104-SL-1011.L004.R2	26690888	0	126	53	25906647	0	36-126	53
PPMI-Phase1-IR1.3076.V08.0000307613.5104-SL-1009.L001.R1	26668434	0	126	54	26228979	0	36-126	54
PPMI-Phase1-IR1.3076.V08.0000307613.5104-SL-1009.L001.R2	26668434	0	126	55	26228979	0	36-126	55
PPMI-Phase1-IR1.3076.V08.0000307613.5104-SL-1009.L002.R1	25924436	0	126	54	25529154	0	36-126	54
PPMI-Phase1-IR1.3076.V08.0000307613.5104-SL-1009.L002.R2	25924436	0	126	55	25529154	0	36-126	55
PPMI-Phase1-IR1.3076.V08.0000307613.5104-SL-1009.L003.R1	26341273	0	126	54	25901031	0	36-126	54
PPMI-Phase1-IR1.3076.V08.0000307613.5104-SL-1009.L003.R2	26341273	0	126	55	25901031	0	36-126	55
PPMI-Phase1-IR1.3076.V08.0000307613.5104-SL-1009.L004.R1	25556823	0	126	54	24889426	0	36-126	54
PPMI-Phase1-IR1.3076.V08.0000307613.5104-SL-1009.L004.R2	25556823	0	126	55	24889426	0	36-126	55
PPMI-Phase1-IR1.3077.V06.0003172655.5104-SL-0916.L001.R1	26792105	0	126	57	26323557	0	36-126	57
PPMI-Phase1-IR1.3077.V06.0003172655.5104-SL-0916.L001.R2	26792105	0	126	57	26323557	0	36-126	57
PPMI-Phase1-IR1.3077.V06.0003172655.5104-SL-0916.L002.R1	26338311	0	126	57	25866911	0	36-126	57
PPMI-Phase1-IR1.3077.V06.0003172655.5104-SL-0916.L002.R2	26338311	0	126	57	25866911	0	36-126	57
PPMI-Phase1-IR1.3077.V06.0003172655.5104-SL-0916.L003.R1	26731335	0	126	57	26275882	0	36-126	57
PPMI-Phase1-IR1.3077.V06.0003172655.5104-SL-0916.L003.R2	26731335	0	126	57	26275882	0	36-126	57
PPMI-Phase1-IR1.3077.V06.0003172655.5104-SL-0916.L004.R1	26408228	0	126	57	25936100	0	36-126	57
PPMI-Phase1-IR1.3077.V06.0003172655.5104-SL-0916.L004.R2	26408228	0	126	57	25936100	0	36-126	57
PPMI-Phase1-IR1.3077.V08.0000291541.5104-SL-0889.L001.R1	27166652	0	126	59	26669609	0	36-126	59
PPMI-Phase1-IR1.3077.V08.0000291541.5104-SL-0889.L001.R2	27166652	0	126	59	26669609	0	36-126	59
PPMI-Phase1-IR1.3077.V08.0000291541.5104-SL-0889.L002.R1	26748264	0	126	59	26245311	0	36-126	58
PPMI-Phase1-IR1.3077.V08.0000291541.5104-SL-0889.L002.R2	26748264	0	126	59	26245311	0	36-126	59
PPMI-Phase1-IR1.3077.V08.0000291541.5104-SL-0889.L003.R1	27034432	0	126	59	26548851	0	36-126	59
PPMI-Phase1-IR1.3077.V08.0000291541.5104-SL-0889.L003.R2	27034432	0	126	59	26548851	0	36-126	59
PPMI-Phase1-IR1.3077.V08.0000291541.5104-SL-0889.L004.R1	26800783	0	126	59	26292889	0	36-126	58
PPMI-Phase1-IR1.3077.V08.0000291541.5104-SL-0889.L004.R2	26800783	0	126	59	26292889	0	36-126	59
PPMI-Phase1-IR1.3078.BL.PP0015-6918.5104-SL-0623.L001.R1	28921236	0	126	51	28469562	0	36-126	51
PPMI-Phase1-IR1.3078.BL.PP0015-6918.5104-SL-0623.L001.R2	28921236	0	126	51	28469562	0	36-126	51
PPMI-Phase1-IR1.3078.BL.PP0015-6918.5104-SL-0623.L002.R1	28791224	0	126	51	28360356	0	36-126	51
PPMI-Phase1-IR1.3078.BL.PP0015-6918.5104-SL-0623.L002.R2	28791224	0	126	51	28360356	0	36-126	51
PPMI-Phase1-IR1.3078.BL.PP0015-6918.5104-SL-0623.L003.R1	28810408	0	126	51	28387807	0	36-126	51
PPMI-Phase1-IR1.3078.BL.PP0015-6918.5104-SL-0623.L003.R2	28810408	0	126	51	28387807	0	36-126	51
PPMI-Phase1-IR1.3078.BL.PP0015-6918.5104-SL-0623.L004.R1	28682736	0	126	51	28244851	0	36-126	51
PPMI-Phase1-IR1.3078.BL.PP0015-6918.5104-SL-0623.L004.R2	28682736	0	126	51	28244851	0	36-126	51
PPMI-Phase1-IR1.3078.V04.0003289582.5104-SL-0650.L001.R1	24853677	0	126	53	24090493	0	36-126	53
PPMI-Phase1-IR1.3078.V04.0003289582.5104-SL-0650.L001.R2	24853677	0	126	54	24090493	0	36-126	54
PPMI-Phase1-IR1.3078.V04.0003289582.5104-SL-0650.L002.R1	24928774	0	126	53	24203266	0	36-126	53
PPMI-Phase1-IR1.3078.V04.0003289582.5104-SL-0650.L002.R2	24928774	0	126	54	24203266	0	36-126	54
PPMI-Phase1-IR1.3078.V04.0003289582.5104-SL-0650.L003.R1	24926929	0	126	53	24221674	0	36-126	53
PPMI-Phase1-IR1.3078.V04.0003289582.5104-SL-0650.L003.R2	24926929	0	126	54	24221674	0	36-126	54
PPMI-Phase1-IR1.3078.V04.0003289582.5104-SL-0650.L004.R1	24744886	0	126	53	24012427	0	36-126	53
PPMI-Phase1-IR1.3078.V04.0003289582.5104-SL-0650.L004.R2	24744886	0	126	54	24012427	0	36-126	54
PPMI-Phase1-IR1.3078.V06.0003157114.5104-SL-0653.L001.R1	25324382	0	126	46	24902141	0	36-126	46
PPMI-Phase1-IR1.3078.V06.0003157114.5104-SL-0653.L001.R2	25324382	0	126	47	24902141	0	36-126	47
PPMI-Phase1-IR1.3078.V06.0003157114.5104-SL-0653.L002.R1	25682457	0	126	46	25266156	0	36-126	46
PPMI-Phase1-IR1.3078.V06.0003157114.5104-SL-0653.L002.R2	25682457	0	126	47	25266156	0	36-126	47
PPMI-Phase1-IR1.3078.V06.0003157114.5104-SL-0653.L003.R1	25214786	0	126	46	24818067	0	36-126	46
PPMI-Phase1-IR1.3078.V06.0003157114.5104-SL-0653.L003.R2	25214786	0	126	47	24818067	0	36-126	47
PPMI-Phase1-IR1.3078.V06.0003157114.5104-SL-0653.L004.R1	25134792	0	126	46	24722116	0	36-126	46
PPMI-Phase1-IR1.3078.V06.0003157114.5104-SL-0653.L004.R2	25134792	0	126	47	24722116	0	36-126	47
PPMI-Phase1-IR1.3078.V08.0000319803.5104-SL-0584.L001.R1	29169027	0	126	48	28706619	0	36-126	48
PPMI-Phase1-IR1.3078.V08.0000319803.5104-SL-0584.L001.R2	29169027	0	126	48	28706619	0	36-126	48
PPMI-Phase1-IR1.3078.V08.0000319803.5104-SL-0584.L002.R1	29173628	0	126	48	28724475	0	36-126	48
PPMI-Phase1-IR1.3078.V08.0000319803.5104-SL-0584.L002.R2	29173628	0	126	48	28724475	0	36-126	48
PPMI-Phase1-IR1.3078.V08.0000319803.5104-SL-0584.L003.R1	28993589	0	126	48	28560877	0	36-126	48
PPMI-Phase1-IR1.3078.V08.0000319803.5104-SL-0584.L003.R2	28993589	0	126	48	28560877	0	36-126	48
PPMI-Phase1-IR1.3078.V08.0000319803.5104-SL-0584.L004.R1	28874820	0	126	48	28423909	0	36-126	48
PPMI-Phase1-IR1.3078.V08.0000319803.5104-SL-0584.L004.R2	28874820	0	126	48	28423909	0	36-126	48
PPMI-Phase1-IR1.3080.V04.0003136065.5104-SL-0239.L001.R1	38486635	0	126	51	37557753	0	36-126	51
PPMI-Phase1-IR1.3080.V04.0003136065.5104-SL-0239.L001.R2	38486635	0	126	51	37557753	0	36-126	51
PPMI-Phase1-IR1.3080.V04.0003136065.5104-SL-0239.L002.R1	37999027	0	126	51	37149748	0	36-126	51
PPMI-Phase1-IR1.3080.V04.0003136065.5104-SL-0239.L002.R2	37999027	0	126	51	37149748	0	36-126	52
PPMI-Phase1-IR1.3080.V04.0003136065.5104-SL-0239.L003.R1	38032157	0	126	51	37128444	0	36-126	51
PPMI-Phase1-IR1.3080.V04.0003136065.5104-SL-0239.L003.R2	38032157	0	126	51	37128444	0	36-126	51
PPMI-Phase1-IR1.3080.V04.0003136065.5104-SL-0239.L004.R1	37897645	0	126	51	37052769	0	36-126	51
PPMI-Phase1-IR1.3080.V04.0003136065.5104-SL-0239.L004.R2	37897645	0	126	51	37052769	0	36-126	52
PPMI-Phase1-IR1.3083.BL.0003159438.5104-SL-0981.L001.R1	27443330	0	126	56	27014696	0	36-126	56
PPMI-Phase1-IR1.3083.BL.0003159438.5104-SL-0981.L001.R2	27443330	0	126	57	27014696	0	36-126	57
PPMI-Phase1-IR1.3083.BL.0003159438.5104-SL-0981.L002.R1	26604934	0	126	56	26216177	0	36-126	56
PPMI-Phase1-IR1.3083.BL.0003159438.5104-SL-0981.L002.R2	26604934	0	126	57	26216177	0	36-126	57
PPMI-Phase1-IR1.3083.BL.0003159438.5104-SL-0981.L003.R1	27134443	0	126	56	26708139	0	36-126	56
PPMI-Phase1-IR1.3083.BL.0003159438.5104-SL-0981.L003.R2	27134443	0	126	57	26708139	0	36-126	57
PPMI-Phase1-IR1.3083.BL.0003159438.5104-SL-0981.L004.R1	26194733	0	126	56	25523364	0	36-126	56
PPMI-Phase1-IR1.3083.BL.0003159438.5104-SL-0981.L004.R2	26194733	0	126	57	25523364	0	36-126	57
PPMI-Phase1-IR1.3083.V04.0003145416.5104-SL-0974.L001.R1	23286480	0	126	49	22953251	0	36-126	49
PPMI-Phase1-IR1.3083.V04.0003145416.5104-SL-0974.L001.R2	23286480	0	126	49	22953251	0	36-126	49
PPMI-Phase1-IR1.3083.V04.0003145416.5104-SL-0974.L002.R1	22092510	0	126	49	21793045	0	36-126	49
PPMI-Phase1-IR1.3083.V04.0003145416.5104-SL-0974.L002.R2	22092510	0	126	49	21793045	0	36-126	49
PPMI-Phase1-IR1.3083.V04.0003145416.5104-SL-0974.L003.R1	22968352	0	126	49	22638109	0	36-126	49
PPMI-Phase1-IR1.3083.V04.0003145416.5104-SL-0974.L003.R2	22968352	0	126	49	22638109	0	36-126	49
PPMI-Phase1-IR1.3083.V04.0003145416.5104-SL-0974.L004.R1	22015829	0	126	49	21478707	0	36-126	49
PPMI-Phase1-IR1.3083.V04.0003145416.5104-SL-0974.L004.R2	22015829	0	126	49	21478707	0	36-126	49
PPMI-Phase1-IR1.3083.V06.PP0048-8928.5104-SL-0975.L001.R1	28434249	0	126	45	27893908	0	36-126	45
PPMI-Phase1-IR1.3083.V06.PP0048-8928.5104-SL-0975.L001.R2	28434249	0	126	46	27893908	0	36-126	46
PPMI-Phase1-IR1.3083.V06.PP0048-8928.5104-SL-0975.L002.R1	27049095	0	126	45	26576472	0	36-126	45
PPMI-Phase1-IR1.3083.V06.PP0048-8928.5104-SL-0975.L002.R2	27049095	0	126	46	26576472	0	36-126	46
PPMI-Phase1-IR1.3083.V06.PP0048-8928.5104-SL-0975.L003.R1	28098880	0	126	45	27557015	0	36-126	45
PPMI-Phase1-IR1.3083.V06.PP0048-8928.5104-SL-0975.L003.R2	28098880	0	126	46	27557015	0	36-126	46
PPMI-Phase1-IR1.3083.V06.PP0048-8928.5104-SL-0975.L004.R1	26939432	0	126	45	26159121	0	36-126	45
PPMI-Phase1-IR1.3083.V06.PP0048-8928.5104-SL-0975.L004.R2	26939432	0	126	45	26159121	0	36-126	45
PPMI-Phase1-IR1.3083.V08.0001083967.5104-SL-1015.L001.R1	23999240	0	126	58	23651308	0	36-126	58
PPMI-Phase1-IR1.3083.V08.0001083967.5104-SL-1015.L001.R2	23999240	0	126	59	23651308	0	36-126	59
PPMI-Phase1-IR1.3083.V08.0001083967.5104-SL-1015.L002.R1	23007457	0	126	58	22690179	0	36-126	58
PPMI-Phase1-IR1.3083.V08.0001083967.5104-SL-1015.L002.R2	23007457	0	126	59	22690179	0	36-126	59
PPMI-Phase1-IR1.3083.V08.0001083967.5104-SL-1015.L003.R1	23672435	0	126	58	23329074	0	36-126	58
PPMI-Phase1-IR1.3083.V08.0001083967.5104-SL-1015.L003.R2	23672435	0	126	59	23329074	0	36-126	59
PPMI-Phase1-IR1.3083.V08.0001083967.5104-SL-1015.L004.R1	22505436	0	126	58	21936138	0	36-126	58
PPMI-Phase1-IR1.3083.V08.0001083967.5104-SL-1015.L004.R2	22505436	0	126	58	21936138	0	36-126	59
PPMI-Phase1-IR1.3085.V04.0003172697.5104-SL-1396.L001.R1	22602969	0	126	50	21358985	0	36-126	50
PPMI-Phase1-IR1.3085.V04.0003172697.5104-SL-1396.L001.R2	22602969	0	126	50	21358985	0	36-126	51
PPMI-Phase1-IR1.3085.V04.0003172697.5104-SL-1396.L002.R1	22764264	0	126	50	21497143	0	36-126	50
PPMI-Phase1-IR1.3085.V04.0003172697.5104-SL-1396.L002.R2	22764264	0	126	50	21497143	0	36-126	50
PPMI-Phase1-IR1.3085.V04.0003172697.5104-SL-1396.L003.R1	24933551	0	126	50	23714073	0	36-126	50
PPMI-Phase1-IR1.3085.V04.0003172697.5104-SL-1396.L003.R2	24933551	0	126	50	23714073	0	36-126	50
PPMI-Phase1-IR1.3085.V04.0003172697.5104-SL-1396.L004.R1	27933670	0	126	50	26774679	0	36-126	50
PPMI-Phase1-IR1.3085.V04.0003172697.5104-SL-1396.L004.R2	27933670	0	126	50	26774679	0	36-126	50
PPMI-Phase1-IR1.3085.V08.0001170599.5104-SL-1359.L001.R1	20618649	0	126	51	19438735	0	36-126	51
PPMI-Phase1-IR1.3085.V08.0001170599.5104-SL-1359.L001.R2	20618649	0	126	51	19438735	0	36-126	51
PPMI-Phase1-IR1.3085.V08.0001170599.5104-SL-1359.L002.R1	20934292	0	126	50	19724924	0	36-126	51
PPMI-Phase1-IR1.3085.V08.0001170599.5104-SL-1359.L002.R2	20934292	0	126	51	19724924	0	36-126	51
PPMI-Phase1-IR1.3085.V08.0001170599.5104-SL-1359.L003.R1	23266199	0	126	50	22084602	0	36-126	50
PPMI-Phase1-IR1.3085.V08.0001170599.5104-SL-1359.L003.R2	23266199	0	126	51	22084602	0	36-126	51
PPMI-Phase1-IR1.3085.V08.0001170599.5104-SL-1359.L004.R1	26712106	0	126	50	25557498	0	36-126	50
PPMI-Phase1-IR1.3085.V08.0001170599.5104-SL-1359.L004.R2	26712106	0	126	50	25557498	0	36-126	51
PPMI-Phase1-IR1.3086.BL.0003160854.5104-SL-0129.L001.R1	28251014	0	151	52	27638276	0	36-151	52
PPMI-Phase1-IR1.3086.BL.0003160854.5104-SL-0129.L001.R2	28251014	0	151	52	27638276	0	36-151	52
PPMI-Phase1-IR1.3086.BL.0003160854.5104-SL-0129.L002.R1	28069951	0	151	52	27464092	0	36-151	52
PPMI-Phase1-IR1.3086.BL.0003160854.5104-SL-0129.L002.R2	28069951	0	151	52	27464092	0	36-151	52
PPMI-Phase1-IR1.3086.BL.0003160854.5104-SL-0129.L003.R1	28141344	0	151	52	27530440	0	36-151	52
PPMI-Phase1-IR1.3086.BL.0003160854.5104-SL-0129.L003.R2	28141344	0	151	52	27530440	0	36-151	52
PPMI-Phase1-IR1.3086.BL.0003160854.5104-SL-0129.L004.R1	27988283	0	151	52	27371941	0	36-151	52
PPMI-Phase1-IR1.3086.BL.0003160854.5104-SL-0129.L004.R2	27988283	0	151	52	27371941	0	36-151	52
PPMI-Phase1-IR1.3086.V06.0000309219.5104-SL-0109.L001.R1	33113259	0	151	54	32410800	0	36-151	54
PPMI-Phase1-IR1.3086.V06.0000309219.5104-SL-0109.L001.R2	33113259	0	151	54	32410800	0	36-151	54
PPMI-Phase1-IR1.3086.V06.0000309219.5104-SL-0109.L002.R1	32799072	0	151	54	32098060	0	36-151	53
PPMI-Phase1-IR1.3086.V06.0000309219.5104-SL-0109.L002.R2	32799072	0	151	54	32098060	0	36-151	53
PPMI-Phase1-IR1.3086.V06.0000309219.5104-SL-0109.L003.R1	32899575	0	151	54	32194713	0	36-151	53
PPMI-Phase1-IR1.3086.V06.0000309219.5104-SL-0109.L003.R2	32899575	0	151	54	32194713	0	36-151	53
PPMI-Phase1-IR1.3086.V06.0000309219.5104-SL-0109.L004.R1	32712848	0	151	54	32002069	0	36-151	53
PPMI-Phase1-IR1.3086.V06.0000309219.5104-SL-0109.L004.R2	32712848	0	151	54	32002069	0	36-151	53
PPMI-Phase1-IR1.3086.V08.0003196019.5104-SL-0161.L001.R1	24883362	0	151	52	24369768	0	36-151	52
PPMI-Phase1-IR1.3086.V08.0003196019.5104-SL-0161.L001.R2	24883362	0	151	52	24369768	0	36-151	52
PPMI-Phase1-IR1.3086.V08.0003196019.5104-SL-0161.L002.R1	24795885	0	151	51	24283449	0	36-151	51
PPMI-Phase1-IR1.3086.V08.0003196019.5104-SL-0161.L002.R2	24795885	0	151	52	24283449	0	36-151	52
PPMI-Phase1-IR1.3086.V08.0003196019.5104-SL-0161.L003.R1	24853180	0	151	52	24338902	0	36-151	52
PPMI-Phase1-IR1.3086.V08.0003196019.5104-SL-0161.L003.R2	24853180	0	151	52	24338902	0	36-151	52
PPMI-Phase1-IR1.3086.V08.0003196019.5104-SL-0161.L004.R1	24760545	0	151	51	24238847	0	36-151	51
PPMI-Phase1-IR1.3086.V08.0003196019.5104-SL-0161.L004.R2	24760545	0	151	52	24238847	0	36-151	52
PPMI-Phase1-IR1.3087.BL.0003160140.5104-SL-0046.L001.R1	36883286	0	126	45	36033146	0	36-126	45
PPMI-Phase1-IR1.3087.BL.0003160140.5104-SL-0046.L001.R2	36883286	0	126	46	36033146	0	36-126	46
PPMI-Phase1-IR1.3087.BL.0003160140.5104-SL-0046.L002.R1	35667738	0	126	44	34765755	0	36-126	44
PPMI-Phase1-IR1.3087.BL.0003160140.5104-SL-0046.L002.R2	35667738	0	126	45	34765755	0	36-126	45
PPMI-Phase1-IR1.3087.BL.0003160140.5104-SL-0046.L003.R1	35282092	0	126	44	34436454	0	36-126	44
PPMI-Phase1-IR1.3087.BL.0003160140.5104-SL-0046.L003.R2	35282092	0	126	45	34436454	0	36-126	45
PPMI-Phase1-IR1.3087.BL.0003160140.5104-SL-0046.L004.R1	35365322	0	126	44	34483602	0	36-126	44
PPMI-Phase1-IR1.3087.BL.0003160140.5104-SL-0046.L004.R2	35365322	0	126	45	34483602	0	36-126	45
PPMI-Phase1-IR1.3087.V04.0003156153.5104-SL-0042.L001.R1	37199667	0	126	46	36477580	0	36-126	45
PPMI-Phase1-IR1.3087.V04.0003156153.5104-SL-0042.L001.R2	37199667	0	126	46	36477580	0	36-126	46
PPMI-Phase1-IR1.3087.V04.0003156153.5104-SL-0042.L002.R1	35898421	0	126	45	35129136	0	36-126	45
PPMI-Phase1-IR1.3087.V04.0003156153.5104-SL-0042.L002.R2	35898421	0	126	46	35129136	0	36-126	46
PPMI-Phase1-IR1.3087.V04.0003156153.5104-SL-0042.L003.R1	35390189	0	126	45	34668054	0	36-126	45
PPMI-Phase1-IR1.3087.V04.0003156153.5104-SL-0042.L003.R2	35390189	0	126	46	34668054	0	36-126	46
PPMI-Phase1-IR1.3087.V04.0003156153.5104-SL-0042.L004.R1	35570202	0	126	45	34811239	0	36-126	45
PPMI-Phase1-IR1.3087.V04.0003156153.5104-SL-0042.L004.R2	35570202	0	126	46	34811239	0	36-126	46
PPMI-Phase1-IR1.3088.V06.0000302290.5104-SL-0991.L001.R1	29741151	0	126	57	29284092	0	36-126	57
PPMI-Phase1-IR1.3088.V06.0000302290.5104-SL-0991.L001.R2	29741151	0	126	58	29284092	0	36-126	58
PPMI-Phase1-IR1.3088.V06.0000302290.5104-SL-0991.L002.R1	28341758	0	126	57	27925964	0	36-126	57
PPMI-Phase1-IR1.3088.V06.0000302290.5104-SL-0991.L002.R2	28341758	0	126	58	27925964	0	36-126	58
PPMI-Phase1-IR1.3088.V06.0000302290.5104-SL-0991.L003.R1	29376572	0	126	57	28921300	0	36-126	57
PPMI-Phase1-IR1.3088.V06.0000302290.5104-SL-0991.L003.R2	29376572	0	126	58	28921300	0	36-126	58
PPMI-Phase1-IR1.3088.V06.0000302290.5104-SL-0991.L004.R1	27688833	0	126	57	26964186	0	36-126	57
PPMI-Phase1-IR1.3088.V06.0000302290.5104-SL-0991.L004.R2	27688833	0	126	58	26964186	0	36-126	58
PPMI-Phase1-IR1.3088.V08.0001216016.5104-SL-1033.L001.R1	26554588	0	126	57	26182528	0	36-126	57
PPMI-Phase1-IR1.3088.V08.0001216016.5104-SL-1033.L001.R2	26554588	0	126	57	26182528	0	36-126	57
PPMI-Phase1-IR1.3088.V08.0001216016.5104-SL-1033.L002.R1	24984128	0	126	57	24655585	0	36-126	57
PPMI-Phase1-IR1.3088.V08.0001216016.5104-SL-1033.L002.R2	24984128	0	126	57	24655585	0	36-126	57
PPMI-Phase1-IR1.3088.V08.0001216016.5104-SL-1033.L003.R1	26182798	0	126	57	25814370	0	36-126	57
PPMI-Phase1-IR1.3088.V08.0001216016.5104-SL-1033.L003.R2	26182798	0	126	57	25814370	0	36-126	57
PPMI-Phase1-IR1.3088.V08.0001216016.5104-SL-1033.L004.R1	25080131	0	126	56	24469168	0	36-126	56
PPMI-Phase1-IR1.3088.V08.0001216016.5104-SL-1033.L004.R2	25080131	0	126	57	24469168	0	36-126	57
PPMI-Phase1-IR1.3089.BL.0003289577.5104-SL-1327.L001.R1	31782336	0	126	52	31218535	0	36-126	52
PPMI-Phase1-IR1.3089.BL.0003289577.5104-SL-1327.L001.R2	31782336	0	126	53	31218535	0	36-126	53
PPMI-Phase1-IR1.3089.BL.0003289577.5104-SL-1327.L002.R1	31177917	0	126	52	30644292	0	36-126	52
PPMI-Phase1-IR1.3089.BL.0003289577.5104-SL-1327.L002.R2	31177917	0	126	53	30644292	0	36-126	53
PPMI-Phase1-IR1.3089.BL.0003289577.5104-SL-1327.L003.R1	31834856	0	126	52	31318260	0	36-126	52
PPMI-Phase1-IR1.3089.BL.0003289577.5104-SL-1327.L003.R2	31834856	0	126	53	31318260	0	36-126	53
PPMI-Phase1-IR1.3089.BL.0003289577.5104-SL-1327.L004.R1	32033146	0	126	52	31467350	0	36-126	52
PPMI-Phase1-IR1.3089.BL.0003289577.5104-SL-1327.L004.R2	32033146	0	126	53	31467350	0	36-126	53
PPMI-Phase1-IR1.3089.V04.PP0041-7838.5104-SL-1295.L001.R1	25845934	0	126	50	25456793	0	36-126	50
PPMI-Phase1-IR1.3089.V04.PP0041-7838.5104-SL-1295.L001.R2	25845934	0	126	51	25456793	0	36-126	51
PPMI-Phase1-IR1.3089.V04.PP0041-7838.5104-SL-1295.L002.R1	25364375	0	126	50	24999494	0	36-126	50
PPMI-Phase1-IR1.3089.V04.PP0041-7838.5104-SL-1295.L002.R2	25364375	0	126	51	24999494	0	36-126	51
PPMI-Phase1-IR1.3089.V04.PP0041-7838.5104-SL-1295.L003.R1	26013154	0	126	51	25654192	0	36-126	51
PPMI-Phase1-IR1.3089.V04.PP0041-7838.5104-SL-1295.L003.R2	26013154	0	126	51	25654192	0	36-126	51
PPMI-Phase1-IR1.3089.V04.PP0041-7838.5104-SL-1295.L004.R1	26034164	0	126	50	25644181	0	36-126	50
PPMI-Phase1-IR1.3089.V04.PP0041-7838.5104-SL-1295.L004.R2	26034164	0	126	51	25644181	0	36-126	51
PPMI-Phase1-IR1.3089.V06.0000346787.5104-SL-1305.L001.R1	26047436	0	126	54	25637473	0	36-126	54
PPMI-Phase1-IR1.3089.V06.0000346787.5104-SL-1305.L001.R2	26047436	0	126	55	25637473	0	36-126	55
PPMI-Phase1-IR1.3089.V06.0000346787.5104-SL-1305.L002.R1	25599776	0	126	54	25213770	0	36-126	54
PPMI-Phase1-IR1.3089.V06.0000346787.5104-SL-1305.L002.R2	25599776	0	126	55	25213770	0	36-126	55
PPMI-Phase1-IR1.3089.V06.0000346787.5104-SL-1305.L003.R1	26316240	0	126	55	25939253	0	36-126	55
PPMI-Phase1-IR1.3089.V06.0000346787.5104-SL-1305.L003.R2	26316240	0	126	55	25939253	0	36-126	55
PPMI-Phase1-IR1.3089.V06.0000346787.5104-SL-1305.L004.R1	26174694	0	126	54	25762995	0	36-126	54
PPMI-Phase1-IR1.3089.V06.0000346787.5104-SL-1305.L004.R2	26174694	0	126	55	25762995	0	36-126	55
PPMI-Phase1-IR1.3089.V08.0001243020.5104-SL-1256.L001.R1	24910569	0	126	54	24550023	0	36-126	54
PPMI-Phase1-IR1.3089.V08.0001243020.5104-SL-1256.L001.R2	24910569	0	126	54	24550023	0	36-126	54
PPMI-Phase1-IR1.3089.V08.0001243020.5104-SL-1256.L002.R1	24373555	0	126	54	24032340	0	36-126	54
PPMI-Phase1-IR1.3089.V08.0001243020.5104-SL-1256.L002.R2	24373555	0	126	54	24032340	0	36-126	54
PPMI-Phase1-IR1.3089.V08.0001243020.5104-SL-1256.L003.R1	25181036	0	126	54	24849710	0	36-126	54
PPMI-Phase1-IR1.3089.V08.0001243020.5104-SL-1256.L003.R2	25181036	0	126	55	24849710	0	36-126	55
PPMI-Phase1-IR1.3089.V08.0001243020.5104-SL-1256.L004.R1	25046577	0	126	54	24686943	0	36-126	53
PPMI-Phase1-IR1.3089.V08.0001243020.5104-SL-1256.L004.R2	25046577	0	126	54	24686943	0	36-126	54
PPMI-Phase1-IR1.3100.BL.PP0015-9847.5104-SL-1320.L001.R1	23364926	0	126	51	22927365	0	36-126	51
PPMI-Phase1-IR1.3100.BL.PP0015-9847.5104-SL-1320.L001.R2	23364926	0	126	51	22927365	0	36-126	52
PPMI-Phase1-IR1.3100.BL.PP0015-9847.5104-SL-1320.L002.R1	22868915	0	126	51	22457935	0	36-126	51
PPMI-Phase1-IR1.3100.BL.PP0015-9847.5104-SL-1320.L002.R2	22868915	0	126	51	22457935	0	36-126	51
PPMI-Phase1-IR1.3100.BL.PP0015-9847.5104-SL-1320.L003.R1	23539520	0	126	51	23139095	0	36-126	51
PPMI-Phase1-IR1.3100.BL.PP0015-9847.5104-SL-1320.L003.R2	23539520	0	126	52	23139095	0	36-126	52
PPMI-Phase1-IR1.3100.BL.PP0015-9847.5104-SL-1320.L004.R1	23487850	0	126	51	23050246	0	36-126	51
PPMI-Phase1-IR1.3100.BL.PP0015-9847.5104-SL-1320.L004.R2	23487850	0	126	51	23050246	0	36-126	51
PPMI-Phase1-IR1.3100.V06.0003158772.5104-SL-1290.L001.R1	25146709	0	126	55	24713086	0	36-126	54
PPMI-Phase1-IR1.3100.V06.0003158772.5104-SL-1290.L001.R2	25146709	0	126	55	24713086	0	36-126	55
PPMI-Phase1-IR1.3100.V06.0003158772.5104-SL-1290.L002.R1	24598391	0	126	54	24193815	0	36-126	54
PPMI-Phase1-IR1.3100.V06.0003158772.5104-SL-1290.L002.R2	24598391	0	126	55	24193815	0	36-126	55
PPMI-Phase1-IR1.3100.V06.0003158772.5104-SL-1290.L003.R1	25403768	0	126	55	25004629	0	36-126	55
PPMI-Phase1-IR1.3100.V06.0003158772.5104-SL-1290.L003.R2	25403768	0	126	56	25004629	0	36-126	56
PPMI-Phase1-IR1.3100.V06.0003158772.5104-SL-1290.L004.R1	25282451	0	126	54	24848589	0	36-126	54
PPMI-Phase1-IR1.3100.V06.0003158772.5104-SL-1290.L004.R2	25282451	0	126	55	24848589	0	36-126	55
PPMI-Phase1-IR1.3100.V08.0003169371.5104-SL-1268.L001.R1	25633343	0	126	50	25138672	0	36-126	50
PPMI-Phase1-IR1.3100.V08.0003169371.5104-SL-1268.L001.R2	25633343	0	126	50	25138672	0	36-126	50
PPMI-Phase1-IR1.3100.V08.0003169371.5104-SL-1268.L002.R1	25223422	0	126	50	24760845	0	36-126	50
PPMI-Phase1-IR1.3100.V08.0003169371.5104-SL-1268.L002.R2	25223422	0	126	50	24760845	0	36-126	50
PPMI-Phase1-IR1.3100.V08.0003169371.5104-SL-1268.L003.R1	25568253	0	126	50	25117889	0	36-126	50
PPMI-Phase1-IR1.3100.V08.0003169371.5104-SL-1268.L003.R2	25568253	0	126	51	25117889	0	36-126	51
PPMI-Phase1-IR1.3100.V08.0003169371.5104-SL-1268.L004.R1	25901905	0	126	49	25404617	0	36-126	49
PPMI-Phase1-IR1.3100.V08.0003169371.5104-SL-1268.L004.R2	25901905	0	126	50	25404617	0	36-126	50
PPMI-Phase1-IR1.3104.BL.PP0016-0768.5104-SL-1752.L001.R1	26641685	0	126	43	26291743	0	36-126	43
PPMI-Phase1-IR1.3104.BL.PP0016-0768.5104-SL-1752.L001.R2	26641685	0	126	43	26291743	0	36-126	43
PPMI-Phase1-IR1.3104.BL.PP0016-0768.5104-SL-1752.L002.R1	26338885	0	126	43	25995109	0	36-126	43
PPMI-Phase1-IR1.3104.BL.PP0016-0768.5104-SL-1752.L002.R2	26338885	0	126	43	25995109	0	36-126	43
PPMI-Phase1-IR1.3104.BL.PP0016-0768.5104-SL-1752.L003.R1	26964418	0	126	43	26626187	0	36-126	43
PPMI-Phase1-IR1.3104.BL.PP0016-0768.5104-SL-1752.L003.R2	26964418	0	126	43	26626187	0	36-126	43
PPMI-Phase1-IR1.3104.BL.PP0016-0768.5104-SL-1752.L004.R1	27026573	0	126	43	26666796	0	36-126	43
PPMI-Phase1-IR1.3104.BL.PP0016-0768.5104-SL-1752.L004.R2	27026573	0	126	43	26666796	0	36-126	43
PPMI-Phase1-IR1.3104.V04.0003125187.5104-SL-1722.L001.R1	30916875	0	126	47	30435027	0	36-126	47
PPMI-Phase1-IR1.3104.V04.0003125187.5104-SL-1722.L001.R2	30916875	0	126	47	30435027	0	36-126	47
PPMI-Phase1-IR1.3104.V04.0003125187.5104-SL-1722.L002.R1	29999004	0	126	47	29537608	0	36-126	47
PPMI-Phase1-IR1.3104.V04.0003125187.5104-SL-1722.L002.R2	29999004	0	126	47	29537608	0	36-126	47
PPMI-Phase1-IR1.3104.V04.0003125187.5104-SL-1722.L003.R1	30951001	0	126	47	30487289	0	36-126	47
PPMI-Phase1-IR1.3104.V04.0003125187.5104-SL-1722.L003.R2	30951001	0	126	47	30487289	0	36-126	47
PPMI-Phase1-IR1.3104.V04.0003125187.5104-SL-1722.L004.R1	31168749	0	126	47	30679518	0	36-126	47
PPMI-Phase1-IR1.3104.V04.0003125187.5104-SL-1722.L004.R2	31168749	0	126	47	30679518	0	36-126	47
PPMI-Phase1-IR1.3104.V06.0003160774.5104-SL-1786.L001.R1	28545713	0	126	50	28055124	0	36-126	50
PPMI-Phase1-IR1.3104.V06.0003160774.5104-SL-1786.L001.R2	28545713	0	126	50	28055124	0	36-126	50
PPMI-Phase1-IR1.3104.V06.0003160774.5104-SL-1786.L002.R1	27654797	0	126	50	27189694	0	36-126	50
PPMI-Phase1-IR1.3104.V06.0003160774.5104-SL-1786.L002.R2	27654797	0	126	50	27189694	0	36-126	50
PPMI-Phase1-IR1.3104.V06.0003160774.5104-SL-1786.L003.R1	28329389	0	126	50	27860266	0	36-126	50
PPMI-Phase1-IR1.3104.V06.0003160774.5104-SL-1786.L003.R2	28329389	0	126	51	27860266	0	36-126	51
PPMI-Phase1-IR1.3104.V06.0003160774.5104-SL-1786.L004.R1	28708861	0	126	50	28210208	0	36-126	50
PPMI-Phase1-IR1.3104.V06.0003160774.5104-SL-1786.L004.R2	28708861	0	126	50	28210208	0	36-126	50
PPMI-Phase1-IR1.3105.BL.PP0016-1195.5104-SL-1572.L001.R1	29420836	0	126	48	29036647	0	36-126	48
PPMI-Phase1-IR1.3105.BL.PP0016-1195.5104-SL-1572.L001.R2	29420836	0	126	48	29036647	0	36-126	48
PPMI-Phase1-IR1.3105.BL.PP0016-1195.5104-SL-1572.L002.R1	29416684	0	126	48	29017722	0	36-126	48
PPMI-Phase1-IR1.3105.BL.PP0016-1195.5104-SL-1572.L002.R2	29416684	0	126	48	29017722	0	36-126	48
PPMI-Phase1-IR1.3105.BL.PP0016-1195.5104-SL-1572.L003.R1	29150873	0	126	48	28763953	0	36-126	48
PPMI-Phase1-IR1.3105.BL.PP0016-1195.5104-SL-1572.L003.R2	29150873	0	126	48	28763953	0	36-126	48
PPMI-Phase1-IR1.3105.BL.PP0016-1195.5104-SL-1572.L004.R1	29111182	0	126	48	28719369	0	36-126	48
PPMI-Phase1-IR1.3105.BL.PP0016-1195.5104-SL-1572.L004.R2	29111182	0	126	48	28719369	0	36-126	48
PPMI-Phase1-IR1.3105.V04.0003157908.5104-SL-1533.L001.R1	32423550	0	126	47	31989284	0	36-126	47
PPMI-Phase1-IR1.3105.V04.0003157908.5104-SL-1533.L001.R2	32423550	0	126	48	31989284	0	36-126	48
PPMI-Phase1-IR1.3105.V04.0003157908.5104-SL-1533.L002.R1	32585040	0	126	47	32135072	0	36-126	47
PPMI-Phase1-IR1.3105.V04.0003157908.5104-SL-1533.L002.R2	32585040	0	126	48	32135072	0	36-126	48
PPMI-Phase1-IR1.3105.V04.0003157908.5104-SL-1533.L003.R1	32088602	0	126	47	31653551	0	36-126	47
PPMI-Phase1-IR1.3105.V04.0003157908.5104-SL-1533.L003.R2	32088602	0	126	48	31653551	0	36-126	48
PPMI-Phase1-IR1.3105.V04.0003157908.5104-SL-1533.L004.R1	32148527	0	126	47	31706896	0	36-126	47
PPMI-Phase1-IR1.3105.V04.0003157908.5104-SL-1533.L004.R2	32148527	0	126	48	31706896	0	36-126	48
PPMI-Phase1-IR1.3105.V06.0003164512.5104-SL-1537.L001.R1	29182134	0	126	49	28750062	0	36-126	49
PPMI-Phase1-IR1.3105.V06.0003164512.5104-SL-1537.L001.R2	29182134	0	126	49	28750062	0	36-126	49
PPMI-Phase1-IR1.3105.V06.0003164512.5104-SL-1537.L002.R1	29177601	0	126	48	28730266	0	36-126	48
PPMI-Phase1-IR1.3105.V06.0003164512.5104-SL-1537.L002.R2	29177601	0	126	49	28730266	0	36-126	49
PPMI-Phase1-IR1.3105.V06.0003164512.5104-SL-1537.L003.R1	28873852	0	126	49	28437947	0	36-126	49
PPMI-Phase1-IR1.3105.V06.0003164512.5104-SL-1537.L003.R2	28873852	0	126	49	28437947	0	36-126	49
PPMI-Phase1-IR1.3105.V06.0003164512.5104-SL-1537.L004.R1	28867112	0	126	48	28426012	0	36-126	48
PPMI-Phase1-IR1.3105.V06.0003164512.5104-SL-1537.L004.R2	28867112	0	126	49	28426012	0	36-126	49
PPMI-Phase1-IR1.3105.V08.0003179317.5104-SL-1560.L001.R1	36928270	0	126	48	36459159	0	36-126	48
PPMI-Phase1-IR1.3105.V08.0003179317.5104-SL-1560.L001.R2	36928270	0	126	49	36459159	0	36-126	49
PPMI-Phase1-IR1.3105.V08.0003179317.5104-SL-1560.L002.R1	36968060	0	126	48	36486611	0	36-126	48
PPMI-Phase1-IR1.3105.V08.0003179317.5104-SL-1560.L002.R2	36968060	0	126	49	36486611	0	36-126	49
PPMI-Phase1-IR1.3105.V08.0003179317.5104-SL-1560.L003.R1	36749617	0	126	48	36276169	0	36-126	48
PPMI-Phase1-IR1.3105.V08.0003179317.5104-SL-1560.L003.R2	36749617	0	126	49	36276169	0	36-126	49
PPMI-Phase1-IR1.3105.V08.0003179317.5104-SL-1560.L004.R1	36643047	0	126	48	36165319	0	36-126	48
PPMI-Phase1-IR1.3105.V08.0003179317.5104-SL-1560.L004.R2	36643047	0	126	49	36165319	0	36-126	49
PPMI-Phase1-IR1.3106.BL.PP0016-0895.5104-SL-1086.L001.R1	29254425	0	126	50	28738388	0	36-126	50
PPMI-Phase1-IR1.3106.BL.PP0016-0895.5104-SL-1086.L001.R2	29254425	0	126	50	28738388	0	36-126	50
PPMI-Phase1-IR1.3106.BL.PP0016-0895.5104-SL-1086.L002.R1	29203271	0	126	50	28702216	0	36-126	50
PPMI-Phase1-IR1.3106.BL.PP0016-0895.5104-SL-1086.L002.R2	29203271	0	126	50	28702216	0	36-126	50
PPMI-Phase1-IR1.3106.BL.PP0016-0895.5104-SL-1086.L003.R1	29092220	0	126	50	28569132	0	36-126	50
PPMI-Phase1-IR1.3106.BL.PP0016-0895.5104-SL-1086.L003.R2	29092220	0	126	50	28569132	0	36-126	50
PPMI-Phase1-IR1.3106.BL.PP0016-0895.5104-SL-1086.L004.R1	28698508	0	126	50	28186204	0	36-126	50
PPMI-Phase1-IR1.3106.BL.PP0016-0895.5104-SL-1086.L004.R2	28698508	0	126	50	28186204	0	36-126	50
PPMI-Phase1-IR1.3106.V06.0003125756.5104-SL-1057.L001.R1	32413984	0	126	49	31823420	0	36-126	49
PPMI-Phase1-IR1.3106.V06.0003125756.5104-SL-1057.L001.R2	32413984	0	126	50	31823420	0	36-126	50
PPMI-Phase1-IR1.3106.V06.0003125756.5104-SL-1057.L002.R1	32125895	0	126	49	31552274	0	36-126	49
PPMI-Phase1-IR1.3106.V06.0003125756.5104-SL-1057.L002.R2	32125895	0	126	50	31552274	0	36-126	50
PPMI-Phase1-IR1.3106.V06.0003125756.5104-SL-1057.L003.R1	32143730	0	126	49	31545525	0	36-126	49
PPMI-Phase1-IR1.3106.V06.0003125756.5104-SL-1057.L003.R2	32143730	0	126	49	31545525	0	36-126	49
PPMI-Phase1-IR1.3106.V06.0003125756.5104-SL-1057.L004.R1	31590073	0	126	49	31001905	0	36-126	49
PPMI-Phase1-IR1.3106.V06.0003125756.5104-SL-1057.L004.R2	31590073	0	126	50	31001905	0	36-126	49
PPMI-Phase1-IR1.3107.BL.PP0016-0906.5104-SL-0721.L001.R1	37431655	0	126	51	36796991	0	36-126	51
PPMI-Phase1-IR1.3107.BL.PP0016-0906.5104-SL-0721.L001.R2	37431655	0	126	51	36796991	0	36-126	51
PPMI-Phase1-IR1.3107.BL.PP0016-0906.5104-SL-0721.L002.R1	36878354	0	126	51	36296257	0	36-126	51
PPMI-Phase1-IR1.3107.BL.PP0016-0906.5104-SL-0721.L002.R2	36878354	0	126	51	36296257	0	36-126	51
PPMI-Phase1-IR1.3107.BL.PP0016-0906.5104-SL-0721.L003.R1	37219483	0	126	51	36605400	0	36-126	51
PPMI-Phase1-IR1.3107.BL.PP0016-0906.5104-SL-0721.L003.R2	37219483	0	126	51	36605400	0	36-126	51
PPMI-Phase1-IR1.3107.BL.PP0016-0906.5104-SL-0721.L004.R1	36475814	0	126	51	35863600	0	36-126	51
PPMI-Phase1-IR1.3107.BL.PP0016-0906.5104-SL-0721.L004.R2	36475814	0	126	51	35863600	0	36-126	51
PPMI-Phase1-IR1.3107.V04.0003124778.5104-SL-0705.L001.R1	24104208	0	126	52	23638667	0	36-126	52
PPMI-Phase1-IR1.3107.V04.0003124778.5104-SL-0705.L001.R2	24104208	0	126	52	23638667	0	36-126	52
PPMI-Phase1-IR1.3107.V04.0003124778.5104-SL-0705.L002.R1	23615273	0	126	52	23192372	0	36-126	52
PPMI-Phase1-IR1.3107.V04.0003124778.5104-SL-0705.L002.R2	23615273	0	126	53	23192372	0	36-126	53
PPMI-Phase1-IR1.3107.V04.0003124778.5104-SL-0705.L003.R1	24029154	0	126	52	23573592	0	36-126	52
PPMI-Phase1-IR1.3107.V04.0003124778.5104-SL-0705.L003.R2	24029154	0	126	52	23573592	0	36-126	52
PPMI-Phase1-IR1.3107.V04.0003124778.5104-SL-0705.L004.R1	23421329	0	126	52	22977475	0	36-126	52
PPMI-Phase1-IR1.3107.V04.0003124778.5104-SL-0705.L004.R2	23421329	0	126	52	22977475	0	36-126	52
PPMI-Phase1-IR1.3107.V06.0003164443.5104-SL-0736.L001.R1	23051381	0	126	52	22603938	0	36-126	52
PPMI-Phase1-IR1.3107.V06.0003164443.5104-SL-0736.L001.R2	23051381	0	126	52	22603938	0	36-126	53
PPMI-Phase1-IR1.3107.V06.0003164443.5104-SL-0736.L002.R1	22325646	0	126	52	21923329	0	36-126	52
PPMI-Phase1-IR1.3107.V06.0003164443.5104-SL-0736.L002.R2	22325646	0	126	53	21923329	0	36-126	53
PPMI-Phase1-IR1.3107.V06.0003164443.5104-SL-0736.L003.R1	22853711	0	126	52	22424007	0	36-126	52
PPMI-Phase1-IR1.3107.V06.0003164443.5104-SL-0736.L003.R2	22853711	0	126	52	22424007	0	36-126	53
PPMI-Phase1-IR1.3107.V06.0003164443.5104-SL-0736.L004.R1	21988671	0	126	52	21560615	0	36-126	52
PPMI-Phase1-IR1.3107.V06.0003164443.5104-SL-0736.L004.R2	21988671	0	126	52	21560615	0	36-126	52
PPMI-Phase1-IR1.3108.BL.PP0021-1441.5104-SL-0970.L001.R1	25999026	0	126	53	25507840	0	36-126	53
PPMI-Phase1-IR1.3108.BL.PP0021-1441.5104-SL-0970.L001.R2	25999026	0	126	53	25507840	0	36-126	53
PPMI-Phase1-IR1.3108.BL.PP0021-1441.5104-SL-0970.L002.R1	24156677	0	126	53	23725636	0	36-126	53
PPMI-Phase1-IR1.3108.BL.PP0021-1441.5104-SL-0970.L002.R2	24156677	0	126	53	23725636	0	36-126	54
PPMI-Phase1-IR1.3108.BL.PP0021-1441.5104-SL-0970.L003.R1	25560099	0	126	53	25071298	0	36-126	53
PPMI-Phase1-IR1.3108.BL.PP0021-1441.5104-SL-0970.L003.R2	25560099	0	126	53	25071298	0	36-126	53
PPMI-Phase1-IR1.3108.BL.PP0021-1441.5104-SL-0970.L004.R1	23504333	0	126	52	22840694	0	36-126	52
PPMI-Phase1-IR1.3108.BL.PP0021-1441.5104-SL-0970.L004.R2	23504333	0	126	53	22840694	0	36-126	53
PPMI-Phase1-IR1.3108.V06.0003164469.5104-SL-1007.L001.R1	26997424	0	126	50	26543002	0	36-126	50
PPMI-Phase1-IR1.3108.V06.0003164469.5104-SL-1007.L001.R2	26997424	0	126	51	26543002	0	36-126	51
PPMI-Phase1-IR1.3108.V06.0003164469.5104-SL-1007.L002.R1	25633316	0	126	50	25235812	0	36-126	50
PPMI-Phase1-IR1.3108.V06.0003164469.5104-SL-1007.L002.R2	25633316	0	126	51	25235812	0	36-126	51
PPMI-Phase1-IR1.3108.V06.0003164469.5104-SL-1007.L003.R1	26616811	0	126	50	26162378	0	36-126	50
PPMI-Phase1-IR1.3108.V06.0003164469.5104-SL-1007.L003.R2	26616811	0	126	51	26162378	0	36-126	51
PPMI-Phase1-IR1.3108.V06.0003164469.5104-SL-1007.L004.R1	25116041	0	126	50	24445652	0	36-126	50
PPMI-Phase1-IR1.3108.V06.0003164469.5104-SL-1007.L004.R2	25116041	0	126	50	24445652	0	36-126	51
PPMI-Phase1-IR1.3108.V08.0003157338.5104-SL-1008.L001.R1	27053746	0	126	51	26602608	0	36-126	51
PPMI-Phase1-IR1.3108.V08.0003157338.5104-SL-1008.L001.R2	27053746	0	126	51	26602608	0	36-126	51
PPMI-Phase1-IR1.3108.V08.0003157338.5104-SL-1008.L002.R1	25848266	0	126	51	25447501	0	36-126	51
PPMI-Phase1-IR1.3108.V08.0003157338.5104-SL-1008.L002.R2	25848266	0	126	51	25447501	0	36-126	51
PPMI-Phase1-IR1.3108.V08.0003157338.5104-SL-1008.L003.R1	26625040	0	126	51	26179133	0	36-126	51
PPMI-Phase1-IR1.3108.V08.0003157338.5104-SL-1008.L003.R2	26625040	0	126	51	26179133	0	36-126	51
PPMI-Phase1-IR1.3108.V08.0003157338.5104-SL-1008.L004.R1	25580156	0	126	50	24927350	0	36-126	50
PPMI-Phase1-IR1.3108.V08.0003157338.5104-SL-1008.L004.R2	25580156	0	126	51	24927350	0	36-126	51
PPMI-Phase1-IR1.3109.V04.0003122100.5104-SL-0154.L001.R1	28107333	0	151	51	27396735	0	36-151	51
PPMI-Phase1-IR1.3109.V04.0003122100.5104-SL-0154.L001.R2	28107333	0	151	52	27396735	0	36-151	52
PPMI-Phase1-IR1.3109.V04.0003122100.5104-SL-0154.L002.R1	27943873	0	151	51	27243983	0	36-151	51
PPMI-Phase1-IR1.3109.V04.0003122100.5104-SL-0154.L002.R2	27943873	0	151	51	27243983	0	36-151	51
PPMI-Phase1-IR1.3109.V04.0003122100.5104-SL-0154.L003.R1	28008705	0	151	51	27303929	0	36-151	51
PPMI-Phase1-IR1.3109.V04.0003122100.5104-SL-0154.L003.R2	28008705	0	151	51	27303929	0	36-151	51
PPMI-Phase1-IR1.3109.V04.0003122100.5104-SL-0154.L004.R1	27875592	0	151	51	27163431	0	36-151	51
PPMI-Phase1-IR1.3109.V04.0003122100.5104-SL-0154.L004.R2	27875592	0	151	51	27163431	0	36-151	51
PPMI-Phase1-IR1.3109.V06.0003164489.5104-SL-0132.L001.R1	27194056	0	151	54	26689989	0	36-151	54
PPMI-Phase1-IR1.3109.V06.0003164489.5104-SL-0132.L001.R2	27194056	0	151	54	26689989	0	36-151	54
PPMI-Phase1-IR1.3109.V06.0003164489.5104-SL-0132.L002.R1	27046367	0	151	54	26539939	0	36-151	53
PPMI-Phase1-IR1.3109.V06.0003164489.5104-SL-0132.L002.R2	27046367	0	151	54	26539939	0	36-151	54
PPMI-Phase1-IR1.3109.V06.0003164489.5104-SL-0132.L003.R1	27186275	0	151	54	26677423	0	36-151	54
PPMI-Phase1-IR1.3109.V06.0003164489.5104-SL-0132.L003.R2	27186275	0	151	54	26677423	0	36-151	54
PPMI-Phase1-IR1.3109.V06.0003164489.5104-SL-0132.L004.R1	27015711	0	151	54	26500253	0	36-151	53
PPMI-Phase1-IR1.3109.V06.0003164489.5104-SL-0132.L004.R2	27015711	0	151	54	26500253	0	36-151	54
PPMI-Phase1-IR1.3109.V08.0003157346.5104-SL-0121.L001.R1	32109843	0	151	54	31454995	0	36-151	54
PPMI-Phase1-IR1.3109.V08.0003157346.5104-SL-0121.L001.R2	32109843	0	151	54	31454995	0	36-151	54
PPMI-Phase1-IR1.3109.V08.0003157346.5104-SL-0121.L002.R1	31834410	0	151	54	31174847	0	36-151	54
PPMI-Phase1-IR1.3109.V08.0003157346.5104-SL-0121.L002.R2	31834410	0	151	54	31174847	0	36-151	54
PPMI-Phase1-IR1.3109.V08.0003157346.5104-SL-0121.L003.R1	31911846	0	151	54	31252319	0	36-151	54
PPMI-Phase1-IR1.3109.V08.0003157346.5104-SL-0121.L003.R2	31911846	0	151	54	31252319	0	36-151	54
PPMI-Phase1-IR1.3109.V08.0003157346.5104-SL-0121.L004.R1	31760354	0	151	54	31092515	0	36-151	53
PPMI-Phase1-IR1.3109.V08.0003157346.5104-SL-0121.L004.R2	31760354	0	151	54	31092515	0	36-151	54
PPMI-Phase1-IR1.3110.BL.PP0015-9472.5104-SL-0793.L001.R1	39321795	0	126	50	38588703	0	36-126	50
PPMI-Phase1-IR1.3110.BL.PP0015-9472.5104-SL-0793.L001.R2	39321795	0	126	51	38588703	0	36-126	51
PPMI-Phase1-IR1.3110.BL.PP0015-9472.5104-SL-0793.L002.R1	37142395	0	126	50	36309124	0	36-126	50
PPMI-Phase1-IR1.3110.BL.PP0015-9472.5104-SL-0793.L002.R2	37142395	0	126	51	36309124	0	36-126	51
PPMI-Phase1-IR1.3110.BL.PP0015-9472.5104-SL-0793.L003.R1	39107917	0	126	50	38382543	0	36-126	50
PPMI-Phase1-IR1.3110.BL.PP0015-9472.5104-SL-0793.L003.R2	39107917	0	126	51	38382543	0	36-126	51
PPMI-Phase1-IR1.3110.BL.PP0015-9472.5104-SL-0793.L004.R1	38479058	0	126	50	37800657	0	36-126	50
PPMI-Phase1-IR1.3110.BL.PP0015-9472.5104-SL-0793.L004.R2	38479058	0	126	51	37800657	0	36-126	51
PPMI-Phase1-IR1.3110.V04.0003122125.5104-SL-0843.L001.R1	34554231	0	126	52	33941292	0	36-126	52
PPMI-Phase1-IR1.3110.V04.0003122125.5104-SL-0843.L001.R2	34554231	0	126	53	33941292	0	36-126	53
PPMI-Phase1-IR1.3110.V04.0003122125.5104-SL-0843.L002.R1	32461782	0	126	52	31785575	0	36-126	52
PPMI-Phase1-IR1.3110.V04.0003122125.5104-SL-0843.L002.R2	32461782	0	126	52	31785575	0	36-126	52
PPMI-Phase1-IR1.3110.V04.0003122125.5104-SL-0843.L003.R1	34367924	0	126	52	33768751	0	36-126	52
PPMI-Phase1-IR1.3110.V04.0003122125.5104-SL-0843.L003.R2	34367924	0	126	52	33768751	0	36-126	52
PPMI-Phase1-IR1.3110.V04.0003122125.5104-SL-0843.L004.R1	33703968	0	126	52	33142778	0	36-126	52
PPMI-Phase1-IR1.3110.V04.0003122125.5104-SL-0843.L004.R2	33703968	0	126	52	33142778	0	36-126	52
PPMI-Phase1-IR1.3110.V06.0003164436.5104-SL-0807.L001.R1	26739412	0	126	50	26224266	0	36-126	50
PPMI-Phase1-IR1.3110.V06.0003164436.5104-SL-0807.L001.R2	26739412	0	126	51	26224266	0	36-126	51
PPMI-Phase1-IR1.3110.V06.0003164436.5104-SL-0807.L002.R1	25156606	0	126	50	24589390	0	36-126	50
PPMI-Phase1-IR1.3110.V06.0003164436.5104-SL-0807.L002.R2	25156606	0	126	50	24589390	0	36-126	50
PPMI-Phase1-IR1.3110.V06.0003164436.5104-SL-0807.L003.R1	26666975	0	126	50	26162213	0	36-126	50
PPMI-Phase1-IR1.3110.V06.0003164436.5104-SL-0807.L003.R2	26666975	0	126	51	26162213	0	36-126	51
PPMI-Phase1-IR1.3110.V06.0003164436.5104-SL-0807.L004.R1	26136291	0	126	50	25664540	0	36-126	50
PPMI-Phase1-IR1.3110.V06.0003164436.5104-SL-0807.L004.R2	26136291	0	126	51	25664540	0	36-126	51
PPMI-Phase1-IR1.3110.V08.0003190354.5104-SL-0803.L001.R1	28960203	0	126	50	28440158	0	36-126	50
PPMI-Phase1-IR1.3110.V08.0003190354.5104-SL-0803.L001.R2	28960203	0	126	51	28440158	0	36-126	51
PPMI-Phase1-IR1.3110.V08.0003190354.5104-SL-0803.L002.R1	27266911	0	126	50	26687861	0	36-126	50
PPMI-Phase1-IR1.3110.V08.0003190354.5104-SL-0803.L002.R2	27266911	0	126	50	26687861	0	36-126	51
PPMI-Phase1-IR1.3110.V08.0003190354.5104-SL-0803.L003.R1	28753029	0	126	50	28245189	0	36-126	50
PPMI-Phase1-IR1.3110.V08.0003190354.5104-SL-0803.L003.R2	28753029	0	126	51	28245189	0	36-126	51
PPMI-Phase1-IR1.3110.V08.0003190354.5104-SL-0803.L004.R1	28219732	0	126	50	27746785	0	36-126	50
PPMI-Phase1-IR1.3110.V08.0003190354.5104-SL-0803.L004.R2	28219732	0	126	51	27746785	0	36-126	51
PPMI-Phase1-IR1.3111.V04.0003122117.5104-SL-1486.L001.R1	26456076	0	126	53	26091984	0	36-126	53
PPMI-Phase1-IR1.3111.V04.0003122117.5104-SL-1486.L001.R2	26456076	0	126	54	26091984	0	36-126	54
PPMI-Phase1-IR1.3111.V04.0003122117.5104-SL-1486.L002.R1	25541354	0	126	53	25172724	0	36-126	53
PPMI-Phase1-IR1.3111.V04.0003122117.5104-SL-1486.L002.R2	25541354	0	126	54	25172724	0	36-126	54
PPMI-Phase1-IR1.3111.V04.0003122117.5104-SL-1486.L003.R1	26193893	0	126	53	25841494	0	36-126	53
PPMI-Phase1-IR1.3111.V04.0003122117.5104-SL-1486.L003.R2	26193893	0	126	54	25841494	0	36-126	54
PPMI-Phase1-IR1.3111.V04.0003122117.5104-SL-1486.L004.R1	26669475	0	126	53	26294551	0	36-126	53
PPMI-Phase1-IR1.3111.V04.0003122117.5104-SL-1486.L004.R2	26669475	0	126	54	26294551	0	36-126	54
PPMI-Phase1-IR1.3111.V06.0003166321.5104-SL-1450.L001.R1	24138028	0	126	49	23729984	0	36-126	49
PPMI-Phase1-IR1.3111.V06.0003166321.5104-SL-1450.L001.R2	24138028	0	126	49	23729984	0	36-126	49
PPMI-Phase1-IR1.3111.V06.0003166321.5104-SL-1450.L002.R1	23462054	0	126	49	23044013	0	36-126	49
PPMI-Phase1-IR1.3111.V06.0003166321.5104-SL-1450.L002.R2	23462054	0	126	49	23044013	0	36-126	49
PPMI-Phase1-IR1.3111.V06.0003166321.5104-SL-1450.L003.R1	23960540	0	126	49	23550960	0	36-126	49
PPMI-Phase1-IR1.3111.V06.0003166321.5104-SL-1450.L003.R2	23960540	0	126	49	23550960	0	36-126	49
PPMI-Phase1-IR1.3111.V06.0003166321.5104-SL-1450.L004.R1	24447291	0	126	49	24017224	0	36-126	49
PPMI-Phase1-IR1.3111.V06.0003166321.5104-SL-1450.L004.R2	24447291	0	126	49	24017224	0	36-126	49
PPMI-Phase1-IR1.3111.V08.0003190358.5104-SL-1512.L001.R1	32440810	0	126	50	31871401	0	36-126	50
PPMI-Phase1-IR1.3111.V08.0003190358.5104-SL-1512.L001.R2	32440810	0	126	51	31871401	0	36-126	51
PPMI-Phase1-IR1.3111.V08.0003190358.5104-SL-1512.L002.R1	31131194	0	126	50	30557771	0	36-126	50
PPMI-Phase1-IR1.3111.V08.0003190358.5104-SL-1512.L002.R2	31131194	0	126	51	30557771	0	36-126	51
PPMI-Phase1-IR1.3111.V08.0003190358.5104-SL-1512.L003.R1	32170729	0	126	50	31606066	0	36-126	50
PPMI-Phase1-IR1.3111.V08.0003190358.5104-SL-1512.L003.R2	32170729	0	126	51	31606066	0	36-126	51
PPMI-Phase1-IR1.3111.V08.0003190358.5104-SL-1512.L004.R1	32630949	0	126	50	32034091	0	36-126	50
PPMI-Phase1-IR1.3111.V08.0003190358.5104-SL-1512.L004.R2	32630949	0	126	51	32034091	0	36-126	51
PPMI-Phase1-IR1.3112.V04.0003124736.5104-SL-1398.L001.R1	20587024	0	126	49	19338409	0	36-126	49
PPMI-Phase1-IR1.3112.V04.0003124736.5104-SL-1398.L001.R2	20587024	0	126	49	19338409	0	36-126	49
PPMI-Phase1-IR1.3112.V04.0003124736.5104-SL-1398.L002.R1	20582062	0	126	49	19325727	0	36-126	49
PPMI-Phase1-IR1.3112.V04.0003124736.5104-SL-1398.L002.R2	20582062	0	126	49	19325727	0	36-126	49
PPMI-Phase1-IR1.3112.V04.0003124736.5104-SL-1398.L003.R1	23076434	0	126	49	21831170	0	36-126	49
PPMI-Phase1-IR1.3112.V04.0003124736.5104-SL-1398.L003.R2	23076434	0	126	49	21831170	0	36-126	49
PPMI-Phase1-IR1.3112.V04.0003124736.5104-SL-1398.L004.R1	26444688	0	126	49	25229584	0	36-126	49
PPMI-Phase1-IR1.3112.V04.0003124736.5104-SL-1398.L004.R2	26444688	0	126	49	25229584	0	36-126	49
PPMI-Phase1-IR1.3113.V04.0003156765.5104-SL-1286.L001.R1	23700885	0	126	55	23378797	0	36-126	55
PPMI-Phase1-IR1.3113.V04.0003156765.5104-SL-1286.L001.R2	23700885	0	126	56	23378797	0	36-126	56
PPMI-Phase1-IR1.3113.V04.0003156765.5104-SL-1286.L002.R1	23246047	0	126	55	22939814	0	36-126	55
PPMI-Phase1-IR1.3113.V04.0003156765.5104-SL-1286.L002.R2	23246047	0	126	56	22939814	0	36-126	56
PPMI-Phase1-IR1.3113.V04.0003156765.5104-SL-1286.L003.R1	23976090	0	126	55	23679747	0	36-126	55
PPMI-Phase1-IR1.3113.V04.0003156765.5104-SL-1286.L003.R2	23976090	0	126	56	23679747	0	36-126	56
PPMI-Phase1-IR1.3113.V04.0003156765.5104-SL-1286.L004.R1	23813438	0	126	55	23490760	0	36-126	55
PPMI-Phase1-IR1.3113.V04.0003156765.5104-SL-1286.L004.R2	23813438	0	126	56	23490760	0	36-126	56
PPMI-Phase1-IR1.3113.V08.PP0041-7641.5104-SL-1294.L001.R1	25452086	0	126	57	25073832	0	36-126	57
PPMI-Phase1-IR1.3113.V08.PP0041-7641.5104-SL-1294.L001.R2	25452086	0	126	57	25073832	0	36-126	57
PPMI-Phase1-IR1.3113.V08.PP0041-7641.5104-SL-1294.L002.R1	24977808	0	126	57	24621365	0	36-126	57
PPMI-Phase1-IR1.3113.V08.PP0041-7641.5104-SL-1294.L002.R2	24977808	0	126	57	24621365	0	36-126	57
PPMI-Phase1-IR1.3113.V08.PP0041-7641.5104-SL-1294.L003.R1	25792443	0	126	57	25445559	0	36-126	57
PPMI-Phase1-IR1.3113.V08.PP0041-7641.5104-SL-1294.L003.R2	25792443	0	126	58	25445559	0	36-126	58
PPMI-Phase1-IR1.3113.V08.PP0041-7641.5104-SL-1294.L004.R1	25534759	0	126	57	25156865	0	36-126	57
PPMI-Phase1-IR1.3113.V08.PP0041-7641.5104-SL-1294.L004.R2	25534759	0	126	57	25156865	0	36-126	57
PPMI-Phase1-IR1.3114.V08.0003190388.5104-SL-1381.L001.R1	20873957	0	126	53	19498851	0	36-126	53
PPMI-Phase1-IR1.3114.V08.0003190388.5104-SL-1381.L001.R2	20873957	0	126	53	19498851	0	36-126	53
PPMI-Phase1-IR1.3114.V08.0003190388.5104-SL-1381.L002.R1	21045134	0	126	53	19651527	0	36-126	53
PPMI-Phase1-IR1.3114.V08.0003190388.5104-SL-1381.L002.R2	21045134	0	126	53	19651527	0	36-126	53
PPMI-Phase1-IR1.3114.V08.0003190388.5104-SL-1381.L003.R1	22851345	0	126	53	21512953	0	36-126	53
PPMI-Phase1-IR1.3114.V08.0003190388.5104-SL-1381.L003.R2	22851345	0	126	53	21512953	0	36-126	53
PPMI-Phase1-IR1.3114.V08.0003190388.5104-SL-1381.L004.R1	25262571	0	126	53	23999314	0	36-126	53
PPMI-Phase1-IR1.3114.V08.0003190388.5104-SL-1381.L004.R2	25262571	0	126	53	23999314	0	36-126	53
PPMI-Phase1-IR1.3115.V04.0003158675.5104-SL-0502.L001.R1	23948762	0	126	53	23534646	0	36-126	53
PPMI-Phase1-IR1.3115.V04.0003158675.5104-SL-0502.L001.R2	23948762	0	126	53	23534646	0	36-126	53
PPMI-Phase1-IR1.3115.V04.0003158675.5104-SL-0502.L002.R1	23488607	0	126	53	23110105	0	36-126	53
PPMI-Phase1-IR1.3115.V04.0003158675.5104-SL-0502.L002.R2	23488607	0	126	53	23110105	0	36-126	53
PPMI-Phase1-IR1.3115.V04.0003158675.5104-SL-0502.L003.R1	23580482	0	126	53	23179531	0	36-126	53
PPMI-Phase1-IR1.3115.V04.0003158675.5104-SL-0502.L003.R2	23580482	0	126	53	23179531	0	36-126	53
PPMI-Phase1-IR1.3115.V04.0003158675.5104-SL-0502.L004.R1	23673857	0	126	53	22987158	0	36-126	53
PPMI-Phase1-IR1.3115.V04.0003158675.5104-SL-0502.L004.R2	23673857	0	126	53	22987158	0	36-126	53
PPMI-Phase1-IR1.3115.V06.0003167580.5104-SL-0505.L001.R1	30477866	0	126	54	29990551	0	36-126	54
PPMI-Phase1-IR1.3115.V06.0003167580.5104-SL-0505.L001.R2	30477866	0	126	54	29990551	0	36-126	55
PPMI-Phase1-IR1.3115.V06.0003167580.5104-SL-0505.L002.R1	29977652	0	126	54	29533485	0	36-126	54
PPMI-Phase1-IR1.3115.V06.0003167580.5104-SL-0505.L002.R2	29977652	0	126	54	29533485	0	36-126	55
PPMI-Phase1-IR1.3115.V06.0003167580.5104-SL-0505.L003.R1	30025756	0	126	54	29552437	0	36-126	54
PPMI-Phase1-IR1.3115.V06.0003167580.5104-SL-0505.L003.R2	30025756	0	126	54	29552437	0	36-126	55
PPMI-Phase1-IR1.3115.V06.0003167580.5104-SL-0505.L004.R1	30164029	0	126	54	29327895	0	36-126	54
PPMI-Phase1-IR1.3115.V06.0003167580.5104-SL-0505.L004.R2	30164029	0	126	54	29327895	0	36-126	55
PPMI-Phase1-IR1.3118.BL.PP0015-8102.5104-SL-0711.L001.R1	24804855	0	126	62	24437856	0	36-126	61
PPMI-Phase1-IR1.3118.BL.PP0015-8102.5104-SL-0711.L001.R2	24804855	0	126	62	24437856	0	36-126	61
PPMI-Phase1-IR1.3118.BL.PP0015-8102.5104-SL-0711.L002.R1	24375603	0	126	61	24030720	0	36-126	61
PPMI-Phase1-IR1.3118.BL.PP0015-8102.5104-SL-0711.L002.R2	24375603	0	126	62	24030720	0	36-126	61
PPMI-Phase1-IR1.3118.BL.PP0015-8102.5104-SL-0711.L003.R1	24561667	0	126	62	24211344	0	36-126	61
PPMI-Phase1-IR1.3118.BL.PP0015-8102.5104-SL-0711.L003.R2	24561667	0	126	62	24211344	0	36-126	61
PPMI-Phase1-IR1.3118.BL.PP0015-8102.5104-SL-0711.L004.R1	23789914	0	126	61	23429036	0	36-126	61
PPMI-Phase1-IR1.3118.BL.PP0015-8102.5104-SL-0711.L004.R2	23789914	0	126	61	23429036	0	36-126	61
PPMI-Phase1-IR1.3119.BL.PP0015-6702.5104-SL-1923.L001.R1	40741968	0	126	49	40053602	0	36-126	49
PPMI-Phase1-IR1.3119.BL.PP0015-6702.5104-SL-1923.L001.R2	40741968	0	126	49	40053602	0	36-126	50
PPMI-Phase1-IR1.3119.BL.PP0015-6702.5104-SL-1923.L002.R1	40686305	0	126	49	39966349	0	36-126	49
PPMI-Phase1-IR1.3119.BL.PP0015-6702.5104-SL-1923.L002.R2	40686305	0	126	49	39966349	0	36-126	49
PPMI-Phase1-IR1.3119.BL.PP0015-6702.5104-SL-1923.L003.R1	40376276	0	126	49	39678863	0	36-126	49
PPMI-Phase1-IR1.3119.BL.PP0015-6702.5104-SL-1923.L003.R2	40376276	0	126	49	39678863	0	36-126	49
PPMI-Phase1-IR1.3119.BL.PP0015-6702.5104-SL-1923.L004.R1	40612355	0	126	49	39926985	0	36-126	49
PPMI-Phase1-IR1.3119.BL.PP0015-6702.5104-SL-1923.L004.R2	40612355	0	126	49	39926985	0	36-126	49
PPMI-Phase1-IR1.3119.V04.0003119598.5104-SL-1969.L001.R1	27964273	0	126	50	27497756	0	36-126	50
PPMI-Phase1-IR1.3119.V04.0003119598.5104-SL-1969.L001.R2	27964273	0	126	50	27497756	0	36-126	50
PPMI-Phase1-IR1.3119.V04.0003119598.5104-SL-1969.L002.R1	27570018	0	126	50	27100198	0	36-126	50
PPMI-Phase1-IR1.3119.V04.0003119598.5104-SL-1969.L002.R2	27570018	0	126	50	27100198	0	36-126	50
PPMI-Phase1-IR1.3119.V04.0003119598.5104-SL-1969.L003.R1	27566247	0	126	50	27096441	0	36-126	50
PPMI-Phase1-IR1.3119.V04.0003119598.5104-SL-1969.L003.R2	27566247	0	126	50	27096441	0	36-126	50
PPMI-Phase1-IR1.3119.V04.0003119598.5104-SL-1969.L004.R1	27688165	0	126	50	27234919	0	36-126	50
PPMI-Phase1-IR1.3119.V04.0003119598.5104-SL-1969.L004.R2	27688165	0	126	50	27234919	0	36-126	50
PPMI-Phase1-IR1.3119.V08.0000291073.5104-SL-1985.L001.R1	35930751	0	126	50	35421917	0	36-126	50
PPMI-Phase1-IR1.3119.V08.0000291073.5104-SL-1985.L001.R2	35930751	0	126	50	35421917	0	36-126	50
PPMI-Phase1-IR1.3119.V08.0000291073.5104-SL-1985.L002.R1	35116075	0	126	50	34627937	0	36-126	50
PPMI-Phase1-IR1.3119.V08.0000291073.5104-SL-1985.L002.R2	35116075	0	126	50	34627937	0	36-126	50
PPMI-Phase1-IR1.3119.V08.0000291073.5104-SL-1985.L003.R1	34859430	0	126	50	34346113	0	36-126	50
PPMI-Phase1-IR1.3119.V08.0000291073.5104-SL-1985.L003.R2	34859430	0	126	50	34346113	0	36-126	50
PPMI-Phase1-IR1.3119.V08.0000291073.5104-SL-1985.L004.R1	35158514	0	126	50	34664138	0	36-126	50
PPMI-Phase1-IR1.3119.V08.0000291073.5104-SL-1985.L004.R2	35158514	0	126	50	34664138	0	36-126	50
PPMI-Phase1-IR1.3120.BL.PP0015-6934.5104-SL-0250.L001.R1	24257319	0	126	54	23692529	0	36-126	54
PPMI-Phase1-IR1.3120.BL.PP0015-6934.5104-SL-0250.L001.R2	24257319	0	126	54	23692529	0	36-126	54
PPMI-Phase1-IR1.3120.BL.PP0015-6934.5104-SL-0250.L002.R1	24221493	0	126	54	23688997	0	36-126	54
PPMI-Phase1-IR1.3120.BL.PP0015-6934.5104-SL-0250.L002.R2	24221493	0	126	54	23688997	0	36-126	54
PPMI-Phase1-IR1.3120.BL.PP0015-6934.5104-SL-0250.L003.R1	24081960	0	126	54	23524898	0	36-126	54
PPMI-Phase1-IR1.3120.BL.PP0015-6934.5104-SL-0250.L003.R2	24081960	0	126	54	23524898	0	36-126	54
PPMI-Phase1-IR1.3120.BL.PP0015-6934.5104-SL-0250.L004.R1	24183450	0	126	54	23652011	0	36-126	54
PPMI-Phase1-IR1.3120.BL.PP0015-6934.5104-SL-0250.L004.R2	24183450	0	126	54	23652011	0	36-126	54
PPMI-Phase1-IR1.3120.V06.0003195515.5104-SL-0282.L001.R1	30564828	0	126	50	29822898	0	36-126	50
PPMI-Phase1-IR1.3120.V06.0003195515.5104-SL-0282.L001.R2	30564828	0	126	50	29822898	0	36-126	50
PPMI-Phase1-IR1.3120.V06.0003195515.5104-SL-0282.L002.R1	30097177	0	126	50	29435433	0	36-126	50
PPMI-Phase1-IR1.3120.V06.0003195515.5104-SL-0282.L002.R2	30097177	0	126	50	29435433	0	36-126	51
PPMI-Phase1-IR1.3120.V06.0003195515.5104-SL-0282.L003.R1	30210515	0	126	50	29491482	0	36-126	50
PPMI-Phase1-IR1.3120.V06.0003195515.5104-SL-0282.L003.R2	30210515	0	126	50	29491482	0	36-126	50
PPMI-Phase1-IR1.3120.V06.0003195515.5104-SL-0282.L004.R1	30086231	0	126	50	29424710	0	36-126	50
PPMI-Phase1-IR1.3120.V06.0003195515.5104-SL-0282.L004.R2	30086231	0	126	50	29424710	0	36-126	51
PPMI-Phase1-IR1.3120.V08.0000352637.5104-SL-0227.L001.R1	28458654	0	126	56	27913420	0	36-126	56
PPMI-Phase1-IR1.3120.V08.0000352637.5104-SL-0227.L001.R2	28458654	0	126	57	27913420	0	36-126	57
PPMI-Phase1-IR1.3120.V08.0000352637.5104-SL-0227.L002.R1	28204500	0	126	56	27674008	0	36-126	56
PPMI-Phase1-IR1.3120.V08.0000352637.5104-SL-0227.L002.R2	28204500	0	126	56	27674008	0	36-126	56
PPMI-Phase1-IR1.3120.V08.0000352637.5104-SL-0227.L003.R1	28154176	0	126	56	27609249	0	36-126	56
PPMI-Phase1-IR1.3120.V08.0000352637.5104-SL-0227.L003.R2	28154176	0	126	56	27609249	0	36-126	56
PPMI-Phase1-IR1.3120.V08.0000352637.5104-SL-0227.L004.R1	28182256	0	126	56	27650632	0	36-126	56
PPMI-Phase1-IR1.3120.V08.0000352637.5104-SL-0227.L004.R2	28182256	0	126	56	27650632	0	36-126	56
PPMI-Phase1-IR1.3123.BL.PP0015-7948.5104-SL-1662.L001.R1	35247623	0	126	51	34688828	0	36-126	51
PPMI-Phase1-IR1.3123.BL.PP0015-7948.5104-SL-1662.L001.R2	35247623	0	126	52	34688828	0	36-126	52
PPMI-Phase1-IR1.3123.BL.PP0015-7948.5104-SL-1662.L002.R1	34123444	0	126	51	33629380	0	36-126	51
PPMI-Phase1-IR1.3123.BL.PP0015-7948.5104-SL-1662.L002.R2	34123444	0	126	52	33629380	0	36-126	52
PPMI-Phase1-IR1.3123.BL.PP0015-7948.5104-SL-1662.L003.R1	34736500	0	126	51	34200631	0	36-126	51
PPMI-Phase1-IR1.3123.BL.PP0015-7948.5104-SL-1662.L003.R2	34736500	0	126	52	34200631	0	36-126	52
PPMI-Phase1-IR1.3123.BL.PP0015-7948.5104-SL-1662.L004.R1	34385957	0	126	51	33852409	0	36-126	51
PPMI-Phase1-IR1.3123.BL.PP0015-7948.5104-SL-1662.L004.R2	34385957	0	126	52	33852409	0	36-126	52
PPMI-Phase1-IR1.3123.V08.0000353703.5104-SL-1628.L001.R1	30764144	0	126	54	30367103	0	36-126	54
PPMI-Phase1-IR1.3123.V08.0000353703.5104-SL-1628.L001.R2	30764144	0	126	55	30367103	0	36-126	55
PPMI-Phase1-IR1.3123.V08.0000353703.5104-SL-1628.L002.R1	29755935	0	126	54	29385978	0	36-126	54
PPMI-Phase1-IR1.3123.V08.0000353703.5104-SL-1628.L002.R2	29755935	0	126	55	29385978	0	36-126	55
PPMI-Phase1-IR1.3123.V08.0000353703.5104-SL-1628.L003.R1	30304759	0	126	54	29914077	0	36-126	54
PPMI-Phase1-IR1.3123.V08.0000353703.5104-SL-1628.L003.R2	30304759	0	126	55	29914077	0	36-126	55
PPMI-Phase1-IR1.3123.V08.0000353703.5104-SL-1628.L004.R1	29996834	0	126	54	29601719	0	36-126	54
PPMI-Phase1-IR1.3123.V08.0000353703.5104-SL-1628.L004.R2	29996834	0	126	55	29601719	0	36-126	55
PPMI-Phase1-IR1.3124.BL.PP0015-6628.5104-SL-1133.L001.R1	35869027	0	126	48	35156880	0	36-126	48
PPMI-Phase1-IR1.3124.BL.PP0015-6628.5104-SL-1133.L001.R2	35869027	0	126	49	35156880	0	36-126	49
PPMI-Phase1-IR1.3124.BL.PP0015-6628.5104-SL-1133.L002.R1	35370128	0	126	48	34686372	0	36-126	48
PPMI-Phase1-IR1.3124.BL.PP0015-6628.5104-SL-1133.L002.R2	35370128	0	126	49	34686372	0	36-126	49
PPMI-Phase1-IR1.3124.BL.PP0015-6628.5104-SL-1133.L003.R1	35568457	0	126	48	34851328	0	36-126	48
PPMI-Phase1-IR1.3124.BL.PP0015-6628.5104-SL-1133.L003.R2	35568457	0	126	49	34851328	0	36-126	49
PPMI-Phase1-IR1.3124.BL.PP0015-6628.5104-SL-1133.L004.R1	34743509	0	126	48	34048346	0	36-126	48
PPMI-Phase1-IR1.3124.BL.PP0015-6628.5104-SL-1133.L004.R2	34743509	0	126	49	34048346	0	36-126	49
PPMI-Phase1-IR1.3124.V04.0003168503.5104-SL-1083.L001.R1	32503124	0	126	49	31914609	0	36-126	49
PPMI-Phase1-IR1.3124.V04.0003168503.5104-SL-1083.L001.R2	32503124	0	126	49	31914609	0	36-126	49
PPMI-Phase1-IR1.3124.V04.0003168503.5104-SL-1083.L002.R1	32140300	0	126	49	31575412	0	36-126	49
PPMI-Phase1-IR1.3124.V04.0003168503.5104-SL-1083.L002.R2	32140300	0	126	50	31575412	0	36-126	50
PPMI-Phase1-IR1.3124.V04.0003168503.5104-SL-1083.L003.R1	32242333	0	126	49	31649656	0	36-126	49
PPMI-Phase1-IR1.3124.V04.0003168503.5104-SL-1083.L003.R2	32242333	0	126	49	31649656	0	36-126	49
PPMI-Phase1-IR1.3124.V04.0003168503.5104-SL-1083.L004.R1	31614908	0	126	49	31037260	0	36-126	49
PPMI-Phase1-IR1.3124.V04.0003168503.5104-SL-1083.L004.R2	31614908	0	126	49	31037260	0	36-126	49
PPMI-Phase1-IR1.3124.V06.0003190421.5104-SL-1100.L001.R1	23984012	0	126	50	23484231	0	36-126	49
PPMI-Phase1-IR1.3124.V06.0003190421.5104-SL-1100.L001.R2	23984012	0	126	50	23484231	0	36-126	50
PPMI-Phase1-IR1.3124.V06.0003190421.5104-SL-1100.L002.R1	23588008	0	126	50	23107112	0	36-126	49
PPMI-Phase1-IR1.3124.V06.0003190421.5104-SL-1100.L002.R2	23588008	0	126	50	23107112	0	36-126	50
PPMI-Phase1-IR1.3124.V06.0003190421.5104-SL-1100.L003.R1	23693596	0	126	49	23191910	0	36-126	49
PPMI-Phase1-IR1.3124.V06.0003190421.5104-SL-1100.L003.R2	23693596	0	126	50	23191910	0	36-126	50
PPMI-Phase1-IR1.3124.V06.0003190421.5104-SL-1100.L004.R1	23145758	0	126	49	22661100	0	36-126	49
PPMI-Phase1-IR1.3124.V06.0003190421.5104-SL-1100.L004.R2	23145758	0	126	50	22661100	0	36-126	50
PPMI-Phase1-IR1.3124.V08.0000407885.5104-SL-1085.L001.R1	28003761	0	126	54	27547153	0	36-126	54
PPMI-Phase1-IR1.3124.V08.0000407885.5104-SL-1085.L001.R2	28003761	0	126	55	27547153	0	36-126	55
PPMI-Phase1-IR1.3124.V08.0000407885.5104-SL-1085.L002.R1	28212494	0	126	54	27757930	0	36-126	54
PPMI-Phase1-IR1.3124.V08.0000407885.5104-SL-1085.L002.R2	28212494	0	126	55	27757930	0	36-126	55
PPMI-Phase1-IR1.3124.V08.0000407885.5104-SL-1085.L003.R1	27901556	0	126	54	27432491	0	36-126	54
PPMI-Phase1-IR1.3124.V08.0000407885.5104-SL-1085.L003.R2	27901556	0	126	55	27432491	0	36-126	55
PPMI-Phase1-IR1.3124.V08.0000407885.5104-SL-1085.L004.R1	27739072	0	126	54	27270166	0	36-126	54
PPMI-Phase1-IR1.3124.V08.0000407885.5104-SL-1085.L004.R2	27739072	0	126	55	27270166	0	36-126	55
PPMI-Phase1-IR1.3125.BL.PP0015-6667.5104-SL-0818.L001.R1	29888962	0	126	51	29373912	0	36-126	51
PPMI-Phase1-IR1.3125.BL.PP0015-6667.5104-SL-0818.L001.R2	29888962	0	126	52	29373912	0	36-126	52
PPMI-Phase1-IR1.3125.BL.PP0015-6667.5104-SL-0818.L002.R1	28333922	0	126	51	27749428	0	36-126	51
PPMI-Phase1-IR1.3125.BL.PP0015-6667.5104-SL-0818.L002.R2	28333922	0	126	51	27749428	0	36-126	52
PPMI-Phase1-IR1.3125.BL.PP0015-6667.5104-SL-0818.L003.R1	29686301	0	126	51	29180061	0	36-126	51
PPMI-Phase1-IR1.3125.BL.PP0015-6667.5104-SL-0818.L003.R2	29686301	0	126	52	29180061	0	36-126	52
PPMI-Phase1-IR1.3125.BL.PP0015-6667.5104-SL-0818.L004.R1	29028418	0	126	51	28553627	0	36-126	51
PPMI-Phase1-IR1.3125.BL.PP0015-6667.5104-SL-0818.L004.R2	29028418	0	126	52	28553627	0	36-126	52
PPMI-Phase1-IR1.3125.V04.0003147905.5104-SL-0849.L001.R1	36596194	0	126	50	35818193	0	36-126	50
PPMI-Phase1-IR1.3125.V04.0003147905.5104-SL-0849.L001.R2	36596194	0	126	50	35818193	0	36-126	50
PPMI-Phase1-IR1.3125.V04.0003147905.5104-SL-0849.L002.R1	34606394	0	126	50	33709525	0	36-126	50
PPMI-Phase1-IR1.3125.V04.0003147905.5104-SL-0849.L002.R2	34606394	0	126	50	33709525	0	36-126	50
PPMI-Phase1-IR1.3125.V04.0003147905.5104-SL-0849.L003.R1	36354028	0	126	50	35584232	0	36-126	50
PPMI-Phase1-IR1.3125.V04.0003147905.5104-SL-0849.L003.R2	36354028	0	126	50	35584232	0	36-126	50
PPMI-Phase1-IR1.3125.V04.0003147905.5104-SL-0849.L004.R1	35586683	0	126	50	34870145	0	36-126	50
PPMI-Phase1-IR1.3125.V04.0003147905.5104-SL-0849.L004.R2	35586683	0	126	50	34870145	0	36-126	50
PPMI-Phase1-IR1.3125.V08.0000447321.5104-SL-0769.L001.R1	30290927	0	126	53	29755379	0	36-126	53
PPMI-Phase1-IR1.3125.V08.0000447321.5104-SL-0769.L001.R2	30290927	0	126	53	29755379	0	36-126	53
PPMI-Phase1-IR1.3125.V08.0000447321.5104-SL-0769.L002.R1	28645386	0	126	53	28009841	0	36-126	53
PPMI-Phase1-IR1.3125.V08.0000447321.5104-SL-0769.L002.R2	28645386	0	126	53	28009841	0	36-126	53
PPMI-Phase1-IR1.3125.V08.0000447321.5104-SL-0769.L003.R1	30108046	0	126	53	29573820	0	36-126	53
PPMI-Phase1-IR1.3125.V08.0000447321.5104-SL-0769.L003.R2	30108046	0	126	53	29573820	0	36-126	53
PPMI-Phase1-IR1.3125.V08.0000447321.5104-SL-0769.L004.R1	29743229	0	126	53	29232054	0	36-126	53
PPMI-Phase1-IR1.3125.V08.0000447321.5104-SL-0769.L004.R2	29743229	0	126	53	29232054	0	36-126	53
PPMI-Phase1-IR1.3126.V06.PP0041-9809.5104-SL-1836.L001.R1	24997901	0	126	48	24538743	0	36-126	48
PPMI-Phase1-IR1.3126.V06.PP0041-9809.5104-SL-1836.L001.R2	24997901	0	126	48	24538743	0	36-126	48
PPMI-Phase1-IR1.3126.V06.PP0041-9809.5104-SL-1836.L002.R1	24680932	0	126	48	24261866	0	36-126	48
PPMI-Phase1-IR1.3126.V06.PP0041-9809.5104-SL-1836.L002.R2	24680932	0	126	48	24261866	0	36-126	48
PPMI-Phase1-IR1.3126.V06.PP0041-9809.5104-SL-1836.L003.R1	25465835	0	126	48	25002110	0	36-126	48
PPMI-Phase1-IR1.3126.V06.PP0041-9809.5104-SL-1836.L003.R2	25465835	0	126	48	25002110	0	36-126	48
PPMI-Phase1-IR1.3126.V06.PP0041-9809.5104-SL-1836.L004.R1	25464563	0	126	48	24992120	0	36-126	48
PPMI-Phase1-IR1.3126.V06.PP0041-9809.5104-SL-1836.L004.R2	25464563	0	126	48	24992120	0	36-126	48
PPMI-Phase1-IR1.3126.V08.0000441206.5104-SL-1839.L001.R1	28137035	0	126	50	27643853	0	36-126	50
PPMI-Phase1-IR1.3126.V08.0000441206.5104-SL-1839.L001.R2	28137035	0	126	50	27643853	0	36-126	50
PPMI-Phase1-IR1.3126.V08.0000441206.5104-SL-1839.L002.R1	27975272	0	126	50	27524910	0	36-126	50
PPMI-Phase1-IR1.3126.V08.0000441206.5104-SL-1839.L002.R2	27975272	0	126	50	27524910	0	36-126	50
PPMI-Phase1-IR1.3126.V08.0000441206.5104-SL-1839.L003.R1	28478807	0	126	49	27984736	0	36-126	50
PPMI-Phase1-IR1.3126.V08.0000441206.5104-SL-1839.L003.R2	28478807	0	126	50	27984736	0	36-126	50
PPMI-Phase1-IR1.3126.V08.0000441206.5104-SL-1839.L004.R1	28610305	0	126	49	28099788	0	36-126	50
PPMI-Phase1-IR1.3126.V08.0000441206.5104-SL-1839.L004.R2	28610305	0	126	50	28099788	0	36-126	50
PPMI-Phase1-IR1.3128.BL.0003288205.5104-SL-1687.L001.R1	24412102	0	126	51	23992384	0	36-126	51
PPMI-Phase1-IR1.3128.BL.0003288205.5104-SL-1687.L001.R2	24412102	0	126	52	23992384	0	36-126	52
PPMI-Phase1-IR1.3128.BL.0003288205.5104-SL-1687.L002.R1	23756439	0	126	52	23390471	0	36-126	52
PPMI-Phase1-IR1.3128.BL.0003288205.5104-SL-1687.L002.R2	23756439	0	126	52	23390471	0	36-126	52
PPMI-Phase1-IR1.3128.BL.0003288205.5104-SL-1687.L003.R1	24138309	0	126	51	23740663	0	36-126	51
PPMI-Phase1-IR1.3128.BL.0003288205.5104-SL-1687.L003.R2	24138309	0	126	52	23740663	0	36-126	52
PPMI-Phase1-IR1.3128.BL.0003288205.5104-SL-1687.L004.R1	23843842	0	126	51	23450822	0	36-126	51
PPMI-Phase1-IR1.3128.BL.0003288205.5104-SL-1687.L004.R2	23843842	0	126	52	23450822	0	36-126	52
PPMI-Phase1-IR1.3128.V06.PP0048-4536.5104-SL-1698.L001.R1	26700104	0	126	51	26213607	0	36-126	51
PPMI-Phase1-IR1.3128.V06.PP0048-4536.5104-SL-1698.L001.R2	26700104	0	126	52	26213607	0	36-126	52
PPMI-Phase1-IR1.3128.V06.PP0048-4536.5104-SL-1698.L002.R1	25625928	0	126	51	25203910	0	36-126	51
PPMI-Phase1-IR1.3128.V06.PP0048-4536.5104-SL-1698.L002.R2	25625928	0	126	52	25203910	0	36-126	52
PPMI-Phase1-IR1.3128.V06.PP0048-4536.5104-SL-1698.L003.R1	26179857	0	126	51	25721450	0	36-126	51
PPMI-Phase1-IR1.3128.V06.PP0048-4536.5104-SL-1698.L003.R2	26179857	0	126	52	25721450	0	36-126	52
PPMI-Phase1-IR1.3128.V06.PP0048-4536.5104-SL-1698.L004.R1	25859590	0	126	51	25408295	0	36-126	51
PPMI-Phase1-IR1.3128.V06.PP0048-4536.5104-SL-1698.L004.R2	25859590	0	126	52	25408295	0	36-126	52
PPMI-Phase1-IR1.3128.V08.0001079351.5104-SL-1670.L001.R1	27499846	0	126	55	27056480	0	36-126	55
PPMI-Phase1-IR1.3128.V08.0001079351.5104-SL-1670.L001.R2	27499846	0	126	55	27056480	0	36-126	55
PPMI-Phase1-IR1.3128.V08.0001079351.5104-SL-1670.L002.R1	26520191	0	126	55	26124275	0	36-126	55
PPMI-Phase1-IR1.3128.V08.0001079351.5104-SL-1670.L002.R2	26520191	0	126	55	26124275	0	36-126	55
PPMI-Phase1-IR1.3128.V08.0001079351.5104-SL-1670.L003.R1	27049061	0	126	54	26625605	0	36-126	54
PPMI-Phase1-IR1.3128.V08.0001079351.5104-SL-1670.L003.R2	27049061	0	126	55	26625605	0	36-126	55
PPMI-Phase1-IR1.3128.V08.0001079351.5104-SL-1670.L004.R1	26750036	0	126	54	26327430	0	36-126	54
PPMI-Phase1-IR1.3128.V08.0001079351.5104-SL-1670.L004.R2	26750036	0	126	55	26327430	0	36-126	55
PPMI-Phase1-IR1.3130.BL.0003150418.5104-SL-0741.L001.R1	23759411	0	126	51	23096067	0	36-126	51
PPMI-Phase1-IR1.3130.BL.0003150418.5104-SL-0741.L001.R2	23759411	0	126	51	23096067	0	36-126	51
PPMI-Phase1-IR1.3130.BL.0003150418.5104-SL-0741.L002.R1	23433078	0	126	51	22810271	0	36-126	51
PPMI-Phase1-IR1.3130.BL.0003150418.5104-SL-0741.L002.R2	23433078	0	126	51	22810271	0	36-126	51
PPMI-Phase1-IR1.3130.BL.0003150418.5104-SL-0741.L003.R1	23630885	0	126	51	22963531	0	36-126	51
PPMI-Phase1-IR1.3130.BL.0003150418.5104-SL-0741.L003.R2	23630885	0	126	51	22963531	0	36-126	51
PPMI-Phase1-IR1.3130.BL.0003150418.5104-SL-0741.L004.R1	23096687	0	126	50	22456467	0	36-126	50
PPMI-Phase1-IR1.3130.BL.0003150418.5104-SL-0741.L004.R2	23096687	0	126	51	22456467	0	36-126	51
PPMI-Phase1-IR1.3130.V08.0001094724.5104-SL-0673.L001.R1	29501098	0	126	56	28996071	0	36-126	56
PPMI-Phase1-IR1.3130.V08.0001094724.5104-SL-0673.L001.R2	29501098	0	126	56	28996071	0	36-126	56
PPMI-Phase1-IR1.3130.V08.0001094724.5104-SL-0673.L002.R1	29358278	0	126	56	28886176	0	36-126	56
PPMI-Phase1-IR1.3130.V08.0001094724.5104-SL-0673.L002.R2	29358278	0	126	56	28886176	0	36-126	56
PPMI-Phase1-IR1.3130.V08.0001094724.5104-SL-0673.L003.R1	29358785	0	126	56	28873298	0	36-126	56
PPMI-Phase1-IR1.3130.V08.0001094724.5104-SL-0673.L003.R2	29358785	0	126	56	28873298	0	36-126	56
PPMI-Phase1-IR1.3130.V08.0001094724.5104-SL-0673.L004.R1	29050001	0	126	55	28545336	0	36-126	55
PPMI-Phase1-IR1.3130.V08.0001094724.5104-SL-0673.L004.R2	29050001	0	126	56	28545336	0	36-126	56
PPMI-Phase1-IR1.3131.BL.0003119623.5104-SL-0167.L001.R1	26271065	0	151	47	25806653	0	36-151	47
PPMI-Phase1-IR1.3131.BL.0003119623.5104-SL-0167.L001.R2	26271065	0	151	47	25806653	0	36-151	47
PPMI-Phase1-IR1.3131.BL.0003119623.5104-SL-0167.L002.R1	26181259	0	151	47	25712126	0	36-151	47
PPMI-Phase1-IR1.3131.BL.0003119623.5104-SL-0167.L002.R2	26181259	0	151	47	25712126	0	36-151	47
PPMI-Phase1-IR1.3131.BL.0003119623.5104-SL-0167.L003.R1	26249765	0	151	47	25780830	0	36-151	47
PPMI-Phase1-IR1.3131.BL.0003119623.5104-SL-0167.L003.R2	26249765	0	151	47	25780830	0	36-151	47
PPMI-Phase1-IR1.3131.BL.0003119623.5104-SL-0167.L004.R1	26192423	0	151	47	25715217	0	36-151	47
PPMI-Phase1-IR1.3131.BL.0003119623.5104-SL-0167.L004.R2	26192423	0	151	47	25715217	0	36-151	47
PPMI-Phase1-IR1.3131.V04.PP0041-7436.5104-SL-0144.L001.R1	30101690	0	151	49	29495430	0	36-151	49
PPMI-Phase1-IR1.3131.V04.PP0041-7436.5104-SL-0144.L001.R2	30101690	0	151	50	29495430	0	36-151	50
PPMI-Phase1-IR1.3131.V04.PP0041-7436.5104-SL-0144.L002.R1	30076826	0	151	49	29471249	0	36-151	49
PPMI-Phase1-IR1.3131.V04.PP0041-7436.5104-SL-0144.L002.R2	30076826	0	151	49	29471249	0	36-151	49
PPMI-Phase1-IR1.3131.V04.PP0041-7436.5104-SL-0144.L003.R1	30226837	0	151	49	29625097	0	36-151	49
PPMI-Phase1-IR1.3131.V04.PP0041-7436.5104-SL-0144.L003.R2	30226837	0	151	49	29625097	0	36-151	49
PPMI-Phase1-IR1.3131.V04.PP0041-7436.5104-SL-0144.L004.R1	30098120	0	151	49	29487363	0	36-151	49
PPMI-Phase1-IR1.3131.V04.PP0041-7436.5104-SL-0144.L004.R2	30098120	0	151	49	29487363	0	36-151	49
PPMI-Phase1-IR1.3131.V06.0000296609.5104-SL-0140.L001.R1	24287551	0	151	59	23800985	0	36-151	58
PPMI-Phase1-IR1.3131.V06.0000296609.5104-SL-0140.L001.R2	24287551	0	151	59	23800985	0	36-151	59
PPMI-Phase1-IR1.3131.V06.0000296609.5104-SL-0140.L002.R1	24041144	0	151	58	23549896	0	36-151	58
PPMI-Phase1-IR1.3131.V06.0000296609.5104-SL-0140.L002.R2	24041144	0	151	59	23549896	0	36-151	58
PPMI-Phase1-IR1.3131.V06.0000296609.5104-SL-0140.L003.R1	24136116	0	151	58	23641750	0	36-151	58
PPMI-Phase1-IR1.3131.V06.0000296609.5104-SL-0140.L003.R2	24136116	0	151	59	23641750	0	36-151	58
PPMI-Phase1-IR1.3131.V06.0000296609.5104-SL-0140.L004.R1	24011386	0	151	58	23512832	0	36-151	58
PPMI-Phase1-IR1.3131.V06.0000296609.5104-SL-0140.L004.R2	24011386	0	151	59	23512832	0	36-151	58
PPMI-Phase1-IR1.3131.V08.0001226533.5104-SL-0151.L001.R1	23326020	0	151	52	22852846	0	36-151	51
PPMI-Phase1-IR1.3131.V08.0001226533.5104-SL-0151.L001.R2	23326020	0	151	52	22852846	0	36-151	52
PPMI-Phase1-IR1.3131.V08.0001226533.5104-SL-0151.L002.R1	23187708	0	151	51	22718149	0	36-151	51
PPMI-Phase1-IR1.3131.V08.0001226533.5104-SL-0151.L002.R2	23187708	0	151	52	22718149	0	36-151	52
PPMI-Phase1-IR1.3131.V08.0001226533.5104-SL-0151.L003.R1	23256472	0	151	51	22786367	0	36-151	51
PPMI-Phase1-IR1.3131.V08.0001226533.5104-SL-0151.L003.R2	23256472	0	151	52	22786367	0	36-151	52
PPMI-Phase1-IR1.3131.V08.0001226533.5104-SL-0151.L004.R1	23149922	0	151	51	22675229	0	36-151	51
PPMI-Phase1-IR1.3131.V08.0001226533.5104-SL-0151.L004.R2	23149922	0	151	52	22675229	0	36-151	52
PPMI-Phase1-IR1.3132.BL.0003162344.5104-SL-1106.L001.R1	27795722	0	126	51	27330207	0	36-126	51
PPMI-Phase1-IR1.3132.BL.0003162344.5104-SL-1106.L001.R2	27795722	0	126	52	27330207	0	36-126	52
PPMI-Phase1-IR1.3132.BL.0003162344.5104-SL-1106.L002.R1	27477726	0	126	51	27024840	0	36-126	51
PPMI-Phase1-IR1.3132.BL.0003162344.5104-SL-1106.L002.R2	27477726	0	126	52	27024840	0	36-126	52
PPMI-Phase1-IR1.3132.BL.0003162344.5104-SL-1106.L003.R1	27470537	0	126	51	26998216	0	36-126	51
PPMI-Phase1-IR1.3132.BL.0003162344.5104-SL-1106.L003.R2	27470537	0	126	51	26998216	0	36-126	51
PPMI-Phase1-IR1.3132.BL.0003162344.5104-SL-1106.L004.R1	26993773	0	126	51	26530975	0	36-126	51
PPMI-Phase1-IR1.3132.BL.0003162344.5104-SL-1106.L004.R2	26993773	0	126	51	26530975	0	36-126	51
PPMI-Phase1-IR1.3132.V04.0003156127.5104-SL-1115.L001.R1	24975662	0	126	50	24508934	0	36-126	50
PPMI-Phase1-IR1.3132.V04.0003156127.5104-SL-1115.L001.R2	24975662	0	126	51	24508934	0	36-126	51
PPMI-Phase1-IR1.3132.V04.0003156127.5104-SL-1115.L002.R1	24377414	0	126	50	23935233	0	36-126	50
PPMI-Phase1-IR1.3132.V04.0003156127.5104-SL-1115.L002.R2	24377414	0	126	51	23935233	0	36-126	51
PPMI-Phase1-IR1.3132.V04.0003156127.5104-SL-1115.L003.R1	24666184	0	126	50	24199619	0	36-126	50
PPMI-Phase1-IR1.3132.V04.0003156127.5104-SL-1115.L003.R2	24666184	0	126	51	24199619	0	36-126	51
PPMI-Phase1-IR1.3132.V04.0003156127.5104-SL-1115.L004.R1	23940877	0	126	50	23492194	0	36-126	50
PPMI-Phase1-IR1.3132.V04.0003156127.5104-SL-1115.L004.R2	23940877	0	126	51	23492194	0	36-126	51
PPMI-Phase1-IR1.3132.V06.0000339809.5104-SL-1125.L001.R1	26197840	0	126	52	25562313	0	36-126	52
PPMI-Phase1-IR1.3132.V06.0000339809.5104-SL-1125.L001.R2	26197840	0	126	52	25562313	0	36-126	52
PPMI-Phase1-IR1.3132.V06.0000339809.5104-SL-1125.L002.R1	26165450	0	126	52	25541573	0	36-126	52
PPMI-Phase1-IR1.3132.V06.0000339809.5104-SL-1125.L002.R2	26165450	0	126	52	25541573	0	36-126	52
PPMI-Phase1-IR1.3132.V06.0000339809.5104-SL-1125.L003.R1	25996982	0	126	52	25344995	0	36-126	52
PPMI-Phase1-IR1.3132.V06.0000339809.5104-SL-1125.L003.R2	25996982	0	126	52	25344995	0	36-126	52
PPMI-Phase1-IR1.3132.V06.0000339809.5104-SL-1125.L004.R1	25744952	0	126	52	25102531	0	36-126	52
PPMI-Phase1-IR1.3132.V06.0000339809.5104-SL-1125.L004.R2	25744952	0	126	52	25102531	0	36-126	52
PPMI-Phase1-IR1.3132.V08.0001209447.5104-SL-1093.L001.R1	30031370	0	126	50	29502434	0	36-126	50
PPMI-Phase1-IR1.3132.V08.0001209447.5104-SL-1093.L001.R2	30031370	0	126	51	29502434	0	36-126	51
PPMI-Phase1-IR1.3132.V08.0001209447.5104-SL-1093.L002.R1	30386817	0	126	50	29869713	0	36-126	50
PPMI-Phase1-IR1.3132.V08.0001209447.5104-SL-1093.L002.R2	30386817	0	126	51	29869713	0	36-126	51
PPMI-Phase1-IR1.3132.V08.0001209447.5104-SL-1093.L003.R1	29931142	0	126	50	29394531	0	36-126	50
PPMI-Phase1-IR1.3132.V08.0001209447.5104-SL-1093.L003.R2	29931142	0	126	51	29394531	0	36-126	51
PPMI-Phase1-IR1.3132.V08.0001209447.5104-SL-1093.L004.R1	29917260	0	126	50	29385672	0	36-126	50
PPMI-Phase1-IR1.3132.V08.0001209447.5104-SL-1093.L004.R2	29917260	0	126	51	29385672	0	36-126	51
PPMI-Phase1-IR1.3134.BL.0003164621.5104-SL-1212.L001.R1	23617282	0	126	50	23191555	0	36-126	50
PPMI-Phase1-IR1.3134.BL.0003164621.5104-SL-1212.L001.R2	23617282	0	126	51	23191555	0	36-126	51
PPMI-Phase1-IR1.3134.BL.0003164621.5104-SL-1212.L002.R1	22026190	0	126	50	21645914	0	36-126	50
PPMI-Phase1-IR1.3134.BL.0003164621.5104-SL-1212.L002.R2	22026190	0	126	51	21645914	0	36-126	51
PPMI-Phase1-IR1.3134.BL.0003164621.5104-SL-1212.L003.R1	23134251	0	126	50	22707532	0	36-126	50
PPMI-Phase1-IR1.3134.BL.0003164621.5104-SL-1212.L003.R2	23134251	0	126	51	22707532	0	36-126	51
PPMI-Phase1-IR1.3134.BL.0003164621.5104-SL-1212.L004.R1	21943343	0	126	50	21550464	0	36-126	50
PPMI-Phase1-IR1.3134.BL.0003164621.5104-SL-1212.L004.R2	21943343	0	126	51	21550464	0	36-126	51
PPMI-Phase1-IR1.3134.V04.0003181939.5104-SL-1206.L001.R1	23812868	0	126	52	23443679	0	36-126	52
PPMI-Phase1-IR1.3134.V04.0003181939.5104-SL-1206.L001.R2	23812868	0	126	52	23443679	0	36-126	52
PPMI-Phase1-IR1.3134.V04.0003181939.5104-SL-1206.L002.R1	22432158	0	126	52	22093384	0	36-126	52
PPMI-Phase1-IR1.3134.V04.0003181939.5104-SL-1206.L002.R2	22432158	0	126	52	22093384	0	36-126	52
PPMI-Phase1-IR1.3134.V04.0003181939.5104-SL-1206.L003.R1	23376808	0	126	51	23005434	0	36-126	51
PPMI-Phase1-IR1.3134.V04.0003181939.5104-SL-1206.L003.R2	23376808	0	126	52	23005434	0	36-126	52
PPMI-Phase1-IR1.3134.V04.0003181939.5104-SL-1206.L004.R1	22348403	0	126	52	21998996	0	36-126	52
PPMI-Phase1-IR1.3134.V04.0003181939.5104-SL-1206.L004.R2	22348403	0	126	52	21998996	0	36-126	52
PPMI-Phase1-IR1.3134.V08.0001245654.5104-SL-1174.L001.R1	30596316	0	126	54	30109149	0	36-126	54
PPMI-Phase1-IR1.3134.V08.0001245654.5104-SL-1174.L001.R2	30596316	0	126	55	30109149	0	36-126	55
PPMI-Phase1-IR1.3134.V08.0001245654.5104-SL-1174.L002.R1	28847367	0	126	54	28407470	0	36-126	54
PPMI-Phase1-IR1.3134.V08.0001245654.5104-SL-1174.L002.R2	28847367	0	126	55	28407470	0	36-126	55
PPMI-Phase1-IR1.3134.V08.0001245654.5104-SL-1174.L003.R1	29967577	0	126	54	29481522	0	36-126	54
PPMI-Phase1-IR1.3134.V08.0001245654.5104-SL-1174.L003.R2	29967577	0	126	55	29481522	0	36-126	55
PPMI-Phase1-IR1.3134.V08.0001245654.5104-SL-1174.L004.R1	28656662	0	126	54	28203912	0	36-126	54
PPMI-Phase1-IR1.3134.V08.0001245654.5104-SL-1174.L004.R2	28656662	0	126	55	28203912	0	36-126	55
PPMI-Phase1-IR1.3150.BL.PP0021-1401.5104-SL-1557.L001.R1	40750868	0	126	49	40195487	0	36-126	49
PPMI-Phase1-IR1.3150.BL.PP0021-1401.5104-SL-1557.L001.R2	40750868	0	126	49	40195487	0	36-126	49
PPMI-Phase1-IR1.3150.BL.PP0021-1401.5104-SL-1557.L002.R1	40940418	0	126	48	40366474	0	36-126	48
PPMI-Phase1-IR1.3150.BL.PP0021-1401.5104-SL-1557.L002.R2	40940418	0	126	49	40366474	0	36-126	49
PPMI-Phase1-IR1.3150.BL.PP0021-1401.5104-SL-1557.L003.R1	40216558	0	126	49	39661956	0	36-126	49
PPMI-Phase1-IR1.3150.BL.PP0021-1401.5104-SL-1557.L003.R2	40216558	0	126	49	39661956	0	36-126	49
PPMI-Phase1-IR1.3150.BL.PP0021-1401.5104-SL-1557.L004.R1	40378825	0	126	48	39811143	0	36-126	48
PPMI-Phase1-IR1.3150.BL.PP0021-1401.5104-SL-1557.L004.R2	40378825	0	126	49	39811143	0	36-126	49
PPMI-Phase1-IR1.3150.V04.PP0017-3137.5104-SL-1591.L001.R1	23751511	0	126	51	23433395	0	36-126	51
PPMI-Phase1-IR1.3150.V04.PP0017-3137.5104-SL-1591.L001.R2	23751511	0	126	52	23433395	0	36-126	52
PPMI-Phase1-IR1.3150.V04.PP0017-3137.5104-SL-1591.L002.R1	23934873	0	126	51	23604316	0	36-126	51
PPMI-Phase1-IR1.3150.V04.PP0017-3137.5104-SL-1591.L002.R2	23934873	0	126	52	23604316	0	36-126	52
PPMI-Phase1-IR1.3150.V04.PP0017-3137.5104-SL-1591.L003.R1	23591019	0	126	51	23271192	0	36-126	51
PPMI-Phase1-IR1.3150.V04.PP0017-3137.5104-SL-1591.L003.R2	23591019	0	126	52	23271192	0	36-126	52
PPMI-Phase1-IR1.3150.V04.PP0017-3137.5104-SL-1591.L004.R1	23520512	0	126	51	23195853	0	36-126	51
PPMI-Phase1-IR1.3150.V04.PP0017-3137.5104-SL-1591.L004.R2	23520512	0	126	52	23195853	0	36-126	52
PPMI-Phase1-IR1.3150.V06.0003160717.5104-SL-1564.L001.R1	32769924	0	126	49	32356541	0	36-126	49
PPMI-Phase1-IR1.3150.V06.0003160717.5104-SL-1564.L001.R2	32769924	0	126	50	32356541	0	36-126	50
PPMI-Phase1-IR1.3150.V06.0003160717.5104-SL-1564.L002.R1	32967124	0	126	49	32533481	0	36-126	49
PPMI-Phase1-IR1.3150.V06.0003160717.5104-SL-1564.L002.R2	32967124	0	126	50	32533481	0	36-126	50
PPMI-Phase1-IR1.3150.V06.0003160717.5104-SL-1564.L003.R1	32239996	0	126	49	31827732	0	36-126	49
PPMI-Phase1-IR1.3150.V06.0003160717.5104-SL-1564.L003.R2	32239996	0	126	50	31827732	0	36-126	50
PPMI-Phase1-IR1.3150.V06.0003160717.5104-SL-1564.L004.R1	32344774	0	126	49	31926808	0	36-126	49
PPMI-Phase1-IR1.3150.V06.0003160717.5104-SL-1564.L004.R2	32344774	0	126	50	31926808	0	36-126	50
PPMI-Phase1-IR1.3150.V08.0003140999.5104-SL-1612.L001.R1	33566543	0	126	51	33023686	0	36-126	51
PPMI-Phase1-IR1.3150.V08.0003140999.5104-SL-1612.L001.R2	33566543	0	126	52	33023686	0	36-126	52
PPMI-Phase1-IR1.3150.V08.0003140999.5104-SL-1612.L002.R1	33512492	0	126	51	32969640	0	36-126	51
PPMI-Phase1-IR1.3150.V08.0003140999.5104-SL-1612.L002.R2	33512492	0	126	52	32969640	0	36-126	52
PPMI-Phase1-IR1.3150.V08.0003140999.5104-SL-1612.L003.R1	33405876	0	126	51	32865558	0	36-126	51
PPMI-Phase1-IR1.3150.V08.0003140999.5104-SL-1612.L003.R2	33405876	0	126	52	32865558	0	36-126	52
PPMI-Phase1-IR1.3150.V08.0003140999.5104-SL-1612.L004.R1	33286179	0	126	51	32730873	0	36-126	51
PPMI-Phase1-IR1.3150.V08.0003140999.5104-SL-1612.L004.R2	33286179	0	126	52	32730873	0	36-126	52
PPMI-Phase1-IR1.3151.BL.PP0021-1397.5104-SL-0264.L001.R1	25155271	0	126	55	24551577	0	36-126	55
PPMI-Phase1-IR1.3151.BL.PP0021-1397.5104-SL-0264.L001.R2	25155271	0	126	56	24551577	0	36-126	56
PPMI-Phase1-IR1.3151.BL.PP0021-1397.5104-SL-0264.L002.R1	24974613	0	126	55	24411972	0	36-126	55
PPMI-Phase1-IR1.3151.BL.PP0021-1397.5104-SL-0264.L002.R2	24974613	0	126	56	24411972	0	36-126	56
PPMI-Phase1-IR1.3151.BL.PP0021-1397.5104-SL-0264.L003.R1	24895471	0	126	55	24302302	0	36-126	55
PPMI-Phase1-IR1.3151.BL.PP0021-1397.5104-SL-0264.L003.R2	24895471	0	126	56	24302302	0	36-126	56
PPMI-Phase1-IR1.3151.BL.PP0021-1397.5104-SL-0264.L004.R1	24975661	0	126	55	24410025	0	36-126	56
PPMI-Phase1-IR1.3151.BL.PP0021-1397.5104-SL-0264.L004.R2	24975661	0	126	56	24410025	0	36-126	56
PPMI-Phase1-IR1.3151.V06.0003160068.5104-SL-0216.L001.R1	24879715	0	126	53	24309976	0	36-126	53
PPMI-Phase1-IR1.3151.V06.0003160068.5104-SL-0216.L001.R2	24879715	0	126	53	24309976	0	36-126	53
PPMI-Phase1-IR1.3151.V06.0003160068.5104-SL-0216.L002.R1	24637283	0	126	53	24107854	0	36-126	53
PPMI-Phase1-IR1.3151.V06.0003160068.5104-SL-0216.L002.R2	24637283	0	126	53	24107854	0	36-126	53
PPMI-Phase1-IR1.3151.V06.0003160068.5104-SL-0216.L003.R1	24582019	0	126	53	24025040	0	36-126	53
PPMI-Phase1-IR1.3151.V06.0003160068.5104-SL-0216.L003.R2	24582019	0	126	53	24025040	0	36-126	53
PPMI-Phase1-IR1.3151.V06.0003160068.5104-SL-0216.L004.R1	24587305	0	126	53	24058616	0	36-126	53
PPMI-Phase1-IR1.3151.V06.0003160068.5104-SL-0216.L004.R2	24587305	0	126	53	24058616	0	36-126	53
PPMI-Phase1-IR1.3151.V08.PP0041-7481.5104-SL-0223.L001.R1	27061241	0	126	48	26519229	0	36-126	48
PPMI-Phase1-IR1.3151.V08.PP0041-7481.5104-SL-0223.L001.R2	27061241	0	126	48	26519229	0	36-126	48
PPMI-Phase1-IR1.3151.V08.PP0041-7481.5104-SL-0223.L002.R1	26946908	0	126	48	26430472	0	36-126	48
PPMI-Phase1-IR1.3151.V08.PP0041-7481.5104-SL-0223.L002.R2	26946908	0	126	48	26430472	0	36-126	48
PPMI-Phase1-IR1.3151.V08.PP0041-7481.5104-SL-0223.L003.R1	26811163	0	126	48	26276715	0	36-126	48
PPMI-Phase1-IR1.3151.V08.PP0041-7481.5104-SL-0223.L003.R2	26811163	0	126	48	26276715	0	36-126	48
PPMI-Phase1-IR1.3151.V08.PP0041-7481.5104-SL-0223.L004.R1	26731933	0	126	48	26218688	0	36-126	48
PPMI-Phase1-IR1.3151.V08.PP0041-7481.5104-SL-0223.L004.R2	26731933	0	126	48	26218688	0	36-126	48
PPMI-Phase1-IR1.3156.BL.PP0021-1433.5104-SL-1026.L001.R1	25230869	0	126	49	24841113	0	36-126	49
PPMI-Phase1-IR1.3156.BL.PP0021-1433.5104-SL-1026.L001.R2	25230869	0	126	50	24841113	0	36-126	50
PPMI-Phase1-IR1.3156.BL.PP0021-1433.5104-SL-1026.L002.R1	24189087	0	126	49	23834107	0	36-126	49
PPMI-Phase1-IR1.3156.BL.PP0021-1433.5104-SL-1026.L002.R2	24189087	0	126	50	23834107	0	36-126	49
PPMI-Phase1-IR1.3156.BL.PP0021-1433.5104-SL-1026.L003.R1	24913406	0	126	49	24522024	0	36-126	49
PPMI-Phase1-IR1.3156.BL.PP0021-1433.5104-SL-1026.L003.R2	24913406	0	126	50	24522024	0	36-126	50
PPMI-Phase1-IR1.3156.BL.PP0021-1433.5104-SL-1026.L004.R1	24012389	0	126	48	23374537	0	36-126	48
PPMI-Phase1-IR1.3156.BL.PP0021-1433.5104-SL-1026.L004.R2	24012389	0	126	49	23374537	0	36-126	49
PPMI-Phase1-IR1.3156.V04.0003124741.5104-SL-1037.L001.R1	31230540	0	126	45	30684519	0	36-126	45
PPMI-Phase1-IR1.3156.V04.0003124741.5104-SL-1037.L001.R2	31230540	0	126	46	30684519	0	36-126	46
PPMI-Phase1-IR1.3156.V04.0003124741.5104-SL-1037.L002.R1	29603667	0	126	45	29119094	0	36-126	45
PPMI-Phase1-IR1.3156.V04.0003124741.5104-SL-1037.L002.R2	29603667	0	126	46	29119094	0	36-126	46
PPMI-Phase1-IR1.3156.V04.0003124741.5104-SL-1037.L003.R1	30845277	0	126	45	30294548	0	36-126	45
PPMI-Phase1-IR1.3156.V04.0003124741.5104-SL-1037.L003.R2	30845277	0	126	46	30294548	0	36-126	46
PPMI-Phase1-IR1.3156.V04.0003124741.5104-SL-1037.L004.R1	29753674	0	126	45	28859279	0	36-126	45
PPMI-Phase1-IR1.3156.V04.0003124741.5104-SL-1037.L004.R2	29753674	0	126	45	28859279	0	36-126	45
PPMI-Phase1-IR1.3156.V08.0003149182.5104-SL-0967.L001.R1	25043283	0	126	47	24498330	0	36-126	47
PPMI-Phase1-IR1.3156.V08.0003149182.5104-SL-0967.L001.R2	25043283	0	126	47	24498330	0	36-126	47
PPMI-Phase1-IR1.3156.V08.0003149182.5104-SL-0967.L002.R1	23624219	0	126	47	23161490	0	36-126	47
PPMI-Phase1-IR1.3156.V08.0003149182.5104-SL-0967.L002.R2	23624219	0	126	47	23161490	0	36-126	48
PPMI-Phase1-IR1.3156.V08.0003149182.5104-SL-0967.L003.R1	24670535	0	126	47	24119401	0	36-126	47
PPMI-Phase1-IR1.3156.V08.0003149182.5104-SL-0967.L003.R2	24670535	0	126	47	24119401	0	36-126	47
PPMI-Phase1-IR1.3156.V08.0003149182.5104-SL-0967.L004.R1	23151782	0	126	47	22415083	0	36-126	47
PPMI-Phase1-IR1.3156.V08.0003149182.5104-SL-0967.L004.R2	23151782	0	126	47	22415083	0	36-126	47
PPMI-Phase1-IR1.3157.V04.0003121337.5104-SL-0612.L001.R1	32091741	0	126	48	31587685	0	36-126	48
PPMI-Phase1-IR1.3157.V04.0003121337.5104-SL-0612.L001.R2	32091741	0	126	49	31587685	0	36-126	49
PPMI-Phase1-IR1.3157.V04.0003121337.5104-SL-0612.L002.R1	32010582	0	126	48	31527800	0	36-126	48
PPMI-Phase1-IR1.3157.V04.0003121337.5104-SL-0612.L002.R2	32010582	0	126	49	31527800	0	36-126	49
PPMI-Phase1-IR1.3157.V04.0003121337.5104-SL-0612.L003.R1	31894367	0	126	48	31426669	0	36-126	48
PPMI-Phase1-IR1.3157.V04.0003121337.5104-SL-0612.L003.R2	31894367	0	126	49	31426669	0	36-126	49
PPMI-Phase1-IR1.3157.V04.0003121337.5104-SL-0612.L004.R1	31690808	0	126	48	31201403	0	36-126	48
PPMI-Phase1-IR1.3157.V04.0003121337.5104-SL-0612.L004.R2	31690808	0	126	49	31201403	0	36-126	49
PPMI-Phase1-IR1.3157.V06.0003160064.5104-SL-0610.L001.R1	38418409	0	126	52	37812498	0	36-126	52
PPMI-Phase1-IR1.3157.V06.0003160064.5104-SL-0610.L001.R2	38418409	0	126	52	37812498	0	36-126	52
PPMI-Phase1-IR1.3157.V06.0003160064.5104-SL-0610.L002.R1	38237737	0	126	52	37657355	0	36-126	52
PPMI-Phase1-IR1.3157.V06.0003160064.5104-SL-0610.L002.R2	38237737	0	126	52	37657355	0	36-126	52
PPMI-Phase1-IR1.3157.V06.0003160064.5104-SL-0610.L003.R1	38145665	0	126	52	37579214	0	36-126	52
PPMI-Phase1-IR1.3157.V06.0003160064.5104-SL-0610.L003.R2	38145665	0	126	52	37579214	0	36-126	52
PPMI-Phase1-IR1.3157.V06.0003160064.5104-SL-0610.L004.R1	37886619	0	126	52	37300077	0	36-126	52
PPMI-Phase1-IR1.3157.V06.0003160064.5104-SL-0610.L004.R2	37886619	0	126	52	37300077	0	36-126	52
PPMI-Phase1-IR1.3157.V08.0003288265.5104-SL-0668.L001.R1	31893020	0	126	52	31303294	0	36-126	52
PPMI-Phase1-IR1.3157.V08.0003288265.5104-SL-0668.L001.R2	31893020	0	126	53	31303294	0	36-126	53
PPMI-Phase1-IR1.3157.V08.0003288265.5104-SL-0668.L002.R1	31790823	0	126	52	31225751	0	36-126	52
PPMI-Phase1-IR1.3157.V08.0003288265.5104-SL-0668.L002.R2	31790823	0	126	53	31225751	0	36-126	53
PPMI-Phase1-IR1.3157.V08.0003288265.5104-SL-0668.L003.R1	31782747	0	126	52	31228949	0	36-126	52
PPMI-Phase1-IR1.3157.V08.0003288265.5104-SL-0668.L003.R2	31782747	0	126	53	31228949	0	36-126	53
PPMI-Phase1-IR1.3157.V08.0003288265.5104-SL-0668.L004.R1	31578473	0	126	52	31004168	0	36-126	52
PPMI-Phase1-IR1.3157.V08.0003288265.5104-SL-0668.L004.R2	31578473	0	126	53	31004168	0	36-126	53
PPMI-Phase1-IR1.3161.BL.PP0015-9547.5104-SL-0941.L001.R1	25366974	0	126	54	24874700	0	36-126	54
PPMI-Phase1-IR1.3161.BL.PP0015-9547.5104-SL-0941.L001.R2	25366974	0	126	55	24874700	0	36-126	55
PPMI-Phase1-IR1.3161.BL.PP0015-9547.5104-SL-0941.L002.R1	25016855	0	126	54	24524806	0	36-126	54
PPMI-Phase1-IR1.3161.BL.PP0015-9547.5104-SL-0941.L002.R2	25016855	0	126	55	24524806	0	36-126	55
PPMI-Phase1-IR1.3161.BL.PP0015-9547.5104-SL-0941.L003.R1	25385803	0	126	55	24905747	0	36-126	54
PPMI-Phase1-IR1.3161.BL.PP0015-9547.5104-SL-0941.L003.R2	25385803	0	126	55	24905747	0	36-126	55
PPMI-Phase1-IR1.3161.BL.PP0015-9547.5104-SL-0941.L004.R1	25052431	0	126	54	24557721	0	36-126	54
PPMI-Phase1-IR1.3161.BL.PP0015-9547.5104-SL-0941.L004.R2	25052431	0	126	55	24557721	0	36-126	55
PPMI-Phase1-IR1.3161.V04.PP0017-8330.5104-SL-0893.L001.R1	27420629	0	126	53	26930379	0	36-126	53
PPMI-Phase1-IR1.3161.V04.PP0017-8330.5104-SL-0893.L001.R2	27420629	0	126	54	26930379	0	36-126	54
PPMI-Phase1-IR1.3161.V04.PP0017-8330.5104-SL-0893.L002.R1	26968538	0	126	53	26478154	0	36-126	53
PPMI-Phase1-IR1.3161.V04.PP0017-8330.5104-SL-0893.L002.R2	26968538	0	126	54	26478154	0	36-126	54
PPMI-Phase1-IR1.3161.V04.PP0017-8330.5104-SL-0893.L003.R1	27232034	0	126	53	26760073	0	36-126	53
PPMI-Phase1-IR1.3161.V04.PP0017-8330.5104-SL-0893.L003.R2	27232034	0	126	54	26760073	0	36-126	54
PPMI-Phase1-IR1.3161.V04.PP0017-8330.5104-SL-0893.L004.R1	27036026	0	126	53	26542752	0	36-126	53
PPMI-Phase1-IR1.3161.V04.PP0017-8330.5104-SL-0893.L004.R2	27036026	0	126	54	26542752	0	36-126	54
PPMI-Phase1-IR1.3161.V08.PP0042-4712.5104-SL-0946.L001.R1	26614423	0	126	51	26103217	0	36-126	51
PPMI-Phase1-IR1.3161.V08.PP0042-4712.5104-SL-0946.L001.R2	26614423	0	126	51	26103217	0	36-126	51
PPMI-Phase1-IR1.3161.V08.PP0042-4712.5104-SL-0946.L002.R1	26311746	0	126	51	25799492	0	36-126	51
PPMI-Phase1-IR1.3161.V08.PP0042-4712.5104-SL-0946.L002.R2	26311746	0	126	51	25799492	0	36-126	51
PPMI-Phase1-IR1.3161.V08.PP0042-4712.5104-SL-0946.L003.R1	26522982	0	126	51	26027586	0	36-126	51
PPMI-Phase1-IR1.3161.V08.PP0042-4712.5104-SL-0946.L003.R2	26522982	0	126	51	26027586	0	36-126	51
PPMI-Phase1-IR1.3161.V08.PP0042-4712.5104-SL-0946.L004.R1	26377590	0	126	51	25860694	0	36-126	51
PPMI-Phase1-IR1.3161.V08.PP0042-4712.5104-SL-0946.L004.R2	26377590	0	126	51	25860694	0	36-126	51
PPMI-Phase1-IR1.3162.BL.PP0015-8890.5104-SL-1113.L001.R1	25874617	0	126	51	25409957	0	36-126	50
PPMI-Phase1-IR1.3162.BL.PP0015-8890.5104-SL-1113.L001.R2	25874617	0	126	51	25409957	0	36-126	51
PPMI-Phase1-IR1.3162.BL.PP0015-8890.5104-SL-1113.L002.R1	25879671	0	126	51	25417314	0	36-126	50
PPMI-Phase1-IR1.3162.BL.PP0015-8890.5104-SL-1113.L002.R2	25879671	0	126	51	25417314	0	36-126	51
PPMI-Phase1-IR1.3162.BL.PP0015-8890.5104-SL-1113.L003.R1	25688599	0	126	50	25213129	0	36-126	50
PPMI-Phase1-IR1.3162.BL.PP0015-8890.5104-SL-1113.L003.R2	25688599	0	126	51	25213129	0	36-126	50
PPMI-Phase1-IR1.3162.BL.PP0015-8890.5104-SL-1113.L004.R1	25511244	0	126	50	25037888	0	36-126	50
PPMI-Phase1-IR1.3162.BL.PP0015-8890.5104-SL-1113.L004.R2	25511244	0	126	51	25037888	0	36-126	50
PPMI-Phase1-IR1.3162.V04.0003158841.5104-SL-1109.L001.R1	27259253	0	126	52	26761596	0	36-126	52
PPMI-Phase1-IR1.3162.V04.0003158841.5104-SL-1109.L001.R2	27259253	0	126	52	26761596	0	36-126	52
PPMI-Phase1-IR1.3162.V04.0003158841.5104-SL-1109.L002.R1	27181646	0	126	52	26692487	0	36-126	52
PPMI-Phase1-IR1.3162.V04.0003158841.5104-SL-1109.L002.R2	27181646	0	126	52	26692487	0	36-126	52
PPMI-Phase1-IR1.3162.V04.0003158841.5104-SL-1109.L003.R1	27040271	0	126	52	26535042	0	36-126	52
PPMI-Phase1-IR1.3162.V04.0003158841.5104-SL-1109.L003.R2	27040271	0	126	52	26535042	0	36-126	52
PPMI-Phase1-IR1.3162.V04.0003158841.5104-SL-1109.L004.R1	26800556	0	126	52	26297276	0	36-126	52
PPMI-Phase1-IR1.3162.V04.0003158841.5104-SL-1109.L004.R2	26800556	0	126	52	26297276	0	36-126	52
PPMI-Phase1-IR1.3162.V06.0003167574.5104-SL-1107.L001.R1	30236610	0	126	50	29643017	0	36-126	50
PPMI-Phase1-IR1.3162.V06.0003167574.5104-SL-1107.L001.R2	30236610	0	126	50	29643017	0	36-126	50
PPMI-Phase1-IR1.3162.V06.0003167574.5104-SL-1107.L002.R1	30001555	0	126	50	29433429	0	36-126	50
PPMI-Phase1-IR1.3162.V06.0003167574.5104-SL-1107.L002.R2	30001555	0	126	51	29433429	0	36-126	50
PPMI-Phase1-IR1.3162.V06.0003167574.5104-SL-1107.L003.R1	29972487	0	126	50	29374526	0	36-126	50
PPMI-Phase1-IR1.3162.V06.0003167574.5104-SL-1107.L003.R2	29972487	0	126	50	29374526	0	36-126	50
PPMI-Phase1-IR1.3162.V06.0003167574.5104-SL-1107.L004.R1	29470537	0	126	50	28893303	0	36-126	50
PPMI-Phase1-IR1.3162.V06.0003167574.5104-SL-1107.L004.R2	29470537	0	126	50	28893303	0	36-126	50
PPMI-Phase1-IR1.3162.V08.PP0047-7912.5104-SL-1092.L001.R1	31582701	0	126	49	30991384	0	36-126	49
PPMI-Phase1-IR1.3162.V08.PP0047-7912.5104-SL-1092.L001.R2	31582701	0	126	50	30991384	0	36-126	50
PPMI-Phase1-IR1.3162.V08.PP0047-7912.5104-SL-1092.L002.R1	30882493	0	126	49	30328513	0	36-126	49
PPMI-Phase1-IR1.3162.V08.PP0047-7912.5104-SL-1092.L002.R2	30882493	0	126	50	30328513	0	36-126	50
PPMI-Phase1-IR1.3162.V08.PP0047-7912.5104-SL-1092.L003.R1	31155199	0	126	49	30568462	0	36-126	49
[truncated: 10,811 more rows]

## Sheet: S2
Table S2. STAR alignment for raw RNA-seq datasets
	Total sequence	Uniques mapped	%alignment rate	Multiple mapped	Unmapped
PPMI-Phase1-IR1.3000.BL.PP0016-0630.5104-SL-0433.L001	31583805	24552175	0.7774	4553453	2391568
PPMI-Phase1-IR1.3000.BL.PP0016-0630.5104-SL-0433.L002	31443000	24280305	0.7722	4575398	2495756
PPMI-Phase1-IR1.3000.BL.PP0016-0630.5104-SL-0433.L003	31256894	24384927	0.7801	4430982	2355346
PPMI-Phase1-IR1.3000.BL.PP0016-0630.5104-SL-0433.L004	31104014	24158557	0.7767	4409695	2446094
PPMI-Phase1-IR1.3000.V04.0003121345.5104-SL-0442.L001	28318174	23308385	0.8231	2954457	1958332
PPMI-Phase1-IR1.3000.V04.0003121345.5104-SL-0442.L002	27932525	22889393	0.8195	2941754	2002586
PPMI-Phase1-IR1.3000.V04.0003121345.5104-SL-0442.L003	28101228	23201719	0.8256	2877507	1925263
PPMI-Phase1-IR1.3000.V04.0003121345.5104-SL-0442.L004	27780155	22870841	0.8233	2844201	1967200
PPMI-Phase1-IR1.3000.V06.0003289097.5104-SL-0405.L001	25855727	20388739	0.7886	4239322	1195493
PPMI-Phase1-IR1.3000.V06.0003289097.5104-SL-0405.L002	25387418	19931215	0.7851	4211610	1211891
PPMI-Phase1-IR1.3000.V06.0003289097.5104-SL-0405.L003	25559563	20237139	0.7918	4111471	1179123
PPMI-Phase1-IR1.3000.V08.PP0042-3004.5104-SL-0396.L001	28184432	23099625	0.8196	3894230	1156933
PPMI-Phase1-IR1.3000.V08.PP0042-3004.5104-SL-0396.L002	27500913	22451453	0.8164	3865794	1149720
PPMI-Phase1-IR1.3000.V08.PP0042-3004.5104-SL-0396.L003	27928150	22969827	0.8225	3787814	1137205
PPMI-Phase1-IR1.3000.V08.PP0042-3004.5104-SL-0396.L004	27423896	22513769	0.821	3730616	1146033
PPMI-Phase1-IR1.3001.BL.PP0016-0775.5104-SL-0915.L001	23965608	17777912	0.7418	4907527	1200648
PPMI-Phase1-IR1.3001.BL.PP0016-0775.5104-SL-0915.L002	23534111	17548392	0.7457	4723392	1184027
PPMI-Phase1-IR1.3001.BL.PP0016-0775.5104-SL-0915.L003	23829723	17691736	0.7424	4865402	1193430
PPMI-Phase1-IR1.3001.BL.PP0016-0775.5104-SL-0915.L004	23563406	17542992	0.7445	4742430	1199154
PPMI-Phase1-IR1.3001.V06.0003164449.5104-SL-0905.L001	23302098	17142825	0.7357	3886929	2132418
PPMI-Phase1-IR1.3001.V06.0003164449.5104-SL-0905.L002	23037319	17017260	0.7387	3767540	2113031
PPMI-Phase1-IR1.3001.V06.0003164449.5104-SL-0905.L003	23232879	17098237	0.7359	3864124	2130696
PPMI-Phase1-IR1.3001.V06.0003164449.5104-SL-0905.L004	23090658	17034439	0.7377	3780820	2135367
PPMI-Phase1-IR1.3001.V08.PP0042-4658.5104-SL-0945.L001	26596639	19147499	0.7199	5273342	2048939
PPMI-Phase1-IR1.3001.V08.PP0042-4658.5104-SL-0945.L002	26117919	18870218	0.7225	5106077	2015935
PPMI-Phase1-IR1.3001.V08.PP0042-4658.5104-SL-0945.L003	26429146	19030950	0.7201	5231964	2038649
PPMI-Phase1-IR1.3001.V08.PP0042-4658.5104-SL-0945.L004	26164523	18873593	0.7213	5126299	2037875
PPMI-Phase1-IR1.3002.BL.PP0016-0787.5104-SL-0424.L001	23834974	19316436	0.8104	2491376	1923149
PPMI-Phase1-IR1.3002.BL.PP0016-0787.5104-SL-0424.L002	23612420	19054678	0.807	2479917	1971381
PPMI-Phase1-IR1.3002.BL.PP0016-0787.5104-SL-0424.L003	23668007	19243996	0.8131	2427147	1893596
PPMI-Phase1-IR1.3002.BL.PP0016-0787.5104-SL-0424.L004	23514199	19070760	0.811	2397073	1940347
PPMI-Phase1-IR1.3002.V04.PP0017-7005.5104-SL-0437.L001	28387876	19691490	0.6937	7445985	1218985
PPMI-Phase1-IR1.3002.V04.PP0017-7005.5104-SL-0437.L002	27646155	19186117	0.694	7204455	1224183
PPMI-Phase1-IR1.3002.V04.PP0017-7005.5104-SL-0437.L003	27964700	19563728	0.6996	7174884	1195507
PPMI-Phase1-IR1.3002.V04.PP0017-7005.5104-SL-0437.L004	27358368	19225519	0.7027	6891871	1210254
PPMI-Phase1-IR1.3002.V06.PP0028-1883.5104-SL-0420.L001	43831550	27076773	0.6177	15341552	1369740
PPMI-Phase1-IR1.3002.V06.PP0028-1883.5104-SL-0420.L002	42661967	26470529	0.6205	14783225	1365040
PPMI-Phase1-IR1.3002.V06.PP0028-1883.5104-SL-0420.L003	43102934	26914962	0.6244	14795876	1349632
PPMI-Phase1-IR1.3002.V06.PP0028-1883.5104-SL-0420.L004	42163226	26534757	0.6293	14209357	1376352
PPMI-Phase1-IR1.3002.V08.PP0042-3008.5104-SL-0401.L001	24644249	20238751	0.8212	3307267	1067751
PPMI-Phase1-IR1.3002.V08.PP0042-3008.5104-SL-0401.L002	23825251	19507061	0.8188	3228074	1059572
PPMI-Phase1-IR1.3002.V08.PP0042-3008.5104-SL-0401.L003	24336090	20057049	0.8242	3202033	1047000
PPMI-Phase1-IR1.3002.V08.PP0042-3008.5104-SL-0401.L004	23724467	19525776	0.823	3112228	1056604
PPMI-Phase1-IR1.3003.BL.PP0016-0890.5104-SL-0798.L001	29409521	20393771	0.6934	7509280	1458397
PPMI-Phase1-IR1.3003.BL.PP0016-0890.5104-SL-0798.L002	27914943	19561503	0.7008	6879398	1426256
PPMI-Phase1-IR1.3003.BL.PP0016-0890.5104-SL-0798.L003	29205637	20369282	0.6974	7348261	1439496
PPMI-Phase1-IR1.3003.BL.PP0016-0890.5104-SL-0798.L004	29067086	20447539	0.7035	7132966	1437751
PPMI-Phase1-IR1.3003.V04.0003124727.5104-SL-0841.L001	23750224	17936316	0.7552	4049848	1693529
PPMI-Phase1-IR1.3003.V04.0003124727.5104-SL-0841.L002	23057713	17537116	0.7606	3777964	1672125
PPMI-Phase1-IR1.3003.V04.0003124727.5104-SL-0841.L003	23508831	17801824	0.7572	3960423	1675798
PPMI-Phase1-IR1.3003.V04.0003124727.5104-SL-0841.L004	22865772	17348630	0.7587	3801316	1645994
PPMI-Phase1-IR1.3003.V06.0003135416.5104-SL-0781.L001	35367662	29292476	0.8282	4606652	1425874
PPMI-Phase1-IR1.3003.V06.0003135416.5104-SL-0781.L002	33469409	27800059	0.8306	4229632	1398839
PPMI-Phase1-IR1.3003.V06.0003135416.5104-SL-0781.L003	35231189	29262408	0.8306	4520312	1405581
PPMI-Phase1-IR1.3003.V06.0003135416.5104-SL-0781.L004	34595221	28801488	0.8325	4365905	1385430
PPMI-Phase1-IR1.3003.V08.PP0042-4665.5104-SL-0815.L001	22552656	17998926	0.7981	3104619	1389347
PPMI-Phase1-IR1.3003.V08.PP0042-4665.5104-SL-0815.L002	21348462	17083001	0.8002	2847922	1359187
PPMI-Phase1-IR1.3003.V08.PP0042-4665.5104-SL-0815.L003	22451974	17972867	0.8005	3045112	1374300
PPMI-Phase1-IR1.3003.V08.PP0042-4665.5104-SL-0815.L004	22212288	17837961	0.8031	2947005	1367198
PPMI-Phase1-IR1.3004.BL.PP0016-1191.5104-SL-1744.L001	29720790	25692352	0.8645	2597714	1339662
PPMI-Phase1-IR1.3004.BL.PP0016-1191.5104-SL-1744.L002	28763951	24852922	0.864	2496238	1326174
PPMI-Phase1-IR1.3004.BL.PP0016-1191.5104-SL-1744.L003	29419048	25292651	0.8597	2663498	1371226
PPMI-Phase1-IR1.3004.BL.PP0016-1191.5104-SL-1744.L004	29801728	25703864	0.8625	2632271	1374022
PPMI-Phase1-IR1.3004.V04.0003124753.5104-SL-1783.L001	26335977	20598485	0.7821	2958839	2635673
PPMI-Phase1-IR1.3004.V04.0003124753.5104-SL-1783.L002	25737445	20121896	0.7818	2836876	2636909
PPMI-Phase1-IR1.3004.V04.0003124753.5104-SL-1783.L003	26559086	20567664	0.7744	3066911	2777448
PPMI-Phase1-IR1.3004.V04.0003124753.5104-SL-1783.L004	26593278	20723734	0.7793	3002951	2721766
PPMI-Phase1-IR1.3004.V06.0003164478.5104-SL-1739.L001	28704544	24398940	0.85	3124077	1151580
PPMI-Phase1-IR1.3004.V06.0003164478.5104-SL-1739.L002	27632877	23490748	0.8501	2973766	1139309
PPMI-Phase1-IR1.3004.V06.0003164478.5104-SL-1739.L003	28573276	24128922	0.8445	3234094	1180196
PPMI-Phase1-IR1.3004.V06.0003164478.5104-SL-1739.L004	28739329	24367263	0.8479	3160637	1181371
PPMI-Phase1-IR1.3004.V08.PP0042-4672.5104-SL-1761.L001	27264952	23216124	0.8515	3116251	898598
PPMI-Phase1-IR1.3004.V08.PP0042-4672.5104-SL-1761.L002	26471415	22539366	0.8515	3004338	894518
PPMI-Phase1-IR1.3004.V08.PP0042-4672.5104-SL-1761.L003	27078817	22907877	0.846	3216604	919839
PPMI-Phase1-IR1.3004.V08.PP0042-4672.5104-SL-1761.L004	27366711	23243609	0.8493	3159873	928626
PPMI-Phase1-IR1.3008.BL.PP0016-1119.5104-SL-1010.L001	25801782	18541611	0.7186	5848532	1376179
PPMI-Phase1-IR1.3008.BL.PP0016-1119.5104-SL-1010.L002	24221239	17500611	0.7225	5396827	1290815
PPMI-Phase1-IR1.3008.BL.PP0016-1119.5104-SL-1010.L003	25398787	18269335	0.7193	5733723	1360617
PPMI-Phase1-IR1.3008.BL.PP0016-1119.5104-SL-1010.L004	23378034	17110663	0.7319	4989903	1245221
PPMI-Phase1-IR1.3008.V06.0003166492.5104-SL-0998.L001	26066592	21899016	0.8401	2819409	1316913
PPMI-Phase1-IR1.3008.V06.0003166492.5104-SL-0998.L002	24565436	20653066	0.8407	2649385	1233367
PPMI-Phase1-IR1.3008.V06.0003166492.5104-SL-0998.L003	25703246	21588022	0.8399	2777525	1306745
PPMI-Phase1-IR1.3008.V06.0003166492.5104-SL-0998.L004	23779202	20027466	0.8422	2520391	1203006
PPMI-Phase1-IR1.3008.V08.PP0048-1247.5104-SL-0978.L001	27695015	20126052	0.7267	6343762	1190425
PPMI-Phase1-IR1.3008.V08.PP0048-1247.5104-SL-0978.L002	26311279	19246617	0.7315	5907983	1124039
PPMI-Phase1-IR1.3008.V08.PP0048-1247.5104-SL-0978.L003	27265225	19835432	0.7275	6217595	1178535
PPMI-Phase1-IR1.3008.V08.PP0048-1247.5104-SL-0978.L004	25465659	18811659	0.7387	5528904	1093560
PPMI-Phase1-IR1.3010.BL.PP0016-1615.5104-SL-0679.L001	29658300	22945473	0.7737	5537581	1116379
PPMI-Phase1-IR1.3010.BL.PP0016-1615.5104-SL-0679.L002	29340243	22739905	0.775	5419962	1120727
PPMI-Phase1-IR1.3010.BL.PP0016-1615.5104-SL-0679.L003	29544016	22895547	0.775	5485168	1104645
PPMI-Phase1-IR1.3010.BL.PP0016-1615.5104-SL-0679.L004	29101803	22771551	0.7825	5181687	1091010
PPMI-Phase1-IR1.3010.V04.0003156761.5104-SL-0745.L001	25109640	20352165	0.8105	3973427	760491
PPMI-Phase1-IR1.3010.V04.0003156761.5104-SL-0745.L002	24282655	19642703	0.8089	3867354	749597
PPMI-Phase1-IR1.3010.V04.0003156761.5104-SL-0745.L003	24896083	20194946	0.8112	3928780	749245
PPMI-Phase1-IR1.3010.V04.0003156761.5104-SL-0745.L004	23842458	19424040	0.8147	3667802	728061
PPMI-Phase1-IR1.3010.V06.0003167619.5104-SL-0709.L001	32288570	27429532	0.8495	3579966	1211261
PPMI-Phase1-IR1.3010.V06.0003167619.5104-SL-0709.L002	31592601	26804387	0.8484	3516093	1204956
PPMI-Phase1-IR1.3010.V06.0003167619.5104-SL-0709.L003	32105765	27305819	0.8505	3535313	1197271
PPMI-Phase1-IR1.3010.V06.0003167619.5104-SL-0709.L004	31468867	26864641	0.8537	3358442	1180085
PPMI-Phase1-IR1.3010.V08.PP0048-1254.5104-SL-0734.L001	32534043	22902497	0.704	8559990	1019476
PPMI-Phase1-IR1.3010.V08.PP0048-1254.5104-SL-0734.L002	32241349	22742675	0.7054	8416987	1029185
PPMI-Phase1-IR1.3010.V08.PP0048-1254.5104-SL-0734.L003	32342114	22822653	0.7057	8454500	1013091
PPMI-Phase1-IR1.3010.V08.PP0048-1254.5104-SL-0734.L004	31823208	22772542	0.7156	7993881	1005858
PPMI-Phase1-IR1.3011.BL.PP0015-9411.5104-SL-0071.L001	27667091	25655972	0.9273	1366694	622656
PPMI-Phase1-IR1.3011.BL.PP0015-9411.5104-SL-0071.L002	26782169	24876100	0.9288	1255224	630018
PPMI-Phase1-IR1.3011.BL.PP0015-9411.5104-SL-0071.L003	26613857	24753944	0.9301	1228328	610889
PPMI-Phase1-IR1.3011.BL.PP0015-9411.5104-SL-0071.L004	26587653	24703086	0.9291	1228408	635552
PPMI-Phase1-IR1.3011.V04.0003157954.5104-SL-0079.L001	28948649	25790045	0.8909	2133297	927924
PPMI-Phase1-IR1.3011.V04.0003157954.5104-SL-0079.L002	27931802	24976806	0.8942	1925099	935250
PPMI-Phase1-IR1.3011.V04.0003157954.5104-SL-0079.L003	27813815	24933890	0.8965	1869114	916878
PPMI-Phase1-IR1.3011.V04.0003157954.5104-SL-0079.L004	27768668	24853716	0.895	1872807	948323
PPMI-Phase1-IR1.3012.BL.PP0015-8848.5104-SL-0639.L001	27084531	21542468	0.7954	4313788	1191328
PPMI-Phase1-IR1.3012.BL.PP0015-8848.5104-SL-0639.L002	26995847	21498134	0.7963	4270940	1189039
PPMI-Phase1-IR1.3012.BL.PP0015-8848.5104-SL-0639.L003	26909172	21466200	0.7977	4245043	1161187
PPMI-Phase1-IR1.3012.BL.PP0015-8848.5104-SL-0639.L004	26742131	21355826	0.7986	4178891	1171162
PPMI-Phase1-IR1.3012.V04.0003160195.5104-SL-0597.L001	22755965	18846799	0.8282	2736295	1139843
PPMI-Phase1-IR1.3012.V04.0003160195.5104-SL-0597.L002	22720247	18821158	0.8284	2727740	1138221
PPMI-Phase1-IR1.3012.V04.0003160195.5104-SL-0597.L003	22825388	18948073	0.8301	2725674	1118946
PPMI-Phase1-IR1.3012.V04.0003160195.5104-SL-0597.L004	22674685	18826668	0.8303	2687305	1128153
PPMI-Phase1-IR1.3012.V06.0003172662.5104-SL-0631.L001	34246708	28733315	0.839	4075405	1370990
PPMI-Phase1-IR1.3012.V06.0003172662.5104-SL-0631.L002	34076155	28583202	0.8388	4058412	1366921
PPMI-Phase1-IR1.3012.V06.0003172662.5104-SL-0631.L003	34180309	28744137	0.841	4029551	1340676
PPMI-Phase1-IR1.3012.V06.0003172662.5104-SL-0631.L004	34037160	28629614	0.8411	3987465	1354518
PPMI-Phase1-IR1.3012.V08.0000261371.5104-SL-0581.L001	25509065	17497377	0.6859	6346508	1588428
PPMI-Phase1-IR1.3012.V08.0000261371.5104-SL-0581.L002	25416465	17492729	0.6882	6255791	1589811
PPMI-Phase1-IR1.3012.V08.0000261371.5104-SL-0581.L003	25387943	17486476	0.6888	6271724	1553767
PPMI-Phase1-IR1.3012.V08.0000261371.5104-SL-0581.L004	25239447	17433241	0.6907	6157052	1573314
PPMI-Phase1-IR1.3013.BL.PP0015-8575.5104-SL-0060.L001	26025040	23818811	0.9152	1608644	571223
PPMI-Phase1-IR1.3013.BL.PP0015-8575.5104-SL-0060.L002	25082286	23009626	0.9174	1475012	572545
PPMI-Phase1-IR1.3013.BL.PP0015-8575.5104-SL-0060.L003	25513476	23446153	0.919	1469388	572696
PPMI-Phase1-IR1.3013.BL.PP0015-8575.5104-SL-0060.L004	25309517	23238344	0.9182	1456626	588925
PPMI-Phase1-IR1.3013.V04.0003140963.5104-SL-0014.L001	35901348	32716789	0.9113	2216447	923121
PPMI-Phase1-IR1.3013.V04.0003140963.5104-SL-0014.L002	34595038	31587816	0.9131	2029180	935342
PPMI-Phase1-IR1.3013.V04.0003140963.5104-SL-0014.L003	34411916	31470582	0.9145	1986206	912549
PPMI-Phase1-IR1.3013.V04.0003140963.5104-SL-0014.L004	34317861	31344424	0.9134	1982931	948033
PPMI-Phase1-IR1.3013.V08.PP0049-0693.5104-SL-0022.L001	39626581	36208150	0.9137	2089805	1231087
PPMI-Phase1-IR1.3013.V08.PP0049-0693.5104-SL-0022.L002	38208594	34939876	0.9145	1935356	1241013
PPMI-Phase1-IR1.3013.V08.PP0049-0693.5104-SL-0022.L003	37734958	34555830	0.9158	1889425	1199009
PPMI-Phase1-IR1.3013.V08.PP0049-0693.5104-SL-0022.L004	37741277	34517338	0.9146	1890315	1242434
PPMI-Phase1-IR1.3014.BL.PP0015-8541.5104-SL-1959.L001	26338516	21466201	0.815	3704504	1119894
PPMI-Phase1-IR1.3014.BL.PP0015-8541.5104-SL-1959.L002	26134744	21329956	0.8162	3672287	1086320
PPMI-Phase1-IR1.3014.BL.PP0015-8541.5104-SL-1959.L003	26067602	21365335	0.8196	3581930	1073705
PPMI-Phase1-IR1.3014.BL.PP0015-8541.5104-SL-1959.L004	26218042	21441533	0.8178	3643729	1086245
PPMI-Phase1-IR1.3014.V04.0003160108.5104-SL-1911.L001	27628726	21018579	0.7608	4329940	2143356
PPMI-Phase1-IR1.3014.V04.0003160108.5104-SL-1911.L002	27550419	20981321	0.7616	4336272	2097790
PPMI-Phase1-IR1.3014.V04.0003160108.5104-SL-1911.L003	27338157	20946009	0.7662	4194578	2063354
PPMI-Phase1-IR1.3014.V04.0003160108.5104-SL-1911.L004	27504667	21015159	0.7641	4261268	2092738
PPMI-Phase1-IR1.3014.V06.PP0042-4632.5104-SL-1944.L001	32889677	25950828	0.789	4657235	2193421
PPMI-Phase1-IR1.3014.V06.PP0042-4632.5104-SL-1944.L002	33025492	26112289	0.7907	4675113	2150767
PPMI-Phase1-IR1.3014.V06.PP0042-4632.5104-SL-1944.L003	32495066	25792207	0.7937	4511890	2104439
PPMI-Phase1-IR1.3014.V06.PP0042-4632.5104-SL-1944.L004	32748119	25938595	0.7921	4585444	2137263
PPMI-Phase1-IR1.3016.BL.PP0015-6687.5104-SL-0607.L001	43625710	33261665	0.7624	7760567	2516792
PPMI-Phase1-IR1.3016.BL.PP0015-6687.5104-SL-0607.L002	43393859	33089322	0.7625	7693877	2524275
PPMI-Phase1-IR1.3016.BL.PP0015-6687.5104-SL-0607.L003	43346874	33123798	0.7642	7674090	2463413
PPMI-Phase1-IR1.3016.BL.PP0015-6687.5104-SL-0607.L004	43162022	33033884	0.7653	7560060	2482119
PPMI-Phase1-IR1.3016.V04.0003164502.5104-SL-0601.L001	34786091	26357508	0.7577	5717949	2522058
PPMI-Phase1-IR1.3016.V04.0003164502.5104-SL-0601.L002	34753820	26350136	0.7582	5687988	2526071
PPMI-Phase1-IR1.3016.V04.0003164502.5104-SL-0601.L003	34697589	26350030	0.7594	5673921	2484544
PPMI-Phase1-IR1.3016.V04.0003164502.5104-SL-0601.L004	34485159	26208003	0.76	5591725	2497969
PPMI-Phase1-IR1.3016.V06.PP0042-2988.5104-SL-0621.L001	32202487	24190261	0.7512	6465608	1513528
PPMI-Phase1-IR1.3016.V06.PP0042-2988.5104-SL-0621.L002	32008888	24070511	0.752	6394167	1511004
PPMI-Phase1-IR1.3016.V06.PP0042-2988.5104-SL-0621.L003	32040923	24154448	0.7539	6374569	1478999
PPMI-Phase1-IR1.3016.V06.PP0042-2988.5104-SL-0621.L004	31847857	24035435	0.7547	6287104	1492802
PPMI-Phase1-IR1.3016.V08.0000293377.5104-SL-0628.L001	26931234	19510099	0.7244	6347702	1048188
PPMI-Phase1-IR1.3016.V08.0000293377.5104-SL-0628.L002	26916515	19537444	0.7259	6305769	1047989
PPMI-Phase1-IR1.3016.V08.0000293377.5104-SL-0628.L003	26805570	19480361	0.7267	6274642	1025958
PPMI-Phase1-IR1.3016.V08.0000293377.5104-SL-0628.L004	26608610	19370244	0.728	6175396	1038869
PPMI-Phase1-IR1.3018.V04.0003151687.5104-SL-0205.L001	34960418	26261284	0.7512	4304315	4269314
PPMI-Phase1-IR1.3018.V04.0003151687.5104-SL-0205.L002	34344096	25696627	0.7482	4259123	4260461
PPMI-Phase1-IR1.3018.V04.0003151687.5104-SL-0205.L003	34517917	25956096	0.752	4224303	4210993
PPMI-Phase1-IR1.3018.V04.0003151687.5104-SL-0205.L004	34218415	25596825	0.748	4258322	4236671
PPMI-Phase1-IR1.3018.V06.PP0047-8327.5104-SL-0255.L001	22128444	15521773	0.7014	4438786	2117452
PPMI-Phase1-IR1.3018.V06.PP0047-8327.5104-SL-0255.L002	22215187	15538795	0.6995	4476111	2147552
PPMI-Phase1-IR1.3018.V06.PP0047-8327.5104-SL-0255.L003	21987428	15458836	0.7031	4382062	2095208
PPMI-Phase1-IR1.3018.V06.PP0047-8327.5104-SL-0255.L004	22212690	15546095	0.6999	4475088	2139932
PPMI-Phase1-IR1.3020.BL.PP0015-7980.5104-SL-1105.L001	30882529	24984576	0.809	4057678	1795735
PPMI-Phase1-IR1.3020.BL.PP0015-7980.5104-SL-1105.L002	31289037	25286962	0.8082	4121532	1834262
PPMI-Phase1-IR1.3020.BL.PP0015-7980.5104-SL-1105.L003	30772449	24986031	0.812	3967063	1774873
PPMI-Phase1-IR1.3020.BL.PP0015-7980.5104-SL-1105.L004	30754354	24861966	0.8084	4011768	1835389
PPMI-Phase1-IR1.3020.V04.0003195608.5104-SL-1144.L001	22739712	19614528	0.8626	2277034	824730
PPMI-Phase1-IR1.3020.V04.0003195608.5104-SL-1144.L002	22534049	19440580	0.8627	2253521	816637
PPMI-Phase1-IR1.3020.V04.0003195608.5104-SL-1144.L003	22575072	19526747	0.865	2209531	815606
PPMI-Phase1-IR1.3020.V04.0003195608.5104-SL-1144.L004	22098231	19082778	0.8635	2169257	823578
PPMI-Phase1-IR1.3020.V06.PP0047-7758.5104-SL-1087.L001	25074822	19909650	0.794	4251784	880413
PPMI-Phase1-IR1.3020.V06.PP0047-7758.5104-SL-1087.L002	24734322	19679503	0.7956	4156090	865451
PPMI-Phase1-IR1.3020.V06.PP0047-7758.5104-SL-1087.L003	24720257	19734295	0.7983	4083997	869141
PPMI-Phase1-IR1.3020.V06.PP0047-7758.5104-SL-1087.L004	24213660	19326490	0.7982	3982686	871948
PPMI-Phase1-IR1.3020.V08.0000356756.5104-SL-1064.L001	26621845	19522179	0.7333	5864372	1211931
PPMI-Phase1-IR1.3020.V08.0000356756.5104-SL-1064.L002	26679212	19690052	0.738	5746259	1219425
PPMI-Phase1-IR1.3020.V08.0000356756.5104-SL-1064.L003	26332826	19469470	0.7394	5645968	1194545
PPMI-Phase1-IR1.3020.V08.0000356756.5104-SL-1064.L004	26092268	19345747	0.7414	5506945	1216653
PPMI-Phase1-IR1.3021.V04.0003136141.5104-SL-0719.L001	24147405	20623099	0.8541	2140258	1290505
PPMI-Phase1-IR1.3021.V04.0003136141.5104-SL-0719.L002	23666935	20194319	0.8533	2095674	1284966
PPMI-Phase1-IR1.3021.V04.0003136141.5104-SL-0719.L003	24141225	20638423	0.8549	2127227	1282179
PPMI-Phase1-IR1.3021.V04.0003136141.5104-SL-0719.L004	23590083	20223547	0.8573	2015084	1260296
PPMI-Phase1-IR1.3021.V06.PP0047-9259.5104-SL-0723.L001	29508831	16581248	0.5619	11620280	1210422
PPMI-Phase1-IR1.3021.V06.PP0047-9259.5104-SL-0723.L002	29185331	16469933	0.5643	11384791	1231429
PPMI-Phase1-IR1.3021.V06.PP0047-9259.5104-SL-0723.L003	29276475	16490196	0.5633	11491559	1198959
PPMI-Phase1-IR1.3021.V06.PP0047-9259.5104-SL-0723.L004	28640919	16450658	0.5744	10912840	1184020
PPMI-Phase1-IR1.3021.V08.0000343030.5104-SL-0690.L001	22510332	15578616	0.6921	6067786	821807
PPMI-Phase1-IR1.3021.V08.0000343030.5104-SL-0690.L002	22413264	15538958	0.6933	5999642	831439
PPMI-Phase1-IR1.3021.V08.0000343030.5104-SL-0690.L003	22375473	15506007	0.693	6012672	814592
PPMI-Phase1-IR1.3021.V08.0000343030.5104-SL-0690.L004	22161362	15577065	0.7029	5740717	802171
PPMI-Phase1-IR1.3023.BL.PP0015-6652.5104-SL-0044.L001	31340595	28738147	0.917	1881899	694271
PPMI-Phase1-IR1.3023.BL.PP0015-6652.5104-SL-0044.L002	30250803	27813004	0.9194	1714931	698117
PPMI-Phase1-IR1.3023.BL.PP0015-6652.5104-SL-0044.L003	30109131	27726686	0.9209	1676390	681359
PPMI-Phase1-IR1.3023.BL.PP0015-6652.5104-SL-0044.L004	30056718	27647105	0.9198	1675761	709270
PPMI-Phase1-IR1.3023.V04.0003136155.5104-SL-0049.L001	36238222	33379021	0.9211	1999818	824965
PPMI-Phase1-IR1.3023.V04.0003136155.5104-SL-0049.L002	34736645	32061582	0.923	1822461	819996
PPMI-Phase1-IR1.3023.V04.0003136155.5104-SL-0049.L003	35063741	32414667	0.9244	1802876	812692
PPMI-Phase1-IR1.3023.V04.0003136155.5104-SL-0049.L004	34939101	32272017	0.9237	1796659	837529
PPMI-Phase1-IR1.3023.V08.0000375854.5104-SL-0052.L001	27550247	24179573	0.8777	2853288	496529
PPMI-Phase1-IR1.3023.V08.0000375854.5104-SL-0052.L002	26341553	23256907	0.8829	2568564	496342
PPMI-Phase1-IR1.3023.V08.0000375854.5104-SL-0052.L003	26822122	23784864	0.8868	2525329	491972
PPMI-Phase1-IR1.3023.V08.0000375854.5104-SL-0052.L004	26666813	23618568	0.8857	2518369	509756
PPMI-Phase1-IR1.3024.BL.PP0015-6647.5104-SL-1837.L001	24594365	20445335	0.8313	3057558	1058210
PPMI-Phase1-IR1.3024.BL.PP0015-6647.5104-SL-1837.L002	24552647	20474202	0.8339	3013731	1031798
PPMI-Phase1-IR1.3024.BL.PP0015-6647.5104-SL-1837.L003	24945841	20693299	0.8295	3170867	1048438
PPMI-Phase1-IR1.3024.BL.PP0015-6647.5104-SL-1837.L004	24907797	20651956	0.8291	3153534	1069324
PPMI-Phase1-IR1.3024.V04.0003168529.5104-SL-1887.L001	26912388	21545596	0.8006	3790848	1491607
PPMI-Phase1-IR1.3024.V04.0003168529.5104-SL-1887.L002	26157127	20993461	0.8026	3643315	1437179
PPMI-Phase1-IR1.3024.V04.0003168529.5104-SL-1887.L003	27654874	22090947	0.7988	3992392	1485985
PPMI-Phase1-IR1.3024.V04.0003168529.5104-SL-1887.L004	27642864	22096285	0.7993	3964395	1497379
PPMI-Phase1-IR1.3024.V08.0000387708.5104-SL-1889.L001	28858060	23667546	0.8201	4082746	1073034
PPMI-Phase1-IR1.3024.V08.0000387708.5104-SL-1889.L002	28513495	23477216	0.8234	3968793	1032879
PPMI-Phase1-IR1.3024.V08.0000387708.5104-SL-1889.L003	29531032	24151259	0.8178	4271184	1073519
PPMI-Phase1-IR1.3024.V08.0000387708.5104-SL-1889.L004	29440494	24084138	0.8181	4234909	1086123
PPMI-Phase1-IR1.3026.BL.0003116122.5104-SL-1946.L001	26467565	21591645	0.8158	3317955	1519267
PPMI-Phase1-IR1.3026.BL.0003116122.5104-SL-1946.L002	26418603	21603192	0.8177	3296685	1480633
PPMI-Phase1-IR1.3026.BL.0003116122.5104-SL-1946.L003	26136109	21457994	0.821	3193729	1447073
PPMI-Phase1-IR1.3026.BL.0003116122.5104-SL-1946.L004	26307140	21549608	0.8192	3249047	1470417
PPMI-Phase1-IR1.3027.BL.0003140991.5104-SL-1797.L001	36193994	29502908	0.8151	5482782	1173174
PPMI-Phase1-IR1.3027.BL.0003140991.5104-SL-1797.L002	34825468	28460766	0.8172	5171909	1158333
PPMI-Phase1-IR1.3027.BL.0003140991.5104-SL-1797.L003	35987305	29077050	0.808	5674295	1200306
PPMI-Phase1-IR1.3027.BL.0003140991.5104-SL-1797.L004	36280750	29492726	0.8129	5544681	1207571
PPMI-Phase1-IR1.3027.V04.PP0042-3021.5104-SL-1736.L001	31737745	25355525	0.7989	5129955	1214058
PPMI-Phase1-IR1.3027.V04.PP0042-3021.5104-SL-1736.L002	30977198	24783793	0.8001	4940136	1215286
PPMI-Phase1-IR1.3027.V04.PP0042-3021.5104-SL-1736.L003	31659219	25049880	0.7912	5314264	1255747
PPMI-Phase1-IR1.3027.V04.PP0042-3021.5104-SL-1736.L004	31868068	25371426	0.7961	5205168	1252376
PPMI-Phase1-IR1.3027.V08.0001209529.5104-SL-1732.L001	27223486	21636864	0.7948	4636499	930351
PPMI-Phase1-IR1.3027.V08.0001209529.5104-SL-1732.L002	26745536	21333800	0.7977	4459575	933034
PPMI-Phase1-IR1.3027.V08.0001209529.5104-SL-1732.L003	27173941	21390228	0.7872	4806849	956797
PPMI-Phase1-IR1.3027.V08.0001209529.5104-SL-1732.L004	27327212	21650981	0.7923	4695983	960287
PPMI-Phase1-IR1.3029.BL.0003185660.5104-SL-1892.L001	26134187	21517613	0.8234	3515613	1061243
PPMI-Phase1-IR1.3029.BL.0003185660.5104-SL-1892.L002	26139270	21594578	0.8261	3464764	1039830
PPMI-Phase1-IR1.3029.BL.0003185660.5104-SL-1892.L003	26590262	21825822	0.8208	3671581	1052618
PPMI-Phase1-IR1.3029.BL.0003185660.5104-SL-1892.L004	26597240	21841312	0.8212	3648021	1067690
PPMI-Phase1-IR1.3029.V06.0000341338.5104-SL-1815.L001	22818677	18405415	0.8066	3671115	719991
PPMI-Phase1-IR1.3029.V06.0000341338.5104-SL-1815.L002	22560509	18276252	0.8101	3568988	693705
PPMI-Phase1-IR1.3029.V06.0000341338.5104-SL-1815.L003	23330964	18744908	0.8034	3844959	718865
PPMI-Phase1-IR1.3029.V06.0000341338.5104-SL-1815.L004	23314938	18742514	0.8039	3818830	731550
PPMI-Phase1-IR1.3051.V06.0003140865.5104-SL-0217.L001	27406002	21062376	0.7685	3669245	2547092
PPMI-Phase1-IR1.3051.V06.0003140865.5104-SL-0217.L002	27024306	20656949	0.7644	3696181	2541110
PPMI-Phase1-IR1.3051.V06.0003140865.5104-SL-0217.L003	27100894	20837885	0.7689	3629314	2506355
PPMI-Phase1-IR1.3051.V06.0003140865.5104-SL-0217.L004	26913406	20569868	0.7643	3689508	2523677
PPMI-Phase1-IR1.3051.V08.0003288382.5104-SL-0283.L001	28742515	20803784	0.7238	4246921	3520516
PPMI-Phase1-IR1.3051.V08.0003288382.5104-SL-0283.L002	28204645	20344754	0.7213	4175406	3511141
PPMI-Phase1-IR1.3051.V08.0003288382.5104-SL-0283.L003	28333884	20533026	0.7247	4161012	3469373
PPMI-Phase1-IR1.3051.V08.0003288382.5104-SL-0283.L004	28108546	20273263	0.7212	4173942	3489839
PPMI-Phase1-IR1.3052.BL.PP0016-0188.5104-SL-0840.L001	24204593	18816441	0.7774	4389127	968826
PPMI-Phase1-IR1.3052.BL.PP0016-0188.5104-SL-0840.L002	22730345	17780703	0.7822	3971026	949727
PPMI-Phase1-IR1.3052.BL.PP0016-0188.5104-SL-0840.L003	24023577	18765789	0.7811	4276775	950682
PPMI-Phase1-IR1.3052.BL.PP0016-0188.5104-SL-0840.L004	23480630	18437062	0.7852	4077066	936753
PPMI-Phase1-IR1.3052.V04.PP0016-8242.5104-SL-0842.L001	36170999	27698947	0.7658	7133828	1296968
PPMI-Phase1-IR1.3052.V04.PP0016-8242.5104-SL-0842.L002	33638593	26006967	0.7731	6316181	1275917
PPMI-Phase1-IR1.3052.V04.PP0016-8242.5104-SL-0842.L003	35905550	27658491	0.7703	6933962	1271815
PPMI-Phase1-IR1.3052.V04.PP0016-8242.5104-SL-0842.L004	35329332	27425405	0.7763	6599672	1263645
PPMI-Phase1-IR1.3052.V06.0003116089.5104-SL-0794.L001	31680718	23529163	0.7427	6351284	1735906
PPMI-Phase1-IR1.3052.V06.0003116089.5104-SL-0794.L002	29975231	22422700	0.748	5791603	1698503
PPMI-Phase1-IR1.3052.V06.0003116089.5104-SL-0794.L003	31542258	23532726	0.7461	6226169	1718850
PPMI-Phase1-IR1.3052.V06.0003116089.5104-SL-0794.L004	31063093	23301464	0.7501	5997794	1700354
PPMI-Phase1-IR1.3052.V08.PP0041-6231.5104-SL-0809.L001	28647778	22587662	0.7885	4661219	1358300
PPMI-Phase1-IR1.3052.V08.PP0041-6231.5104-SL-0809.L002	26684022	21093063	0.7905	4235562	1316510
PPMI-Phase1-IR1.3052.V08.PP0041-6231.5104-SL-0809.L003	28440083	22492001	0.7909	4569271	1338392
PPMI-Phase1-IR1.3052.V08.PP0041-6231.5104-SL-0809.L004	28153121	22339218	0.7935	4443353	1330438
PPMI-Phase1-IR1.3053.BL.PP0000-3189.5104-SL-1445.L001	25466595	20958633	0.823	3561652	893411
PPMI-Phase1-IR1.3053.BL.PP0000-3189.5104-SL-1445.L002	24515919	20374233	0.8311	3240461	851750
PPMI-Phase1-IR1.3053.BL.PP0000-3189.5104-SL-1445.L003	25275183	20793104	0.8227	3543137	887227
PPMI-Phase1-IR1.3053.BL.PP0000-3189.5104-SL-1445.L004	25677352	21251637	0.8276	3478729	895129
PPMI-Phase1-IR1.3053.V04.PP0017-3031.5104-SL-1485.L001	28910014	21729061	0.7516	5629956	1492781
PPMI-Phase1-IR1.3053.V04.PP0017-3031.5104-SL-1485.L002	27597228	21054899	0.7629	5083820	1403399
PPMI-Phase1-IR1.3053.V04.PP0017-3031.5104-SL-1485.L003	28691998	21547585	0.751	5603573	1482495
PPMI-Phase1-IR1.3053.V04.PP0017-3031.5104-SL-1485.L004	29014118	21991168	0.7579	5483789	1481417
PPMI-Phase1-IR1.3053.V08.PP0041-6227.5104-SL-1492.L001	25630473	18544261	0.7235	5592708	1457191
PPMI-Phase1-IR1.3053.V08.PP0041-6227.5104-SL-1492.L002	24457819	17961781	0.7344	5092178	1370048
PPMI-Phase1-IR1.3053.V08.PP0041-6227.5104-SL-1492.L003	25411876	18372594	0.723	5559916	1443199
PPMI-Phase1-IR1.3053.V08.PP0041-6227.5104-SL-1492.L004	25728876	18778141	0.7298	5468624	1446509
PPMI-Phase1-IR1.3054.V04.0003155933.5104-SL-0879.L001	23190173	18106100	0.7808	3454783	1520890
PPMI-Phase1-IR1.3054.V04.0003155933.5104-SL-0879.L002	22864902	17890064	0.7824	3368173	1499455
PPMI-Phase1-IR1.3054.V04.0003155933.5104-SL-0879.L003	23137362	18063890	0.7807	3450512	1515284
PPMI-Phase1-IR1.3054.V04.0003155933.5104-SL-0879.L004	22890997	17882991	0.7812	3381069	1519646
PPMI-Phase1-IR1.3054.V08.0003140988.5104-SL-0884.L001	23069934	16254516	0.7046	5349693	1357274
PPMI-Phase1-IR1.3054.V08.0003140988.5104-SL-0884.L002	22725888	16097502	0.7083	5180393	1339853
PPMI-Phase1-IR1.3054.V08.0003140988.5104-SL-0884.L003	22994899	16221556	0.7054	5313214	1351264
PPMI-Phase1-IR1.3054.V08.0003140988.5104-SL-0884.L004	22777238	16113712	0.7074	5196405	1358532
PPMI-Phase1-IR1.3055.BL.PP0016-0531.5104-SL-0720.L001	22684110	17755637	0.7827	4141561	757977
PPMI-Phase1-IR1.3055.BL.PP0016-0531.5104-SL-0720.L002	22633557	17727906	0.7833	4113655	762730
PPMI-Phase1-IR1.3055.BL.PP0016-0531.5104-SL-0720.L003	22603682	17718708	0.7839	4104915	751241
PPMI-Phase1-IR1.3055.BL.PP0016-0531.5104-SL-0720.L004	22680312	17877986	0.7883	4022350	751636
PPMI-Phase1-IR1.3055.V06.0003140868.5104-SL-0717.L001	23089518	16350568	0.7081	5366440	1280867
PPMI-Phase1-IR1.3055.V06.0003140868.5104-SL-0717.L002	22775040	16111370	0.7074	5277113	1293963
PPMI-Phase1-IR1.3055.V06.0003140868.5104-SL-0717.L003	22872166	16215916	0.709	5296804	1268333
PPMI-Phase1-IR1.3055.V06.0003140868.5104-SL-0717.L004	22353393	16021878	0.7168	5008750	1234471
PPMI-Phase1-IR1.3055.V08.PP0035-2657.5104-SL-0693.L001	31256668	24190453	0.7739	5743722	1201416
PPMI-Phase1-IR1.3055.V08.PP0035-2657.5104-SL-0693.L002	30552927	23615899	0.773	5618255	1196950
PPMI-Phase1-IR1.3055.V08.PP0035-2657.5104-SL-0693.L003	31116666	24118377	0.7751	5683257	1195638
PPMI-Phase1-IR1.3055.V08.PP0035-2657.5104-SL-0693.L004	30163051	23538881	0.7804	5348366	1159510
PPMI-Phase1-IR1.3056.BL.PP0016-0581.5104-SL-0620.L001	29419196	21778021	0.7403	6128874	1466249
PPMI-Phase1-IR1.3056.BL.PP0016-0581.5104-SL-0620.L002	29388921	21792367	0.7415	6083570	1466879
PPMI-Phase1-IR1.3056.BL.PP0016-0581.5104-SL-0620.L003	29442958	21874924	0.743	6081467	1441308
PPMI-Phase1-IR1.3056.BL.PP0016-0581.5104-SL-0620.L004	29271108	21774479	0.7439	5996799	1454669
PPMI-Phase1-IR1.3056.V04.0003157163.5104-SL-0595.L001	28109675	20009537	0.7118	5952062	2057049
PPMI-Phase1-IR1.3056.V04.0003157163.5104-SL-0595.L002	28147338	20048982	0.7123	5935352	2070671
PPMI-Phase1-IR1.3056.V04.0003157163.5104-SL-0595.L003	28109019	20059548	0.7136	5932056	2026196
PPMI-Phase1-IR1.3056.V04.0003157163.5104-SL-0595.L004	27877637	19928375	0.7149	5828429	2031509
PPMI-Phase1-IR1.3056.V06.0003125898.5104-SL-0617.L001	30238732	24159707	0.799	4409194	1625791
PPMI-Phase1-IR1.3056.V06.0003125898.5104-SL-0617.L002	30104830	24071963	0.7996	4362323	1626155
PPMI-Phase1-IR1.3056.V06.0003125898.5104-SL-0617.L003	30185421	24182215	0.8011	4366842	1592012
PPMI-Phase1-IR1.3056.V06.0003125898.5104-SL-0617.L004	30029694	24076840	0.8018	4305286	1604137
PPMI-Phase1-IR1.3056.V08.0003169483.5104-SL-0608.L001	29038022	22318138	0.7686	5335740	1327705
PPMI-Phase1-IR1.3056.V08.0003169483.5104-SL-0608.L002	29029315	22331820	0.7693	5310946	1330301
PPMI-Phase1-IR1.3056.V08.0003169483.5104-SL-0608.L003	29101488	22434469	0.7709	5304115	1307526
PPMI-Phase1-IR1.3056.V08.0003169483.5104-SL-0608.L004	28882786	22285115	0.7716	5226167	1316518
PPMI-Phase1-IR1.3057.BL.PP0016-0583.5104-SL-0050.L001	35024658	31963752	0.9126	2341383	690849
PPMI-Phase1-IR1.3057.BL.PP0016-0583.5104-SL-0050.L002	33907611	30999216	0.9142	2182453	697954
PPMI-Phase1-IR1.3057.BL.PP0016-0583.5104-SL-0050.L003	34086805	31203767	0.9154	2171467	683635
PPMI-Phase1-IR1.3057.BL.PP0016-0583.5104-SL-0050.L004	34005702	31102570	0.9146	2163251	712321
PPMI-Phase1-IR1.3057.V06.0003125874.5104-SL-0003.L001	25900152	22166519	0.8558	3118833	591005
PPMI-Phase1-IR1.3057.V06.0003125874.5104-SL-0003.L002	25001089	21520379	0.8608	2864693	592910
PPMI-Phase1-IR1.3057.V06.0003125874.5104-SL-0003.L003	25101430	21704626	0.8647	2789918	583301
PPMI-Phase1-IR1.3057.V06.0003125874.5104-SL-0003.L004	25053186	21631217	0.8634	2794966	603844
PPMI-Phase1-IR1.3057.V08.0003288209.5104-SL-0093.L001	30298452	28320090	0.9347	1292446	654072
PPMI-Phase1-IR1.3057.V08.0003288209.5104-SL-0093.L002	29452644	27557110	0.9356	1206308	658655
PPMI-Phase1-IR1.3057.V08.0003288209.5104-SL-0093.L003	29626182	27745565	0.9365	1202584	647618
PPMI-Phase1-IR1.3057.V08.0003288209.5104-SL-0093.L004	29513917	27617305	0.9357	1197871	668266
PPMI-Phase1-IR1.3058.BL.PP0016-0655.5104-SL-1270.L001	27584151	20836306	0.7554	5082884	1602328
PPMI-Phase1-IR1.3058.BL.PP0016-0655.5104-SL-1270.L002	27028654	20467174	0.7572	4925806	1573697
PPMI-Phase1-IR1.3058.BL.PP0016-0655.5104-SL-1270.L003	27906461	20865982	0.7477	5302889	1671222
PPMI-Phase1-IR1.3058.BL.PP0016-0655.5104-SL-1270.L004	27728647	21050626	0.7592	5022418	1592991
PPMI-Phase1-IR1.3058.V04.0003121398.5104-SL-1276.L001	27900987	22374022	0.8019	4478355	1003431
PPMI-Phase1-IR1.3058.V04.0003121398.5104-SL-1276.L002	27340048	21971780	0.8036	4344136	979840
PPMI-Phase1-IR1.3058.V04.0003121398.5104-SL-1276.L003	28035033	22298437	0.7954	4666569	1023219
PPMI-Phase1-IR1.3058.V04.0003121398.5104-SL-1276.L004	28115065	22637719	0.8052	4430065	1002313
PPMI-Phase1-IR1.3058.V06.0003125887.5104-SL-1262.L001	28443318	22251424	0.7823	3155615	2708690
PPMI-Phase1-IR1.3058.V06.0003125887.5104-SL-1262.L002	27906916	21851782	0.783	3063729	2667920
PPMI-Phase1-IR1.3058.V06.0003125887.5104-SL-1262.L003	28933636	22478614	0.7769	3289750	2825134
PPMI-Phase1-IR1.3058.V06.0003125887.5104-SL-1262.L004	28581913	22430712	0.7848	3127356	2695267
PPMI-Phase1-IR1.3058.V08.0003145401.5104-SL-1303.L001	25243115	19729131	0.7816	3046205	2368435
PPMI-Phase1-IR1.3058.V08.0003145401.5104-SL-1303.L002	24807331	19400284	0.782	2971082	2338994
PPMI-Phase1-IR1.3058.V08.0003145401.5104-SL-1303.L003	25707646	19926692	0.7751	3186687	2492134
PPMI-Phase1-IR1.3058.V08.0003145401.5104-SL-1303.L004	25346440	19873022	0.7841	3020051	2354917
PPMI-Phase1-IR1.3059.BL.PP0016-0660.5104-SL-1543.L001	24876552	19640300	0.7895	4091450	1119155
PPMI-Phase1-IR1.3059.BL.PP0016-0660.5104-SL-1543.L002	25086112	19787259	0.7888	4142184	1130744
PPMI-Phase1-IR1.3059.BL.PP0016-0660.5104-SL-1543.L003	24948304	19704441	0.7898	4081665	1136248
PPMI-Phase1-IR1.3059.BL.PP0016-0660.5104-SL-1543.L004	24803169	19617569	0.7909	4038991	1121051
PPMI-Phase1-IR1.3059.V04.0003121312.5104-SL-1608.L001	37892435	27958218	0.7378	6839198	2894450
PPMI-Phase1-IR1.3059.V04.0003121312.5104-SL-1608.L002	37897190	27932999	0.7371	6865709	2899325
PPMI-Phase1-IR1.3059.V04.0003121312.5104-SL-1608.L003	37893533	27966836	0.738	6775366	2946961
PPMI-Phase1-IR1.3059.V04.0003121312.5104-SL-1608.L004	37665051	27855219	0.7396	6709134	2901602
PPMI-Phase1-IR1.3059.V06.0003160074.5104-SL-1573.L001	31692243	24384212	0.7694	5905824	1358425
PPMI-Phase1-IR1.3059.V06.0003160074.5104-SL-1573.L002	31673514	24367792	0.7693	5900435	1361699
PPMI-Phase1-IR1.3059.V06.0003160074.5104-SL-1573.L003	31439037	24157885	0.7684	5857711	1379359
PPMI-Phase1-IR1.3059.V06.0003160074.5104-SL-1573.L004	31385418	24188656	0.7707	5793807	1359272
PPMI-Phase1-IR1.3059.V08.PP0041-7541.5104-SL-1587.L001	28986084	23453419	0.8091	3539037	1839489
PPMI-Phase1-IR1.3059.V08.PP0041-7541.5104-SL-1587.L002	28948835	23429590	0.8093	3526452	1838096
PPMI-Phase1-IR1.3059.V08.PP0041-7541.5104-SL-1587.L003	28854390	23308583	0.8078	3532407	1858451
PPMI-Phase1-IR1.3059.V08.PP0041-7541.5104-SL-1587.L004	28743669	23257623	0.8091	3497030	1835619
PPMI-Phase1-IR1.3060.BL.PP0016-1178.5104-SL-0984.L001	27060618	19915971	0.736	5735909	1385262
PPMI-Phase1-IR1.3060.BL.PP0016-1178.5104-SL-0984.L002	25829558	19171539	0.7422	5317693	1317629
PPMI-Phase1-IR1.3060.BL.PP0016-1178.5104-SL-0984.L003	26680164	19655779	0.7367	5631216	1370054
PPMI-Phase1-IR1.3060.BL.PP0016-1178.5104-SL-0984.L004	25178644	18900309	0.7506	4962038	1294340
PPMI-Phase1-IR1.3060.V04.0003157946.5104-SL-0979.L001	25327821	19733828	0.7791	4385222	1162138
PPMI-Phase1-IR1.3060.V04.0003157946.5104-SL-0979.L002	23911341	18704347	0.7822	4075937	1087162
PPMI-Phase1-IR1.3060.V04.0003157946.5104-SL-0979.L003	24962230	19454878	0.7794	4308754	1152271
PPMI-Phase1-IR1.3060.V04.0003157946.5104-SL-0979.L004	23401463	18425415	0.7874	3862027	1070936
PPMI-Phase1-IR1.3060.V06.0003125856.5104-SL-0986.L001	34629388	28997723	0.8374	3963991	1602195
PPMI-Phase1-IR1.3060.V06.0003125856.5104-SL-0986.L002	32253815	27014727	0.8376	3693492	1485866
PPMI-Phase1-IR1.3060.V06.0003125856.5104-SL-0986.L003	34059385	28516463	0.8373	3894614	1583667
PPMI-Phase1-IR1.3060.V06.0003125856.5104-SL-0986.L004	30946299	25956031	0.8387	3473423	1460799
PPMI-Phase1-IR1.3060.V08.PP0041-7476.5104-SL-1043.L001	25402592	18674671	0.7351	2141491	4325226
PPMI-Phase1-IR1.3060.V08.PP0041-7476.5104-SL-1043.L002	24435663	18019674	0.7374	2026265	4138799
PPMI-Phase1-IR1.3060.V08.PP0041-7476.5104-SL-1043.L003	25132651	18465342	0.7347	2116484	4292629
PPMI-Phase1-IR1.3060.V08.PP0041-7476.5104-SL-1043.L004	24434586	18199513	0.7448	1961124	4022500
PPMI-Phase1-IR1.3061.V04.PP0017-3901.5104-SL-0753.L001	26343078	17434199	0.6618	7661083	1181270
PPMI-Phase1-IR1.3061.V04.PP0017-3901.5104-SL-0753.L002	26025595	17246238	0.6627	7507837	1203343
PPMI-Phase1-IR1.3061.V04.PP0017-3901.5104-SL-0753.L003	26041246	17265286	0.663	7543848	1166674
PPMI-Phase1-IR1.3061.V04.PP0017-3901.5104-SL-0753.L004	25530758	17215554	0.6743	7097435	1152763
PPMI-Phase1-IR1.3061.V08.0003156121.5104-SL-0700.L001	31315829	20901380	0.6674	8119534	2224235
PPMI-Phase1-IR1.3061.V08.0003156121.5104-SL-0700.L002	30681428	20493354	0.6679	7876804	2240338
PPMI-Phase1-IR1.3061.V08.0003156121.5104-SL-0700.L003	31116426	20814109	0.6689	8025841	2206876
PPMI-Phase1-IR1.3061.V08.0003156121.5104-SL-0700.L004	30301935	20493173	0.6763	7596462	2144420
PPMI-Phase1-IR1.3062.BL.PP0021-1435.5104-SL-1930.L001	31249044	22693242	0.7262	6592562	1930366
PPMI-Phase1-IR1.3062.BL.PP0021-1435.5104-SL-1930.L002	31136625	22627484	0.7267	6587540	1889332
PPMI-Phase1-IR1.3062.BL.PP0021-1435.5104-SL-1930.L003	30586013	22441956	0.7337	6266243	1846081
PPMI-Phase1-IR1.3062.BL.PP0021-1435.5104-SL-1930.L004	30927915	22589012	0.7304	6428393	1878257
PPMI-Phase1-IR1.3062.V04.0003124722.5104-SL-1936.L001	31589740	24413943	0.7728	5758459	1379949
PPMI-Phase1-IR1.3062.V04.0003124722.5104-SL-1936.L002	31493726	24347483	0.7731	5763135	1346777
PPMI-Phase1-IR1.3062.V04.0003124722.5104-SL-1936.L003	31165558	24293074	0.7795	5518213	1318374
PPMI-Phase1-IR1.3062.V04.0003124722.5104-SL-1936.L004	31391059	24380117	0.7767	5636604	1337628
PPMI-Phase1-IR1.3062.V08.0003179313.5104-SL-1968.L001	25645608	20441728	0.7971	3955753	1215899
PPMI-Phase1-IR1.3062.V08.0003179313.5104-SL-1968.L002	25610153	20445630	0.7983	3945552	1187227
PPMI-Phase1-IR1.3062.V08.0003179313.5104-SL-1968.L003	25204104	20221297	0.8023	3791867	1159892
PPMI-Phase1-IR1.3062.V08.0003179313.5104-SL-1968.L004	25433527	20356691	0.8004	3868300	1177081
PPMI-Phase1-IR1.3064.BL.PP0041-6313.5104-SL-1656.L001	33187435	22556155	0.6797	9092703	1492284
PPMI-Phase1-IR1.3064.BL.PP0041-6313.5104-SL-1656.L002	33007278	22675429	0.687	8832717	1453113
PPMI-Phase1-IR1.3064.BL.PP0041-6313.5104-SL-1656.L003	33088335	22690847	0.6858	8891523	1459851
PPMI-Phase1-IR1.3064.BL.PP0041-6313.5104-SL-1656.L004	32886562	22550366	0.6857	8826373	1463969
PPMI-Phase1-IR1.3064.V06.0003166358.5104-SL-1648.L001	28922309	21278508	0.7357	6330910	1281467
PPMI-Phase1-IR1.3064.V06.0003166358.5104-SL-1648.L002	27956805	20666928	0.7392	6035007	1224147
PPMI-Phase1-IR1.3064.V06.0003166358.5104-SL-1648.L003	28421692	21023306	0.7397	6128263	1238976
PPMI-Phase1-IR1.3064.V06.0003166358.5104-SL-1648.L004	28100016	20764102	0.7389	6066194	1238734
PPMI-Phase1-IR1.3064.V08.0003190352.5104-SL-1652.L001	36137314	25768008	0.7131	8800019	1521828
PPMI-Phase1-IR1.3064.V08.0003190352.5104-SL-1652.L002	34872159	25026602	0.7177	8350821	1449471
PPMI-Phase1-IR1.3064.V08.0003190352.5104-SL-1652.L003	35527877	25492117	0.7175	8518033	1472055
PPMI-Phase1-IR1.3064.V08.0003190352.5104-SL-1652.L004	35155668	25209739	0.7171	8426340	1473708
PPMI-Phase1-IR1.3066.V04.0003122876.5104-SL-1631.L001	25782391	21434938	0.8314	3135583	1177816
PPMI-Phase1-IR1.3066.V04.0003122876.5104-SL-1631.L002	25083518	20890151	0.8328	3027939	1132076
PPMI-Phase1-IR1.3066.V04.0003122876.5104-SL-1631.L003	25515808	21281722	0.8341	3055377	1144984
PPMI-Phase1-IR1.3066.V04.0003122876.5104-SL-1631.L004	25231916	21015505	0.8329	3031624	1151163
PPMI-Phase1-IR1.3066.V06.0003164459.5104-SL-1699.L001	33188551	26415747	0.7959	5056673	1669028
PPMI-Phase1-IR1.3066.V06.0003164459.5104-SL-1699.L002	31309747	24962960	0.7973	4723145	1578685
PPMI-Phase1-IR1.3066.V06.0003164459.5104-SL-1699.L003	32330114	25821918	0.7987	4851417	1610704
PPMI-Phase1-IR1.3066.V06.0003164459.5104-SL-1699.L004	31788056	25353585	0.7976	4778612	1610532
PPMI-Phase1-IR1.3066.V08.0003190454.5104-SL-1668.L001	27237996	20774632	0.7627	4460733	1924049
PPMI-Phase1-IR1.3066.V08.0003190454.5104-SL-1668.L002	26586203	20350909	0.7655	4292766	1865132
PPMI-Phase1-IR1.3066.V08.0003190454.5104-SL-1668.L003	26937889	20646534	0.7664	4339392	1874637
PPMI-Phase1-IR1.3066.V08.0003190454.5104-SL-1668.L004	26746884	20482883	0.7658	4303667	1883008
PPMI-Phase1-IR1.3067.V04.0003157578.5104-SL-0739.L001	28953764	22019564	0.7605	5993847	903600
PPMI-Phase1-IR1.3067.V04.0003157578.5104-SL-0739.L002	28312496	21626731	0.7639	5759517	889765
PPMI-Phase1-IR1.3067.V04.0003157578.5104-SL-0739.L003	28801520	21951031	0.7621	5921957	892088
PPMI-Phase1-IR1.3067.V04.0003157578.5104-SL-0739.L004	28068745	21625542	0.7704	5521943	885514
PPMI-Phase1-IR1.3067.V06.0003149131.5104-SL-0674.L001	36960200	26969693	0.7297	8822155	1138171
PPMI-Phase1-IR1.3067.V06.0003149131.5104-SL-0674.L002	36113517	26381926	0.7305	8567447	1134581
PPMI-Phase1-IR1.3067.V06.0003149131.5104-SL-0674.L003	36661945	26805369	0.7311	8702311	1123907
PPMI-Phase1-IR1.3067.V06.0003149131.5104-SL-0674.L004	35545884	26301269	0.7399	8112170	1103128
PPMI-Phase1-IR1.3067.V08.0003190461.5104-SL-0713.L001	24627077	18792763	0.7631	3749560	1914113
PPMI-Phase1-IR1.3067.V08.0003190461.5104-SL-0713.L002	24197192	18456236	0.7627	3648073	1924354
PPMI-Phase1-IR1.3067.V08.0003190461.5104-SL-0713.L003	24472502	18688651	0.7637	3710068	1904465
PPMI-Phase1-IR1.3067.V08.0003190461.5104-SL-0713.L004	23929501	18411415	0.7694	3494259	1857936
PPMI-Phase1-IR1.3068.BL.PP0001-4557.5104-SL-0770.L001	32605746	24350530	0.7468	6784446	1425483
PPMI-Phase1-IR1.3068.BL.PP0001-4557.5104-SL-0770.L002	30897402	23386654	0.7569	6071331	1395317
PPMI-Phase1-IR1.3068.BL.PP0001-4557.5104-SL-0770.L003	32363393	24323523	0.7516	6586587	1408143
PPMI-Phase1-IR1.3068.BL.PP0001-4557.5104-SL-0770.L004	31717220	24052345	0.7583	6230582	1389357
PPMI-Phase1-IR1.3068.V04.0003156116.5104-SL-0783.L001	27485333	21238253	0.7727	5057388	1153894
PPMI-Phase1-IR1.3068.V04.0003156116.5104-SL-0783.L002	26284197	20515846	0.7805	4595482	1138362
PPMI-Phase1-IR1.3068.V04.0003156116.5104-SL-0783.L003	27372840	21248422	0.7763	4947759	1140923
PPMI-Phase1-IR1.3068.V04.0003156116.5104-SL-0783.L004	27340065	21392847	0.7825	4773208	1138099
PPMI-Phase1-IR1.3068.V06.0003166487.5104-SL-0796.L001	29877048	23101537	0.7732	5543888	1211236
PPMI-Phase1-IR1.3068.V06.0003166487.5104-SL-0796.L002	28429008	22188259	0.7805	5032335	1189029
PPMI-Phase1-IR1.3068.V06.0003166487.5104-SL-0796.L003	29762213	23120648	0.7768	5425241	1195848
PPMI-Phase1-IR1.3068.V06.0003166487.5104-SL-0796.L004	29489293	23064854	0.7821	5219634	1184355
PPMI-Phase1-IR1.3068.V08.PP0041-7655.5104-SL-0802.L001	27647968	21222475	0.7676	5081017	1303408
PPMI-Phase1-IR1.3068.V08.PP0041-7655.5104-SL-0802.L002	26740888	20733735	0.7754	4676043	1290561
PPMI-Phase1-IR1.3068.V08.PP0041-7655.5104-SL-0802.L003	27511249	21234915	0.7719	4948194	1287388
PPMI-Phase1-IR1.3068.V08.PP0041-7655.5104-SL-0802.L004	27353052	21277331	0.7779	4755459	1279483
PPMI-Phase1-IR1.3069.BL.PP0015-9182.5104-SL-1682.L001	27455056	10154600	0.3699	16043276	1210596
PPMI-Phase1-IR1.3069.BL.PP0015-9182.5104-SL-1682.L002	26428663	10045844	0.3801	15164094	1173040
PPMI-Phase1-IR1.3069.BL.PP0015-9182.5104-SL-1682.L003	26812675	10107015	0.3769	15480908	1178974
PPMI-Phase1-IR1.3069.BL.PP0015-9182.5104-SL-1682.L004	26571464	10049566	0.3782	15289935	1186103
PPMI-Phase1-IR1.3069.V04.0003125242.5104-SL-1644.L001	31623517	23168736	0.7326	6876566	1544703
PPMI-Phase1-IR1.3069.V04.0003125242.5104-SL-1644.L002	30359562	22400179	0.7378	6445761	1481233
PPMI-Phase1-IR1.3069.V04.0003125242.5104-SL-1644.L003	31073228	22928523	0.7379	6616629	1495204
PPMI-Phase1-IR1.3069.V04.0003125242.5104-SL-1644.L004	30676716	22630753	0.7377	6512065	1501088
PPMI-Phase1-IR1.3069.V06.0003135964.5104-SL-1657.L001	30985763	23289136	0.7516	6189994	1465224
PPMI-Phase1-IR1.3069.V06.0003135964.5104-SL-1657.L002	29813082	22521139	0.7554	5859314	1393014
PPMI-Phase1-IR1.3069.V06.0003135964.5104-SL-1657.L003	30438202	23005793	0.7558	5972928	1418918
PPMI-Phase1-IR1.3069.V06.0003135964.5104-SL-1657.L004	30106279	22739847	0.7553	5905157	1420911
PPMI-Phase1-IR1.3069.V08.PP0042-1387.5104-SL-1654.L001	32599585	24083637	0.7388	7132732	1344675
PPMI-Phase1-IR1.3069.V08.PP0042-1387.5104-SL-1654.L002	32059957	23877437	0.7448	6847299	1297155
PPMI-Phase1-IR1.3069.V08.PP0042-1387.5104-SL-1654.L003	32343214	24060536	0.7439	6935795	1308962
PPMI-Phase1-IR1.3069.V08.PP0042-1387.5104-SL-1654.L004	32136607	23905425	0.7439	6877798	1315655
PPMI-Phase1-IR1.3072.BL.PP0015-9693.5104-SL-0791.L001	25017774	18255727	0.7297	5865752	870337
PPMI-Phase1-IR1.3072.BL.PP0015-9693.5104-SL-0791.L002	23418493	17346181	0.7407	5203908	844707
PPMI-Phase1-IR1.3072.BL.PP0015-9693.5104-SL-0791.L003	24828548	18256048	0.7353	5695521	851317
PPMI-Phase1-IR1.3072.BL.PP0015-9693.5104-SL-0791.L004	24639203	18307481	0.743	5453106	853509
PPMI-Phase1-IR1.3072.V04.0003156080.5104-SL-0801.L001	29458862	20246461	0.6873	7437724	1713857
PPMI-Phase1-IR1.3072.V04.0003156080.5104-SL-0801.L002	27521347	19137787	0.6954	6671907	1652423
PPMI-Phase1-IR1.3072.V04.0003156080.5104-SL-0801.L003	29201057	20197021	0.6917	7250637	1692045
PPMI-Phase1-IR1.3072.V04.0003156080.5104-SL-0801.L004	28540264	19902832	0.6974	6913490	1664184
PPMI-Phase1-IR1.3072.V06.0003139649.5104-SL-0799.L001	28128088	21011113	0.747	4440916	2534448
PPMI-Phase1-IR1.3072.V06.0003139649.5104-SL-0799.L002	27088165	20425993	0.7541	4047160	2476480
PPMI-Phase1-IR1.3072.V06.0003139649.5104-SL-0799.L003	28106278	21090054	0.7504	4348338	2524630
PPMI-Phase1-IR1.3072.V06.0003139649.5104-SL-0799.L004	27719104	20914104	0.7545	4172291	2491456
PPMI-Phase1-IR1.3072.V08.PP0048-1262.5104-SL-0838.L001	26151098	19593433	0.7492	5309576	1197703
PPMI-Phase1-IR1.3072.V08.PP0048-1262.5104-SL-0838.L002	24738697	18672597	0.7548	4843071	1174311
PPMI-Phase1-IR1.3072.V08.PP0048-1262.5104-SL-0838.L003	26020733	19583490	0.7526	5200950	1185905
PPMI-Phase1-IR1.3072.V08.PP0048-1262.5104-SL-0838.L004	25867210	19585893	0.7572	5047648	1183777
PPMI-Phase1-IR1.3073.BL.PP0015-8927.5104-SL-0408.L001	27567281	22061679	0.8003	3444592	1942318
PPMI-Phase1-IR1.3073.BL.PP0015-8927.5104-SL-0408.L002	27125978	21617388	0.7969	3413252	1974091
PPMI-Phase1-IR1.3073.BL.PP0015-8927.5104-SL-0408.L003	27290441	21910133	0.8029	3353456	1908745
PPMI-Phase1-IR1.3073.BL.PP0015-8927.5104-SL-0408.L004	26975596	21614100	0.8012	3298711	1943670
PPMI-Phase1-IR1.3073.V04.PP0018-1523.5104-SL-0391.L001	28861749	18418514	0.6382	9305150	1106524
PPMI-Phase1-IR1.3073.V04.PP0018-1523.5104-SL-0391.L002	28918337	18705988	0.6469	9050231	1130306
PPMI-Phase1-IR1.3073.V04.PP0018-1523.5104-SL-0391.L003	28540249	18452481	0.6465	8962679	1094158
PPMI-Phase1-IR1.3073.V04.PP0018-1523.5104-SL-0391.L004	28486091	18716851	0.6571	8610714	1127187
PPMI-Phase1-IR1.3073.V06.0003288330.5104-SL-0475.L001	27515078	23550416	0.8559	3252907	687574
PPMI-Phase1-IR1.3073.V06.0003288330.5104-SL-0475.L002	25925194	22194679	0.8561	3057419	650165
PPMI-Phase1-IR1.3073.V06.0003288330.5104-SL-0475.L003	27015915	23202514	0.8588	3109036	680906
PPMI-Phase1-IR1.3073.V06.0003288330.5104-SL-0475.L004	25843545	22248133	0.8609	2902744	669963
PPMI-Phase1-IR1.3073.V08.PP0048-1265.5104-SL-0411.L001	35767110	27994708	0.7827	3261103	4010254
PPMI-Phase1-IR1.3073.V08.PP0048-1265.5104-SL-0411.L002	36039520	28181116	0.782	3245275	4104162
PPMI-Phase1-IR1.3073.V08.PP0048-1265.5104-SL-0411.L003	35604649	27945433	0.7849	3189822	3970814
PPMI-Phase1-IR1.3073.V08.PP0048-1265.5104-SL-0411.L004	35977468	28241069	0.785	3161377	4068212
PPMI-Phase1-IR1.3074.BL.PP0015-8578.5104-SL-1180.L001	31570223	26613419	0.843	3854135	1062481
PPMI-Phase1-IR1.3074.BL.PP0015-8578.5104-SL-1180.L002	29768580	25258498	0.8485	3485458	987283
PPMI-Phase1-IR1.3074.BL.PP0015-8578.5104-SL-1180.L003	31108062	26421383	0.8493	3634217	1013882
PPMI-Phase1-IR1.3074.BL.PP0015-8578.5104-SL-1180.L004	29685314	25238397	0.8502	3415414	994249
PPMI-Phase1-IR1.3074.V04.0003160104.5104-SL-1221.L001	26843923	22325022	0.8317	3199529	1282148
PPMI-Phase1-IR1.3074.V04.0003160104.5104-SL-1221.L002	25344379	21211804	0.8369	2906697	1190674
PPMI-Phase1-IR1.3074.V04.0003160104.5104-SL-1221.L003	26418807	22137468	0.8379	3033961	1211791
PPMI-Phase1-IR1.3074.V04.0003160104.5104-SL-1221.L004	25221311	21143823	0.8383	2852226	1190730
PPMI-Phase1-IR1.3074.V06.PP0041-8141.5104-SL-1203.L001	24239715	19933677	0.8224	2402527	1801658
PPMI-Phase1-IR1.3074.V06.PP0041-8141.5104-SL-1203.L002	23419345	19388636	0.8279	2222462	1710234
PPMI-Phase1-IR1.3074.V06.PP0041-8141.5104-SL-1203.L003	23846359	19770252	0.8291	2282827	1695965
PPMI-Phase1-IR1.3074.V06.PP0041-8141.5104-SL-1203.L004	23275616	19292209	0.8289	2184682	1701192
PPMI-Phase1-IR1.3074.V08.PP0048-5492.5104-SL-1233.L001	33434571	25834870	0.7727	6281314	1270183
PPMI-Phase1-IR1.3074.V08.PP0048-5492.5104-SL-1233.L002	31321042	24457690	0.7809	5642587	1175988
PPMI-Phase1-IR1.3074.V08.PP0048-5492.5104-SL-1233.L003	32710357	25571520	0.7818	5890967	1201853
PPMI-Phase1-IR1.3074.V08.PP0048-5492.5104-SL-1233.L004	31082353	24361708	0.7838	5499682	1176026
PPMI-Phase1-IR1.3075.BL.PP0015-8583.5104-SL-1635.L001	29463802	24238827	0.8227	3474611	1685459
PPMI-Phase1-IR1.3075.BL.PP0015-8583.5104-SL-1635.L002	28242633	23310134	0.8254	3261533	1608127
PPMI-Phase1-IR1.3075.BL.PP0015-8583.5104-SL-1635.L003	28962802	23907858	0.8255	3353420	1638065
PPMI-Phase1-IR1.3075.BL.PP0015-8583.5104-SL-1635.L004	28579015	23576756	0.825	3301868	1636776
PPMI-Phase1-IR1.3075.V04.0003160100.5104-SL-1666.L001	24657699	19727505	0.8001	3365276	1477224
PPMI-Phase1-IR1.3075.V04.0003160100.5104-SL-1666.L002	24062818	19321450	0.803	3227075	1431439
PPMI-Phase1-IR1.3075.V04.0003160100.5104-SL-1666.L003	24433311	19628505	0.8034	3274142	1445122
PPMI-Phase1-IR1.3075.V04.0003160100.5104-SL-1666.L004	24148346	19384926	0.8027	3235247	1444029
PPMI-Phase1-IR1.3075.V06.0003140890.5104-SL-1649.L001	26453433	17457657	0.6599	7723893	1238618
PPMI-Phase1-IR1.3075.V06.0003140890.5104-SL-1649.L002	26249144	17657765	0.6727	7352200	1206951
PPMI-Phase1-IR1.3075.V06.0003140890.5104-SL-1649.L003	26224174	17525169	0.6683	7454461	1212222
PPMI-Phase1-IR1.3075.V06.0003140890.5104-SL-1649.L004	26121885	17487592	0.6695	7381770	1220212
PPMI-Phase1-IR1.3075.V08.PP0048-9633.5104-SL-1697.L001	23567129	17539209	0.7442	5063837	933060
PPMI-Phase1-IR1.3075.V08.PP0048-9633.5104-SL-1697.L002	23134465	17359476	0.7504	4846996	897471
PPMI-Phase1-IR1.3075.V08.PP0048-9633.5104-SL-1697.L003	23302483	17457536	0.7492	4908131	906267
PPMI-Phase1-IR1.3075.V08.PP0048-9633.5104-SL-1697.L004	23162318	17348697	0.749	4875445	907515
PPMI-Phase1-IR1.3076.BL.PP0015-8306.5104-SL-0973.L001	31935213	22301907	0.6983	8180088	1419992
PPMI-Phase1-IR1.3076.BL.PP0015-8306.5104-SL-0973.L002	29915780	21015952	0.7025	7532824	1335914
PPMI-Phase1-IR1.3076.BL.PP0015-8306.5104-SL-0973.L003	31459850	21991643	0.699	8023904	1411692
PPMI-Phase1-IR1.3076.BL.PP0015-8306.5104-SL-0973.L004	28424318	20224581	0.7115	6888058	1282429
PPMI-Phase1-IR1.3076.V04.0003126250.5104-SL-1039.L001	30449681	22572110	0.7413	6245151	1579094
PPMI-Phase1-IR1.3076.V04.0003126250.5104-SL-1039.L002	29019573	21591744	0.744	5882717	1494489
PPMI-Phase1-IR1.3076.V04.0003126250.5104-SL-1039.L003	30037400	22271457	0.7415	6145015	1568281
PPMI-Phase1-IR1.3076.V04.0003126250.5104-SL-1039.L004	28080315	21031717	0.749	5544884	1454883
PPMI-Phase1-IR1.3076.V06.0003149104.5104-SL-1011.L001	27824772	20717385	0.7446	5471504	1576422
PPMI-Phase1-IR1.3076.V06.0003149104.5104-SL-1011.L002	26700863	19966186	0.7478	5168604	1508590
PPMI-Phase1-IR1.3076.V06.0003149104.5104-SL-1011.L003	27451361	20441284	0.7446	5386534	1564762
PPMI-Phase1-IR1.3076.V06.0003149104.5104-SL-1011.L004	25906647	19480048	0.7519	4903656	1466628
PPMI-Phase1-IR1.3076.V08.0000307613.5104-SL-1009.L001	26228979	19722861	0.7519	5211896	1266498
PPMI-Phase1-IR1.3076.V08.0000307613.5104-SL-1009.L002	25529154	19300489	0.756	4983827	1217791
PPMI-Phase1-IR1.3076.V08.0000307613.5104-SL-1009.L003	25901031	19488567	0.7524	5129102	1255796
PPMI-Phase1-IR1.3076.V08.0000307613.5104-SL-1009.L004	24889426	18920646	0.7602	4754920	1187819
PPMI-Phase1-IR1.3077.V06.0003172655.5104-SL-0916.L001	26323557	17226896	0.6544	7161186	1716840
PPMI-Phase1-IR1.3077.V06.0003172655.5104-SL-0916.L002	25866911	17018869	0.6579	6944749	1686866
PPMI-Phase1-IR1.3077.V06.0003172655.5104-SL-0916.L003	26275882	17212560	0.6551	7133862	1710442
PPMI-Phase1-IR1.3077.V06.0003172655.5104-SL-0916.L004	25936100	17038507	0.6569	6971019	1708031
PPMI-Phase1-IR1.3077.V08.0000291541.5104-SL-0889.L001	26669609	17407547	0.6527	7979137	1260963
PPMI-Phase1-IR1.3077.V08.0000291541.5104-SL-0889.L002	26245311	17294491	0.659	7681207	1247381
PPMI-Phase1-IR1.3077.V08.0000291541.5104-SL-0889.L003	26548851	17383201	0.6548	7890103	1253475
PPMI-Phase1-IR1.3077.V08.0000291541.5104-SL-0889.L004	26292889	17310569	0.6584	7695656	1264592
PPMI-Phase1-IR1.3078.BL.PP0015-6918.5104-SL-0623.L001	28469562	22728126	0.7983	4264733	1437329
PPMI-Phase1-IR1.3078.BL.PP0015-6918.5104-SL-0623.L002	28360356	22645566	0.7985	4239274	1436147
PPMI-Phase1-IR1.3078.BL.PP0015-6918.5104-SL-0623.L003	28387807	22722919	0.8004	4217662	1408566
PPMI-Phase1-IR1.3078.BL.PP0015-6918.5104-SL-0623.L004	28244851	22622164	0.8009	4163525	1420429
PPMI-Phase1-IR1.3078.V04.0003289582.5104-SL-0650.L001	24090493	19062941	0.7913	4024428	974731
PPMI-Phase1-IR1.3078.V04.0003289582.5104-SL-0650.L002	24203266	19188424	0.7928	4010894	975347
PPMI-Phase1-IR1.3078.V04.0003289582.5104-SL-0650.L003	24221674	19225360	0.7937	4010942	957065
PPMI-Phase1-IR1.3078.V04.0003289582.5104-SL-0650.L004	24012427	19072955	0.7943	3943021	968594
PPMI-Phase1-IR1.3078.V06.0003157114.5104-SL-0653.L001	24902141	19399849	0.779	2209168	3007858
PPMI-Phase1-IR1.3078.V06.0003157114.5104-SL-0653.L002	25266156	19704103	0.7799	2217666	3052798
PPMI-Phase1-IR1.3078.V06.0003157114.5104-SL-0653.L003	24818067	19368695	0.7804	2195501	2967132
PPMI-Phase1-IR1.3078.V06.0003157114.5104-SL-0653.L004	24722116	19292055	0.7804	2167321	2979224
PPMI-Phase1-IR1.3078.V08.0000319803.5104-SL-0584.L001	28706619	20358396	0.7092	3635105	4336452
PPMI-Phase1-IR1.3078.V08.0000319803.5104-SL-0584.L002	28724475	20374364	0.7093	3602097	4366953
PPMI-Phase1-IR1.3078.V08.0000319803.5104-SL-0584.L003	28560877	20307088	0.711	3611684	4269490
PPMI-Phase1-IR1.3078.V08.0000319803.5104-SL-0584.L004	28423909	20221694	0.7114	3556794	4274672
PPMI-Phase1-IR1.3080.V04.0003136065.5104-SL-0239.L001	37557753	28024147	0.7462	5979331	3426911
PPMI-Phase1-IR1.3080.V04.0003136065.5104-SL-0239.L002	37149748	27662181	0.7446	5924289	3432452
PPMI-Phase1-IR1.3080.V04.0003136065.5104-SL-0239.L003	37128444	27768135	0.7479	5860445	3372314
PPMI-Phase1-IR1.3080.V04.0003136065.5104-SL-0239.L004	37052769	27592364	0.7447	5907966	3422025
PPMI-Phase1-IR1.3083.BL.0003159438.5104-SL-0981.L001	27014696	18738839	0.6937	6985448	1244382
PPMI-Phase1-IR1.3083.BL.0003159438.5104-SL-0981.L002	26216177	18327672	0.6991	6650010	1193680
PPMI-Phase1-IR1.3083.BL.0003159438.5104-SL-0981.L003	26708139	18543541	0.6943	6880960	1237925
PPMI-Phase1-IR1.3083.BL.0003159438.5104-SL-0981.L004	25523364	18053431	0.7073	6271440	1155016
PPMI-Phase1-IR1.3083.V04.0003145416.5104-SL-0974.L001	22953251	15800374	0.6884	3204265	3783142
PPMI-Phase1-IR1.3083.V04.0003145416.5104-SL-0974.L002	21793045	15061272	0.6911	2982108	3591172
PPMI-Phase1-IR1.3083.V04.0003145416.5104-SL-0974.L003	22638109	15580126	0.6882	3140862	3753955
PPMI-Phase1-IR1.3083.V04.0003145416.5104-SL-0974.L004	21478707	15047100	0.7006	2828292	3445628
PPMI-Phase1-IR1.3083.V06.PP0048-8928.5104-SL-0975.L001	27893908	23190571	0.8314	2041922	2459361
PPMI-Phase1-IR1.3083.V06.PP0048-8928.5104-SL-0975.L002	26576472	22124364	0.8325	1929925	2330272
PPMI-Phase1-IR1.3083.V06.PP0048-8928.5104-SL-0975.L003	27557015	22903573	0.8311	2014857	2438906
PPMI-Phase1-IR1.3083.V06.PP0048-8928.5104-SL-0975.L004	26159121	21851514	0.8353	1848675	2271594
PPMI-Phase1-IR1.3083.V08.0001083967.5104-SL-1015.L001	23651308	15574884	0.6585	6689344	1327408
PPMI-Phase1-IR1.3083.V08.0001083967.5104-SL-1015.L002	22690179	15110619	0.666	6265669	1256742
PPMI-Phase1-IR1.3083.V08.0001083967.5104-SL-1015.L003	23329074	15379451	0.6592	6577309	1313468
PPMI-Phase1-IR1.3083.V08.0001083967.5104-SL-1015.L004	21936138	14805996	0.675	5877178	1197284
PPMI-Phase1-IR1.3085.V04.0003172697.5104-SL-1396.L001	21358985	16453187	0.7703	2913785	1943025
PPMI-Phase1-IR1.3085.V04.0003172697.5104-SL-1396.L002	21497143	16641782	0.7741	2849671	1955592
PPMI-Phase1-IR1.3085.V04.0003172697.5104-SL-1396.L003	23714073	18577578	0.7834	3087754	1995669
PPMI-Phase1-IR1.3085.V04.0003172697.5104-SL-1396.L004	26774679	21330656	0.7967	3362852	2024347
PPMI-Phase1-IR1.3085.V08.0001170599.5104-SL-1359.L001	19438735	15263665	0.7852	2727080	1423343
PPMI-Phase1-IR1.3085.V08.0001170599.5104-SL-1359.L002	19724924	15561660	0.7889	2698336	1439691
PPMI-Phase1-IR1.3085.V08.0001170599.5104-SL-1359.L003	22084602	17627883	0.7982	2954043	1475378
PPMI-Phase1-IR1.3085.V08.0001170599.5104-SL-1359.L004	25557498	20735135	0.8113	3266151	1526178
PPMI-Phase1-IR1.3086.BL.0003160854.5104-SL-0129.L001	27638276	20078613	0.7265	4449707	3079432
PPMI-Phase1-IR1.3086.BL.0003160854.5104-SL-0129.L002	27464092	20077044	0.731	4329791	3026473
PPMI-Phase1-IR1.3086.BL.0003160854.5104-SL-0129.L003	27530440	20109367	0.7304	4354886	3035364
PPMI-Phase1-IR1.3086.BL.0003160854.5104-SL-0129.L004	27371941	20018713	0.7314	4290159	3033018
PPMI-Phase1-IR1.3086.V06.0000309219.5104-SL-0109.L001	32410800	21200867	0.6541	6446390	4679549
PPMI-Phase1-IR1.3086.V06.0000309219.5104-SL-0109.L002	32098060	21199462	0.6605	6220298	4594500
PPMI-Phase1-IR1.3086.V06.0000309219.5104-SL-0109.L003	32194713	21243405	0.6598	6260356	4607201
PPMI-Phase1-IR1.3086.V06.0000309219.5104-SL-0109.L004	32002069	21167280	0.6614	6149317	4602926
PPMI-Phase1-IR1.3086.V08.0003196019.5104-SL-0161.L001	24369768	18581718	0.7625	3408774	2341086
PPMI-Phase1-IR1.3086.V08.0003196019.5104-SL-0161.L002	24283449	18606462	0.7662	3335814	2303295
PPMI-Phase1-IR1.3086.V08.0003196019.5104-SL-0161.L003	24338902	18641107	0.7659	3356096	2303356
PPMI-Phase1-IR1.3086.V08.0003196019.5104-SL-0161.L004	24238847	18579175	0.7665	3323398	2297921
PPMI-Phase1-IR1.3087.BL.0003160140.5104-SL-0046.L001	36033146	32963206	0.9148	2080863	938188
PPMI-Phase1-IR1.3087.BL.0003160140.5104-SL-0046.L002	34765755	31887681	0.9172	1887713	941350
PPMI-Phase1-IR1.3087.BL.0003160140.5104-SL-0046.L003	34436454	31634871	0.9186	1839590	913277
PPMI-Phase1-IR1.3087.BL.0003160140.5104-SL-0046.L004	34483602	31645414	0.9177	1842306	947496
PPMI-Phase1-IR1.3087.V04.0003156153.5104-SL-0042.L001	36477580	33076534	0.9068	2434424	929689
PPMI-Phase1-IR1.3087.V04.0003156153.5104-SL-0042.L002	35129136	31971968	0.9101	2203450	918851
PPMI-Phase1-IR1.3087.V04.0003156153.5104-SL-0042.L003	34668054	31607712	0.9117	2132035	893730
PPMI-Phase1-IR1.3087.V04.0003156153.5104-SL-0042.L004	34811239	31709333	0.9109	2138689	928713
PPMI-Phase1-IR1.3088.V06.0000302290.5104-SL-0991.L001	29284092	20784752	0.7098	7461700	994282
PPMI-Phase1-IR1.3088.V06.0000302290.5104-SL-0991.L002	27925964	19995359	0.716	6956110	933608
PPMI-Phase1-IR1.3088.V06.0000302290.5104-SL-0991.L003	28921300	20551944	0.7106	7343454	983184
PPMI-Phase1-IR1.3088.V06.0000302290.5104-SL-0991.L004	26964186	19529185	0.7243	6490935	904900
PPMI-Phase1-IR1.3088.V08.0001216016.5104-SL-1033.L001	26182528	18811445	0.7185	6334715	1012797
PPMI-Phase1-IR1.3088.V08.0001216016.5104-SL-1033.L002	24655585	17870775	0.7248	5814272	948413
PPMI-Phase1-IR1.3088.V08.0001216016.5104-SL-1033.L003	25814370	18571716	0.7194	6217249	1002004
PPMI-Phase1-IR1.3088.V08.0001216016.5104-SL-1033.L004	24469168	18019565	0.7364	5500576	927157
PPMI-Phase1-IR1.3089.BL.0003289577.5104-SL-1327.L001	31218535	23907899	0.7658	5949905	1303576
PPMI-Phase1-IR1.3089.BL.0003289577.5104-SL-1327.L002	30644292	23541260	0.7682	5768576	1277350
PPMI-Phase1-IR1.3089.BL.0003289577.5104-SL-1327.L003	31318260	23748213	0.7583	6175530	1335389
PPMI-Phase1-IR1.3089.BL.0003289577.5104-SL-1327.L004	31467350	24217012	0.7696	5892208	1301336
PPMI-Phase1-IR1.3089.V04.PP0041-7838.5104-SL-1295.L001	25456793	20151584	0.7916	3936431	1321594
PPMI-Phase1-IR1.3089.V04.PP0041-7838.5104-SL-1295.L002	24999494	19816994	0.7927	3833686	1302258
PPMI-Phase1-IR1.3089.V04.PP0041-7838.5104-SL-1295.L003	25654192	20118497	0.7842	4109152	1377338
PPMI-Phase1-IR1.3089.V04.PP0041-7838.5104-SL-1295.L004	25644181	20377608	0.7946	3899786	1319635
PPMI-Phase1-IR1.3089.V06.0000346787.5104-SL-1305.L001	25637473	18753395	0.7315	5527134	1315293
PPMI-Phase1-IR1.3089.V06.0000346787.5104-SL-1305.L002	25213770	18493224	0.7335	5384622	1295007
PPMI-Phase1-IR1.3089.V06.0000346787.5104-SL-1305.L003	25939253	18781454	0.7241	5753054	1362124
PPMI-Phase1-IR1.3089.V06.0000346787.5104-SL-1305.L004	25762995	18938475	0.7351	5471935	1311054
PPMI-Phase1-IR1.3089.V08.0001243020.5104-SL-1256.L001	24550023	18872205	0.7687	4651081	1005021
PPMI-Phase1-IR1.3089.V08.0001243020.5104-SL-1256.L002	24032340	18540674	0.7715	4481171	989010
PPMI-Phase1-IR1.3089.V08.0001243020.5104-SL-1256.L003	24849710	18904314	0.7607	4881403	1041543
PPMI-Phase1-IR1.3089.V08.0001243020.5104-SL-1256.L004	24686943	19074113	0.7726	4587698	1003561
PPMI-Phase1-IR1.3100.BL.PP0015-9847.5104-SL-1320.L001	22927365	18680992	0.8148	3558800	661776
PPMI-Phase1-IR1.3100.BL.PP0015-9847.5104-SL-1320.L002	22457935	18350719	0.8171	3440823	641166
PPMI-Phase1-IR1.3100.BL.PP0015-9847.5104-SL-1320.L003	23139095	18722027	0.8091	3726096	664614
PPMI-Phase1-IR1.3100.BL.PP0015-9847.5104-SL-1320.L004	23050246	18858930	0.8182	3505937	659719
PPMI-Phase1-IR1.3100.V06.0003158772.5104-SL-1290.L001	24713086	17598961	0.7121	5943271	1122403
PPMI-Phase1-IR1.3100.V06.0003158772.5104-SL-1290.L002	24193815	17294524	0.7148	5748019	1103476
PPMI-Phase1-IR1.3100.V06.0003158772.5104-SL-1290.L003	25004629	17574944	0.7029	6217791	1161268
PPMI-Phase1-IR1.3100.V06.0003158772.5104-SL-1290.L004	24848589	17812055	0.7168	5870458	1117915
PPMI-Phase1-IR1.3100.V08.0003169371.5104-SL-1268.L001	25138672	20095133	0.7994	3682059	1316050
PPMI-Phase1-IR1.3100.V08.0003169371.5104-SL-1268.L002	24760845	19838487	0.8012	3575657	1301576
PPMI-Phase1-IR1.3100.V08.0003169371.5104-SL-1268.L003	25117889	19886818	0.7917	3824562	1359931
PPMI-Phase1-IR1.3100.V08.0003169371.5104-SL-1268.L004	25404617	20397034	0.8029	3647988	1313671
PPMI-Phase1-IR1.3104.BL.PP0016-0768.5104-SL-1752.L001	26291743	21171072	0.8052	1080339	3797740
PPMI-Phase1-IR1.3104.BL.PP0016-0768.5104-SL-1752.L002	25995109	20879081	0.8032	1070159	3805981
PPMI-Phase1-IR1.3104.BL.PP0016-0768.5104-SL-1752.L003	26626187	21274254	0.799	1101591	4002328
PPMI-Phase1-IR1.3104.BL.PP0016-0768.5104-SL-1752.L004	26666796	21397327	0.8024	1100010	3922766
PPMI-Phase1-IR1.3104.V04.0003125187.5104-SL-1722.L001	30435027	25308960	0.8316	2579985	2394927
PPMI-Phase1-IR1.3104.V04.0003125187.5104-SL-1722.L002	29537608	24526067	0.8303	2475545	2387648
PPMI-Phase1-IR1.3104.V04.0003125187.5104-SL-1722.L003	30487289	25164854	0.8254	2662334	2505252
PPMI-Phase1-IR1.3104.V04.0003125187.5104-SL-1722.L004	30679518	25434068	0.829	2618283	2473062
PPMI-Phase1-IR1.3104.V06.0003160774.5104-SL-1786.L001	28055124	23106717	0.8236	3579960	1329625
PPMI-Phase1-IR1.3104.V06.0003160774.5104-SL-1786.L002	27189694	22372641	0.8228	3450249	1327990
PPMI-Phase1-IR1.3104.V06.0003160774.5104-SL-1786.L003	27860266	22744645	0.8164	3694441	1380925
PPMI-Phase1-IR1.3104.V06.0003160774.5104-SL-1786.L004	28210208	23155060	0.8208	3637047	1377651
PPMI-Phase1-IR1.3105.BL.PP0016-1195.5104-SL-1572.L001	29036647	24429004	0.8413	3279538	1288523
PPMI-Phase1-IR1.3105.BL.PP0016-1195.5104-SL-1572.L002	29017722	24423113	0.8417	3269687	1285463
PPMI-Phase1-IR1.3105.BL.PP0016-1195.5104-SL-1572.L003	28763953	24164706	0.8401	3256255	1302625
PPMI-Phase1-IR1.3105.BL.PP0016-1195.5104-SL-1572.L004	28719369	24175040	0.8418	3216020	1288901
PPMI-Phase1-IR1.3105.V04.0003157908.5104-SL-1533.L001	31989284	27352803	0.8551	2596592	1998160
PPMI-Phase1-IR1.3105.V04.0003157908.5104-SL-1533.L002	32135072	27501304	0.8558	2597617	1994615
PPMI-Phase1-IR1.3105.V04.0003157908.5104-SL-1533.L003	31653551	26998385	0.8529	2596426	2017720
PPMI-Phase1-IR1.3105.V04.0003157908.5104-SL-1533.L004	31706896	27097813	0.8546	2574072	1994371
PPMI-Phase1-IR1.3105.V06.0003164512.5104-SL-1537.L001	28750062	23834226	0.829	3211950	1661447
PPMI-Phase1-IR1.3105.V06.0003164512.5104-SL-1537.L002	28730266	23836434	0.8297	3202343	1649119
PPMI-Phase1-IR1.3105.V06.0003164512.5104-SL-1537.L003	28437947	23542037	0.8278	3176958	1676118
PPMI-Phase1-IR1.3105.V06.0003164512.5104-SL-1537.L004	28426012	23579935	0.8295	3147275	1656459
PPMI-Phase1-IR1.3105.V08.0003179317.5104-SL-1560.L001	36459159	29290321	0.8034	4189535	2820106
PPMI-Phase1-IR1.3105.V08.0003179317.5104-SL-1560.L002	36486611	29320720	0.8036	4189054	2818025
PPMI-Phase1-IR1.3105.V08.0003179317.5104-SL-1560.L003	36276169	29095877	0.8021	4166064	2853188
PPMI-Phase1-IR1.3105.V08.0003179317.5104-SL-1560.L004	36165319	29069002	0.8038	4121044	2815674
PPMI-Phase1-IR1.3106.BL.PP0016-0895.5104-SL-1086.L001	28738388	23492244	0.8175	3867451	1336791
PPMI-Phase1-IR1.3106.BL.PP0016-0895.5104-SL-1086.L002	28702216	23488191	0.8183	3830901	1340484
PPMI-Phase1-IR1.3106.BL.PP0016-0895.5104-SL-1086.L003	28569132	23458912	0.8211	3749912	1319397
PPMI-Phase1-IR1.3106.BL.PP0016-0895.5104-SL-1086.L004	28186204	23109231	0.8199	3688383	1347075
PPMI-Phase1-IR1.3106.V06.0003125756.5104-SL-1057.L001	31823420	26334994	0.8275	3698403	1748692
PPMI-Phase1-IR1.3106.V06.0003125756.5104-SL-1057.L002	31552274	26121626	0.8279	3643938	1745414
PPMI-Phase1-IR1.3106.V06.0003125756.5104-SL-1057.L003	31545525	26213487	0.831	3571998	1719372
PPMI-Phase1-IR1.3106.V06.0003125756.5104-SL-1057.L004	31001905	25711153	0.8293	3509087	1741150
PPMI-Phase1-IR1.3107.BL.PP0016-0906.5104-SL-0721.L001	36796991	29643615	0.8056	5751704	1362567
PPMI-Phase1-IR1.3107.BL.PP0016-0906.5104-SL-0721.L002	36296257	29226752	0.8052	5654941	1374939
PPMI-Phase1-IR1.3107.BL.PP0016-0906.5104-SL-0721.L003	36605400	29528823	0.8067	5687012	1350462
PPMI-Phase1-IR1.3107.BL.PP0016-0906.5104-SL-0721.L004	35863600	29095941	0.8113	5396747	1332564
PPMI-Phase1-IR1.3107.V04.0003124778.5104-SL-0705.L001	23638667	18359729	0.7767	4357281	858888
PPMI-Phase1-IR1.3107.V04.0003124778.5104-SL-0705.L002	23192372	18003381	0.7763	4268838	857268
PPMI-Phase1-IR1.3107.V04.0003124778.5104-SL-0705.L003	23573592	18345652	0.7782	4314791	850876
PPMI-Phase1-IR1.3107.V04.0003124778.5104-SL-0705.L004	22977475	17995018	0.7832	4090094	832462
PPMI-Phase1-IR1.3107.V06.0003164443.5104-SL-0736.L001	22603938	17933228	0.7934	3961573	673571
PPMI-Phase1-IR1.3107.V06.0003164443.5104-SL-0736.L002	21923329	17424220	0.7948	3807518	656542
PPMI-Phase1-IR1.3107.V06.0003164443.5104-SL-0736.L003	22424007	17812635	0.7944	3911775	664202
PPMI-Phase1-IR1.3107.V06.0003164443.5104-SL-0736.L004	21560615	17255610	0.8003	3617011	653861
PPMI-Phase1-IR1.3108.BL.PP0021-1441.5104-SL-0970.L001	25507840	19330546	0.7578	5069410	1082745
PPMI-Phase1-IR1.3108.BL.PP0021-1441.5104-SL-0970.L002	23725636	18076873	0.7619	4621194	1004558
PPMI-Phase1-IR1.3108.BL.PP0021-1441.5104-SL-0970.L003	25071298	19010590	0.7583	4965353	1070935
PPMI-Phase1-IR1.3108.BL.PP0021-1441.5104-SL-0970.L004	22840694	17535428	0.7677	4306988	976243
PPMI-Phase1-IR1.3108.V06.0003164469.5104-SL-1007.L001	26543002	21409405	0.8066	3776189	1319651
PPMI-Phase1-IR1.3108.V06.0003164469.5104-SL-1007.L002	25235812	20412728	0.8089	3545673	1241702
PPMI-Phase1-IR1.3108.V06.0003164469.5104-SL-1007.L003	26162378	21108662	0.8068	3710330	1306385
PPMI-Phase1-IR1.3108.V06.0003164469.5104-SL-1007.L004	24445652	19829592	0.8112	3365254	1215868
PPMI-Phase1-IR1.3108.V08.0003157338.5104-SL-1008.L001	26602608	21340966	0.8022	3983526	1244651
PPMI-Phase1-IR1.3108.V08.0003157338.5104-SL-1008.L002	25447501	20479196	0.8048	3756797	1179912
PPMI-Phase1-IR1.3108.V08.0003157338.5104-SL-1008.L003	26179133	21003264	0.8023	3912060	1230689
PPMI-Phase1-IR1.3108.V08.0003157338.5104-SL-1008.L004	24927350	20149799	0.8083	3591745	1155016
PPMI-Phase1-IR1.3109.V04.0003122100.5104-SL-0154.L001	27396735	20717817	0.7562	4223731	2429023
PPMI-Phase1-IR1.3109.V04.0003122100.5104-SL-0154.L002	27243983	20723992	0.7607	4105011	2388782
PPMI-Phase1-IR1.3109.V04.0003122100.5104-SL-0154.L003	27303929	20756163	0.7602	4127631	2394143
PPMI-Phase1-IR1.3109.V04.0003122100.5104-SL-0154.L004	27163431	20672176	0.761	4067494	2398085
PPMI-Phase1-IR1.3109.V06.0003164489.5104-SL-0132.L001	26689989	18801829	0.7045	4335922	3517592
PPMI-Phase1-IR1.3109.V06.0003164489.5104-SL-0132.L002	26539939	18808280	0.7087	4240708	3456082
PPMI-Phase1-IR1.3109.V06.0003164489.5104-SL-0132.L003	26677423	18902581	0.7086	4269624	3470179
PPMI-Phase1-IR1.3109.V06.0003164489.5104-SL-0132.L004	26500253	18801537	0.7095	4213230	3450758
PPMI-Phase1-IR1.3109.V08.0003157346.5104-SL-0121.L001	31454995	20373887	0.6477	6699316	4292058
PPMI-Phase1-IR1.3109.V08.0003157346.5104-SL-0121.L002	31174847	20384818	0.6539	6470168	4230382
PPMI-Phase1-IR1.3109.V08.0003157346.5104-SL-0121.L003	31252319	20424164	0.6535	6503360	4235740
PPMI-Phase1-IR1.3109.V08.0003157346.5104-SL-0121.L004	31092515	20377013	0.6554	6402216	4223662
PPMI-Phase1-IR1.3110.BL.PP0015-9472.5104-SL-0793.L001	38588703	31396404	0.8136	5237069	1901158
PPMI-Phase1-IR1.3110.BL.PP0015-9472.5104-SL-0793.L002	36309124	29620487	0.8158	4775963	1860888
PPMI-Phase1-IR1.3110.BL.PP0015-9472.5104-SL-0793.L003	38382543	31323922	0.8161	5127472	1877277
PPMI-Phase1-IR1.3110.BL.PP0015-9472.5104-SL-0793.L004	37800657	30938847	0.8185	4949391	1859048
PPMI-Phase1-IR1.3110.V04.0003122125.5104-SL-0843.L001	33941292	26694462	0.7865	5963056	1241725
PPMI-Phase1-IR1.3110.V04.0003122125.5104-SL-0843.L002	31785575	25203070	0.7929	5335204	1207456
PPMI-Phase1-IR1.3110.V04.0003122125.5104-SL-0843.L003	33768751	26687211	0.7903	5818703	1220652
PPMI-Phase1-IR1.3110.V04.0003122125.5104-SL-0843.L004	33142778	26349412	0.795	5549187	1202975
PPMI-Phase1-IR1.3110.V06.0003164436.5104-SL-0807.L001	26224266	20757013	0.7915	3969548	1421298
PPMI-Phase1-IR1.3110.V06.0003164436.5104-SL-0807.L002	24589390	19518874	0.7938	3621617	1376024
PPMI-Phase1-IR1.3110.V06.0003164436.5104-SL-0807.L003	26162213	20764458	0.7937	3916265	1404891
PPMI-Phase1-IR1.3110.V06.0003164436.5104-SL-0807.L004	25664540	20428778	0.796	3771067	1389279
PPMI-Phase1-IR1.3110.V08.0003190354.5104-SL-0803.L001	28440158	23291405	0.819	3834240	1277631
PPMI-Phase1-IR1.3110.V08.0003190354.5104-SL-0803.L002	26687861	21923494	0.8215	3485467	1243877
PPMI-Phase1-IR1.3110.V08.0003190354.5104-SL-0803.L003	28245189	23199887	0.8214	3750894	1257325
PPMI-Phase1-IR1.3110.V08.0003190354.5104-SL-0803.L004	27746785	22861623	0.8239	3605833	1243266
PPMI-Phase1-IR1.3111.V04.0003122117.5104-SL-1486.L001	26091984	20282936	0.7774	4581231	1197329
PPMI-Phase1-IR1.3111.V04.0003122117.5104-SL-1486.L002	25172724	19792931	0.7863	4215334	1135804
PPMI-Phase1-IR1.3111.V04.0003122117.5104-SL-1486.L003	25841494	20076401	0.7769	4551459	1183278
PPMI-Phase1-IR1.3111.V04.0003122117.5104-SL-1486.L004	26294551	20575064	0.7825	4495882	1193383
PPMI-Phase1-IR1.3111.V06.0003166321.5104-SL-1450.L001	23729984	20164167	0.8497	2518889	1016876
PPMI-Phase1-IR1.3111.V06.0003166321.5104-SL-1450.L002	23044013	19718231	0.8557	2330028	966923
PPMI-Phase1-IR1.3111.V06.0003166321.5104-SL-1450.L003	23550960	20009140	0.8496	2502877	1008973
PPMI-Phase1-IR1.3111.V06.0003166321.5104-SL-1450.L004	24017224	20497322	0.8534	2476109	1013636
PPMI-Phase1-IR1.3111.V08.0003190358.5104-SL-1512.L001	31871401	25652473	0.8049	4590154	1592228
PPMI-Phase1-IR1.3111.V08.0003190358.5104-SL-1512.L002	30557771	24863979	0.8137	4153825	1505423
PPMI-Phase1-IR1.3111.V08.0003190358.5104-SL-1512.L003	31606066	25430364	0.8046	4563467	1575851
PPMI-Phase1-IR1.3111.V08.0003190358.5104-SL-1512.L004	32034091	25945914	0.8099	4468023	1583676
PPMI-Phase1-IR1.3112.V04.0003124736.5104-SL-1398.L001	19338409	14831865	0.767	2531598	1947461
PPMI-Phase1-IR1.3112.V04.0003124736.5104-SL-1398.L002	19325727	14911916	0.7716	2453775	1932500
PPMI-Phase1-IR1.3112.V04.0003124736.5104-SL-1398.L003	21831170	17043091	0.7807	2736772	2020839
PPMI-Phase1-IR1.3112.V04.0003124736.5104-SL-1398.L004	25229584	20047740	0.7946	3058794	2089370
PPMI-Phase1-IR1.3113.V04.0003156765.5104-SL-1286.L001	23378797	17421051	0.7452	5166769	754313
PPMI-Phase1-IR1.3113.V04.0003156765.5104-SL-1286.L002	22939814	17153817	0.7478	5009060	741125
PPMI-Phase1-IR1.3113.V04.0003156765.5104-SL-1286.L003	23679747	17448030	0.7368	5416103	777826
PPMI-Phase1-IR1.3113.V04.0003156765.5104-SL-1286.L004	23490760	17599619	0.7492	5100741	753978
PPMI-Phase1-IR1.3113.V08.PP0041-7641.5104-SL-1294.L001	25073832	18494166	0.7376	5694649	857024
PPMI-Phase1-IR1.3113.V08.PP0041-7641.5104-SL-1294.L002	24621365	18233313	0.7405	5520204	840486
PPMI-Phase1-IR1.3113.V08.PP0041-7641.5104-SL-1294.L003	25445559	18568487	0.7297	5965942	881676
PPMI-Phase1-IR1.3113.V08.PP0041-7641.5104-SL-1294.L004	25156865	18653873	0.7415	5620766	854154
PPMI-Phase1-IR1.3114.V08.0003190388.5104-SL-1381.L001	19498851	14012477	0.7186	3665769	1792792
PPMI-Phase1-IR1.3114.V08.0003190388.5104-SL-1381.L002	19651527	14230684	0.7242	3593282	1798789
PPMI-Phase1-IR1.3114.V08.0003190388.5104-SL-1381.L003	21512953	15787425	0.7339	3870260	1824611
PPMI-Phase1-IR1.3114.V08.0003190388.5104-SL-1381.L004	23999314	17970533	0.7488	4168204	1827854
PPMI-Phase1-IR1.3115.V04.0003158675.5104-SL-0502.L001	23534646	17590261	0.7474	4399566	1498181
PPMI-Phase1-IR1.3115.V04.0003158675.5104-SL-0502.L002	23110105	17423994	0.754	4247308	1393720
PPMI-Phase1-IR1.3115.V04.0003158675.5104-SL-0502.L003	23179531	17439676	0.7524	4280080	1414283
PPMI-Phase1-IR1.3115.V04.0003158675.5104-SL-0502.L004	22987158	17384419	0.7563	4266485	1292610
PPMI-Phase1-IR1.3115.V06.0003167580.5104-SL-0505.L001	29990551	22258252	0.7422	6091781	1576666
PPMI-Phase1-IR1.3115.V06.0003167580.5104-SL-0505.L002	29533485	22105866	0.7485	5894254	1471428
PPMI-Phase1-IR1.3115.V06.0003167580.5104-SL-0505.L003	29552437	22072408	0.7469	5930804	1486694
PPMI-Phase1-IR1.3115.V06.0003167580.5104-SL-0505.L004	29327895	22006530	0.7504	5894609	1367106
PPMI-Phase1-IR1.3118.BL.PP0015-8102.5104-SL-0711.L001	24437856	13404885	0.5485	9503795	1488787
PPMI-Phase1-IR1.3118.BL.PP0015-8102.5104-SL-0711.L002	24030720	13272798	0.5523	9206523	1510998
PPMI-Phase1-IR1.3118.BL.PP0015-8102.5104-SL-0711.L003	24211344	13289105	0.5489	9401968	1480248
PPMI-Phase1-IR1.3118.BL.PP0015-8102.5104-SL-0711.L004	23429036	13180223	0.5626	8759309	1450812
PPMI-Phase1-IR1.3119.BL.PP0015-6702.5104-SL-1923.L001	40053602	32838821	0.8199	4831644	2328316
PPMI-Phase1-IR1.3119.BL.PP0015-6702.5104-SL-1923.L002	39966349	32831724	0.8215	4809733	2270939
PPMI-Phase1-IR1.3119.BL.PP0015-6702.5104-SL-1923.L003	39678863	32717522	0.8246	4679555	2229115
PPMI-Phase1-IR1.3119.BL.PP0015-6702.5104-SL-1923.L004	39926985	32854722	0.8229	4757952	2260662
PPMI-Phase1-IR1.3119.V04.0003119598.5104-SL-1969.L001	27497756	22519514	0.819	3494831	1447089
PPMI-Phase1-IR1.3119.V04.0003119598.5104-SL-1969.L002	27100198	22246616	0.8209	3427561	1390693
PPMI-Phase1-IR1.3119.V04.0003119598.5104-SL-1969.L003	27096441	22330649	0.8241	3351299	1379460
PPMI-Phase1-IR1.3119.V04.0003119598.5104-SL-1969.L004	27234919	22400185	0.8225	3401817	1397510
PPMI-Phase1-IR1.3119.V08.0000291073.5104-SL-1985.L001	35421917	23383118	0.6601	5914074	5635996
PPMI-Phase1-IR1.3119.V08.0000291073.5104-SL-1985.L002	34627937	22855564	0.66	5869320	5426962
PPMI-Phase1-IR1.3119.V08.0000291073.5104-SL-1985.L003	34346113	22925587	0.6675	5605018	5341846
PPMI-Phase1-IR1.3119.V08.0000291073.5104-SL-1985.L004	34664138	23009437	0.6638	5735545	5441288
PPMI-Phase1-IR1.3120.BL.PP0015-6934.5104-SL-0250.L001	23692529	16194238	0.6835	4850869	2539020
PPMI-Phase1-IR1.3120.BL.PP0015-6934.5104-SL-0250.L002	23688997	16119818	0.6805	4887547	2569387
PPMI-Phase1-IR1.3120.BL.PP0015-6934.5104-SL-0250.L003	23524898	16098330	0.6843	4802582	2514296
PPMI-Phase1-IR1.3120.BL.PP0015-6934.5104-SL-0250.L004	23652011	16098190	0.6806	4888216	2553779
PPMI-Phase1-IR1.3120.V06.0003195515.5104-SL-0282.L001	29822898	22355419	0.7496	4070674	3288020
PPMI-Phase1-IR1.3120.V06.0003195515.5104-SL-0282.L002	29435433	21982429	0.7468	4062606	3279647
PPMI-Phase1-IR1.3120.V06.0003195515.5104-SL-0282.L003	29491482	22129311	0.7504	4014281	3239057
PPMI-Phase1-IR1.3120.V06.0003195515.5104-SL-0282.L004	29424710	21979293	0.747	4071704	3264862
PPMI-Phase1-IR1.3120.V08.0000352637.5104-SL-0227.L001	27913420	18809510	0.6739	6018353	3044285
PPMI-Phase1-IR1.3120.V08.0000352637.5104-SL-0227.L002	27674008	18728591	0.6768	5853435	3050235
PPMI-Phase1-IR1.3120.V08.0000352637.5104-SL-0227.L003	27609249	18695363	0.6771	5866846	3005710
PPMI-Phase1-IR1.3120.V08.0000352637.5104-SL-0227.L004	27650632	18716950	0.6769	5855697	3036029
PPMI-Phase1-IR1.3123.BL.PP0015-7948.5104-SL-1662.L001	34688828	27539579	0.7939	5262424	1818205
PPMI-Phase1-IR1.3123.BL.PP0015-7948.5104-SL-1662.L002	33629380	26785089	0.7965	5036425	1741116
PPMI-Phase1-IR1.3123.BL.PP0015-7948.5104-SL-1662.L003	34200631	27256016	0.7969	5113434	1763529
PPMI-Phase1-IR1.3123.BL.PP0015-7948.5104-SL-1662.L004	33852409	26947137	0.796	5069497	1768354
PPMI-Phase1-IR1.3123.V08.0000353703.5104-SL-1628.L001	30367103	23566373	0.776	5449353	1320573
PPMI-Phase1-IR1.3123.V08.0000353703.5104-SL-1628.L002	29385978	22966380	0.7815	5120616	1269539
PPMI-Phase1-IR1.3123.V08.0000353703.5104-SL-1628.L003	29914077	23360632	0.7809	5238750	1284860
PPMI-Phase1-IR1.3123.V08.0000353703.5104-SL-1628.L004	29601719	23120355	0.781	5165669	1285515
PPMI-Phase1-IR1.3124.BL.PP0015-6628.5104-SL-1133.L001	35156880	29605651	0.8421	4109889	1352854
PPMI-Phase1-IR1.3124.BL.PP0015-6628.5104-SL-1133.L002	34686372	29298910	0.8447	3961297	1336971
PPMI-Phase1-IR1.3124.BL.PP0015-6628.5104-SL-1133.L003	34851328	29486524	0.8461	3933420	1343303
PPMI-Phase1-IR1.3124.BL.PP0015-6628.5104-SL-1133.L004	34048346	28855147	0.8475	3755076	1350790
PPMI-Phase1-IR1.3124.V04.0003168503.5104-SL-1083.L001	31914609	26705526	0.8368	3878290	1286930
PPMI-Phase1-IR1.3124.V04.0003168503.5104-SL-1083.L002	31575412	26434364	0.8372	3818550	1278666
PPMI-Phase1-IR1.3124.V04.0003168503.5104-SL-1083.L003	31649656	26571515	0.8396	3760008	1274626
PPMI-Phase1-IR1.3124.V04.0003168503.5104-SL-1083.L004	31037260	26000001	0.8377	3700357	1293897
PPMI-Phase1-IR1.3124.V06.0003190421.5104-SL-1100.L001	23484231	19253839	0.8199	3030510	1154784
PPMI-Phase1-IR1.3124.V06.0003190421.5104-SL-1100.L002	23107112	18951221	0.8201	2967451	1144003
PPMI-Phase1-IR1.3124.V06.0003190421.5104-SL-1100.L003	23191910	19092527	0.8232	2919886	1135023
PPMI-Phase1-IR1.3124.V06.0003190421.5104-SL-1100.L004	22661100	18626846	0.822	2848046	1142814
PPMI-Phase1-IR1.3124.V08.0000407885.5104-SL-1085.L001	27547153	21500302	0.7805	5168734	849195
PPMI-Phase1-IR1.3124.V08.0000407885.5104-SL-1085.L002	27757930	21788609	0.785	5091890	848059
PPMI-Phase1-IR1.3124.V08.0000407885.5104-SL-1085.L003	27432491	21558027	0.7859	5000087	845964
PPMI-Phase1-IR1.3124.V08.0000407885.5104-SL-1085.L004	27270166	21492783	0.7881	4889512	858517
PPMI-Phase1-IR1.3125.BL.PP0015-6667.5104-SL-0818.L001	29373912	23878452	0.8129	4516008	947359
PPMI-Phase1-IR1.3125.BL.PP0015-6667.5104-SL-0818.L002	27749428	22696722	0.8179	4088066	933584
PPMI-Phase1-IR1.3125.BL.PP0015-6667.5104-SL-0818.L003	29180061	23822266	0.8164	4396825	928816
PPMI-Phase1-IR1.3125.BL.PP0015-6667.5104-SL-0818.L004	28553627	23423927	0.8203	4184577	913340
PPMI-Phase1-IR1.3125.V04.0003147905.5104-SL-0849.L001	35818193	29350836	0.8194	4710669	1712488
PPMI-Phase1-IR1.3125.V04.0003147905.5104-SL-0849.L002	33709525	27709311	0.822	4273301	1684639
PPMI-Phase1-IR1.3125.V04.0003147905.5104-SL-0849.L003	35584232	29266137	0.8224	4588182	1685460
PPMI-Phase1-IR1.3125.V04.0003147905.5104-SL-0849.L004	34870145	28772358	0.8251	4388147	1666346
PPMI-Phase1-IR1.3125.V08.0000447321.5104-SL-0769.L001	29755379	23910917	0.8036	4421021	1395140
PPMI-Phase1-IR1.3125.V08.0000447321.5104-SL-0769.L002	28009841	22667698	0.8093	3958064	1357478
PPMI-Phase1-IR1.3125.V08.0000447321.5104-SL-0769.L003	29573820	23866136	0.807	4303695	1376182
PPMI-Phase1-IR1.3125.V08.0000447321.5104-SL-0769.L004	29232054	23718486	0.8114	4121875	1364096
PPMI-Phase1-IR1.3126.V06.PP0041-9809.5104-SL-1836.L001	24538743	20680089	0.8428	2535360	1274000
PPMI-Phase1-IR1.3126.V06.PP0041-9809.5104-SL-1836.L002	24261866	20482194	0.8442	2491451	1239453
PPMI-Phase1-IR1.3126.V06.PP0041-9809.5104-SL-1836.L003	25002110	21065215	0.8425	2621683	1265622
PPMI-Phase1-IR1.3126.V06.PP0041-9809.5104-SL-1836.L004	24992120	21055701	0.8425	2608044	1278840
PPMI-Phase1-IR1.3126.V08.0000441206.5104-SL-1839.L001	27643853	23074290	0.8347	3278722	1254493
PPMI-Phase1-IR1.3126.V08.0000441206.5104-SL-1839.L002	27524910	22999843	0.8356	3270911	1218037
PPMI-Phase1-IR1.3126.V08.0000441206.5104-SL-1839.L003	27984736	23389756	0.8358	3314063	1244565
PPMI-Phase1-IR1.3126.V08.0000441206.5104-SL-1839.L004	28099788	23478216	0.8355	3321896	1263418
PPMI-Phase1-IR1.3128.BL.0003288205.5104-SL-1687.L001	23992384	19066302	0.7947	3820645	1077537
PPMI-Phase1-IR1.3128.BL.0003288205.5104-SL-1687.L002	23390471	18639251	0.7969	3683774	1040323
PPMI-Phase1-IR1.3128.BL.0003288205.5104-SL-1687.L003	23740663	18946107	0.798	3716946	1049902
PPMI-Phase1-IR1.3128.BL.0003288205.5104-SL-1687.L004	23450822	18696100	0.7972	3676674	1050427
PPMI-Phase1-IR1.3128.V06.PP0048-4536.5104-SL-1698.L001	26213607	20352871	0.7764	4233304	1575868
PPMI-Phase1-IR1.3128.V06.PP0048-4536.5104-SL-1698.L002	25203910	19592208	0.7773	4057126	1503801
PPMI-Phase1-IR1.3128.V06.PP0048-4536.5104-SL-1698.L003	25721450	20031713	0.7788	4113191	1525751
PPMI-Phase1-IR1.3128.V06.PP0048-4536.5104-SL-1698.L004	25408295	19753066	0.7774	4076617	1527893
PPMI-Phase1-IR1.3128.V08.0001079351.5104-SL-1670.L001	27056480	19799228	0.7318	6205087	1024973
PPMI-Phase1-IR1.3128.V08.0001079351.5104-SL-1670.L002	26124275	19279148	0.738	5835330	983099
PPMI-Phase1-IR1.3128.V08.0001079351.5104-SL-1670.L003	26625605	19626741	0.7371	5974826	996785
PPMI-Phase1-IR1.3128.V08.0001079351.5104-SL-1670.L004	26327430	19408973	0.7372	5891407	1000008
PPMI-Phase1-IR1.3130.BL.0003150418.5104-SL-0741.L001	23096067	17256084	0.7471	3876287	1814561
PPMI-Phase1-IR1.3130.BL.0003150418.5104-SL-0741.L002	22810271	17039562	0.747	3791042	1829997
PPMI-Phase1-IR1.3130.BL.0003150418.5104-SL-0741.L003	22963531	17162919	0.7474	3846719	1804412
PPMI-Phase1-IR1.3130.BL.0003150418.5104-SL-0741.L004	22456467	16917972	0.7534	3623086	1769217
PPMI-Phase1-IR1.3130.V08.0001094724.5104-SL-0673.L001	28996071	20297249	0.7	7794040	886898
PPMI-Phase1-IR1.3130.V08.0001094724.5104-SL-0673.L002	28886176	20271614	0.7018	7697831	898661
PPMI-Phase1-IR1.3130.V08.0001094724.5104-SL-0673.L003	28873298	20249979	0.7013	7725876	879433
PPMI-Phase1-IR1.3130.V08.0001094724.5104-SL-0673.L004	28545336	20342557	0.7126	7310845	873870
PPMI-Phase1-IR1.3131.BL.0003119623.5104-SL-0167.L001	25806653	18010865	0.6979	1567886	6060222
PPMI-Phase1-IR1.3131.BL.0003119623.5104-SL-0167.L002	25712126	18032205	0.7013	1545644	5967209
PPMI-Phase1-IR1.3131.BL.0003119623.5104-SL-0167.L003	25780830	18086337	0.7015	1553837	5973367
PPMI-Phase1-IR1.3131.BL.0003119623.5104-SL-0167.L004	25715217	18047925	0.7018	1543826	5957367
PPMI-Phase1-IR1.3131.V04.PP0041-7436.5104-SL-0144.L001	29495430	23130633	0.7842	2986490	3324973
PPMI-Phase1-IR1.3131.V04.PP0041-7436.5104-SL-0144.L002	29471249	23177800	0.7865	2943551	3296629
PPMI-Phase1-IR1.3131.V04.PP0041-7436.5104-SL-0144.L003	29625097	23300611	0.7865	2959042	3311521
PPMI-Phase1-IR1.3131.V04.PP0041-7436.5104-SL-0144.L004	29487363	23188139	0.7864	2928667	3317553
PPMI-Phase1-IR1.3131.V06.0000296609.5104-SL-0140.L001	23800985	14972234	0.6291	5263467	3539637
PPMI-Phase1-IR1.3131.V06.0000296609.5104-SL-0140.L002	23549896	14973353	0.6358	5071294	3479669
PPMI-Phase1-IR1.3131.V06.0000296609.5104-SL-0140.L003	23641750	15023140	0.6354	5105162	3487825
PPMI-Phase1-IR1.3131.V06.0000296609.5104-SL-0140.L004	23512832	14997698	0.6379	5017420	3472437
PPMI-Phase1-IR1.3131.V08.0001226533.5104-SL-0151.L001	22852846	16920848	0.7404	3145994	2722071
PPMI-Phase1-IR1.3131.V08.0001226533.5104-SL-0151.L002	22718149	16905264	0.7441	3077905	2671390
PPMI-Phase1-IR1.3131.V08.0001226533.5104-SL-0151.L003	22786367	16949144	0.7438	3094952	2679078
PPMI-Phase1-IR1.3131.V08.0001226533.5104-SL-0151.L004	22675229	16875158	0.7442	3059654	2676806
PPMI-Phase1-IR1.3132.BL.0003162344.5104-SL-1106.L001	27330207	21533794	0.7879	4267412	1479354
PPMI-Phase1-IR1.3132.BL.0003162344.5104-SL-1106.L002	27024840	21295223	0.788	4198150	1481472
PPMI-Phase1-IR1.3132.BL.0003162344.5104-SL-1106.L003	26998216	21378772	0.7919	4115683	1454342
PPMI-Phase1-IR1.3132.BL.0003162344.5104-SL-1106.L004	26530975	20967256	0.7903	4037339	1477027
PPMI-Phase1-IR1.3132.V04.0003156127.5104-SL-1115.L001	24508934	19608480	0.8001	3662636	1206508
PPMI-Phase1-IR1.3132.V04.0003156127.5104-SL-1115.L002	23935233	19141881	0.7997	3574230	1188028
PPMI-Phase1-IR1.3132.V04.0003156127.5104-SL-1115.L003	24199619	19433394	0.803	3543906	1191347
PPMI-Phase1-IR1.3132.V04.0003156127.5104-SL-1115.L004	23492194	18813896	0.8009	3457937	1189708
PPMI-Phase1-IR1.3132.V06.0000339809.5104-SL-1125.L001	25562313	20932287	0.8189	3159350	1437751
PPMI-Phase1-IR1.3132.V06.0000339809.5104-SL-1125.L002	25541573	20939419	0.8198	3127026	1441975
PPMI-Phase1-IR1.3132.V06.0000339809.5104-SL-1125.L003	25344995	20828417	0.8218	3064271	1419611
PPMI-Phase1-IR1.3132.V06.0000339809.5104-SL-1125.L004	25102531	20595902	0.8205	3029907	1443691
PPMI-Phase1-IR1.3132.V08.0001209447.5104-SL-1093.L001	29502434	24088883	0.8165	3616931	1749633
PPMI-Phase1-IR1.3132.V08.0001209447.5104-SL-1093.L002	29869713	24334660	0.8147	3705516	1780528
PPMI-Phase1-IR1.3132.V08.0001209447.5104-SL-1093.L003	29394531	24077794	0.8191	3546035	1724109
PPMI-Phase1-IR1.3132.V08.0001209447.5104-SL-1093.L004	29385672	23952076	0.8151	3614350	1770984
PPMI-Phase1-IR1.3134.BL.0003164621.5104-SL-1212.L001	23191555	19276340	0.8312	3043734	848553
PPMI-Phase1-IR1.3134.BL.0003164621.5104-SL-1212.L002	21645914	18105765	0.8365	2735617	783349
PPMI-Phase1-IR1.3134.BL.0003164621.5104-SL-1212.L003	22707532	19027398	0.8379	2854938	803069
PPMI-Phase1-IR1.3134.BL.0003164621.5104-SL-1212.L004	21550464	18061754	0.8381	2680705	786748
PPMI-Phase1-IR1.3134.V04.0003181939.5104-SL-1206.L001	23443679	18487341	0.7886	3975403	950046
PPMI-Phase1-IR1.3134.V04.0003181939.5104-SL-1206.L002	22093384	17574517	0.7955	3604453	885551
PPMI-Phase1-IR1.3134.V04.0003181939.5104-SL-1206.L003	23005434	18322513	0.7964	3756808	896752
PPMI-Phase1-IR1.3134.V04.0003181939.5104-SL-1206.L004	21998996	17538721	0.7973	3543082	888961
PPMI-Phase1-IR1.3134.V08.0001245654.5104-SL-1174.L001	30109149	22757891	0.7558	6480069	842780
PPMI-Phase1-IR1.3134.V08.0001245654.5104-SL-1174.L002	28407470	21791023	0.7671	5805432	784949
PPMI-Phase1-IR1.3134.V08.0001245654.5104-SL-1174.L003	29481522	22538436	0.7645	6110099	805937
PPMI-Phase1-IR1.3134.V08.0001245654.5104-SL-1174.L004	28203912	21710829	0.7698	5673920	792678
PPMI-Phase1-IR1.3150.BL.PP0021-1401.5104-SL-1557.L001	40195487	33310795	0.8287	4858708	1976514
PPMI-Phase1-IR1.3150.BL.PP0021-1401.5104-SL-1557.L002	40366474	33485461	0.8295	4858257	1973207
PPMI-Phase1-IR1.3150.BL.PP0021-1401.5104-SL-1557.L003	39661956	32815612	0.8274	4804254	1992699
PPMI-Phase1-IR1.3150.BL.PP0021-1401.5104-SL-1557.L004	39811143	33010506	0.8292	4778356	1972893
PPMI-Phase1-IR1.3150.V04.PP0017-3137.5104-SL-1591.L001	23433395	16300371	0.6956	6172268	927769
PPMI-Phase1-IR1.3150.V04.PP0017-3137.5104-SL-1591.L002	23604316	16429932	0.6961	6208802	932402
PPMI-Phase1-IR1.3150.V04.PP0017-3137.5104-SL-1591.L003	23271192	16176896	0.6951	6126148	934951
PPMI-Phase1-IR1.3150.V04.PP0017-3137.5104-SL-1591.L004	23195853	16169960	0.6971	6067920	924909
PPMI-Phase1-IR1.3150.V06.0003160717.5104-SL-1564.L001	32356541	26084346	0.8062	4715881	1517831
PPMI-Phase1-IR1.3150.V06.0003160717.5104-SL-1564.L002	32533481	26254119	0.807	4725751	1514729
PPMI-Phase1-IR1.3150.V06.0003160717.5104-SL-1564.L003	31827732	25624251	0.8051	4637417	1527476
PPMI-Phase1-IR1.3150.V06.0003160717.5104-SL-1564.L004	31926808	25770327	0.8072	4608579	1509273
PPMI-Phase1-IR1.3150.V08.0003140999.5104-SL-1612.L001	33023686	26436620	0.8005	4973040	1563928
PPMI-Phase1-IR1.3150.V08.0003140999.5104-SL-1612.L002	32969640	26385869	0.8003	4978323	1555106
PPMI-Phase1-IR1.3150.V08.0003140999.5104-SL-1612.L003	32865558	26334269	0.8013	4895225	1585381
PPMI-Phase1-IR1.3150.V08.0003140999.5104-SL-1612.L004	32730873	26260309	0.8023	4853841	1566400
PPMI-Phase1-IR1.3151.BL.PP0021-1397.5104-SL-0264.L001	24551577	17303247	0.7048	4969559	2198453
PPMI-Phase1-IR1.3151.BL.PP0021-1397.5104-SL-0264.L002	24411972	17209628	0.705	4916862	2203233
PPMI-Phase1-IR1.3151.BL.PP0021-1397.5104-SL-0264.L003	24302302	17183893	0.7071	4871585	2166730
PPMI-Phase1-IR1.3151.BL.PP0021-1397.5104-SL-0264.L004	24410025	17210057	0.705	4915646	2201783
PPMI-Phase1-IR1.3151.V06.0003160068.5104-SL-0216.L001	24309976	17213371	0.7081	4836508	2206315
PPMI-Phase1-IR1.3151.V06.0003160068.5104-SL-0216.L002	24107854	17086008	0.7087	4737850	2228173
PPMI-Phase1-IR1.3151.V06.0003160068.5104-SL-0216.L003	24025040	17084056	0.7111	4710027	2176986
PPMI-Phase1-IR1.3151.V06.0003160068.5104-SL-0216.L004	24058616	17046261	0.7085	4736122	2221807
PPMI-Phase1-IR1.3151.V08.PP0041-7481.5104-SL-0223.L001	26519229	17881609	0.6743	2681307	5755891
PPMI-Phase1-IR1.3151.V08.PP0041-7481.5104-SL-0223.L002	26430472	17739503	0.6712	2674358	5814599
PPMI-Phase1-IR1.3151.V08.PP0041-7481.5104-SL-0223.L003	26276715	17731065	0.6748	2638928	5706178
PPMI-Phase1-IR1.3151.V08.PP0041-7481.5104-SL-0223.L004	26218688	17619820	0.672	2658464	5740045
PPMI-Phase1-IR1.3156.BL.PP0021-1433.5104-SL-1026.L001	24841113	19114736	0.7695	3578368	1899292
PPMI-Phase1-IR1.3156.BL.PP0021-1433.5104-SL-1026.L002	23834107	18415829	0.7727	3348222	1828471
PPMI-Phase1-IR1.3156.BL.PP0021-1433.5104-SL-1026.L003	24522024	18873645	0.7697	3517641	1884439
PPMI-Phase1-IR1.3156.BL.PP0021-1433.5104-SL-1026.L004	23374537	18162756	0.777	3161569	1806666
PPMI-Phase1-IR1.3156.V04.0003124741.5104-SL-1037.L001	30684519	24583518	0.8012	2505297	3350213
PPMI-Phase1-IR1.3156.V04.0003124741.5104-SL-1037.L002	29119094	23362726	0.8023	2335977	3184292
PPMI-Phase1-IR1.3156.V04.0003124741.5104-SL-1037.L003	30294548	24261659	0.8009	2465076	3324880
PPMI-Phase1-IR1.3156.V04.0003124741.5104-SL-1037.L004	28859279	23259473	0.806	2238438	3126450
PPMI-Phase1-IR1.3156.V08.0003149182.5104-SL-0967.L001	24498330	20643953	0.8427	2766746	1059839
PPMI-Phase1-IR1.3156.V08.0003149182.5104-SL-0967.L002	23161490	19563411	0.8447	2577454	994421
PPMI-Phase1-IR1.3156.V08.0003149182.5104-SL-0967.L003	24119401	20327157	0.8428	2718597	1046922
PPMI-Phase1-IR1.3156.V08.0003149182.5104-SL-0967.L004	22415083	18957575	0.8458	2444472	988174
PPMI-Phase1-IR1.3157.V04.0003121337.5104-SL-0612.L001	31587685	26059076	0.825	3762284	1730083
PPMI-Phase1-IR1.3157.V04.0003121337.5104-SL-0612.L002	31527800	26025671	0.8255	3735438	1730694
PPMI-Phase1-IR1.3157.V04.0003121337.5104-SL-0612.L003	31426669	25983751	0.8268	3716736	1690689
PPMI-Phase1-IR1.3157.V04.0003121337.5104-SL-0612.L004	31201403	25806580	0.8271	3660040	1699404
PPMI-Phase1-IR1.3157.V06.0003160064.5104-SL-0610.L001	37812498	29770892	0.7873	5662591	2294770
PPMI-Phase1-IR1.3157.V06.0003160064.5104-SL-0610.L002	37657355	29677492	0.7881	5600683	2295020
PPMI-Phase1-IR1.3157.V06.0003160064.5104-SL-0610.L003	37579214	29655093	0.7891	5590339	2249996
PPMI-Phase1-IR1.3157.V06.0003160064.5104-SL-0610.L004	37300077	29459017	0.7898	5499185	2258854
PPMI-Phase1-IR1.3157.V08.0003288265.5104-SL-0668.L001	31303294	23798413	0.7603	5997079	1468571
PPMI-Phase1-IR1.3157.V08.0003288265.5104-SL-0668.L002	31225751	23746084	0.7605	5973156	1467141
PPMI-Phase1-IR1.3157.V08.0003288265.5104-SL-0668.L003	31228949	23803279	0.7622	5946968	1439796
PPMI-Phase1-IR1.3157.V08.0003288265.5104-SL-0668.L004	31004168	23659110	0.7631	5854625	1451924
PPMI-Phase1-IR1.3161.BL.PP0015-9547.5104-SL-0941.L001	24874700	17201241	0.6915	6117818	1505164
PPMI-Phase1-IR1.3161.BL.PP0015-9547.5104-SL-0941.L002	24524806	17061929	0.6957	5922949	1490070
PPMI-Phase1-IR1.3161.BL.PP0015-9547.5104-SL-0941.L003	24905747	17250471	0.6926	6096115	1508297
PPMI-Phase1-IR1.3161.BL.PP0015-9547.5104-SL-0941.L004	24557721	17069864	0.6951	5933121	1504541
PPMI-Phase1-IR1.3161.V04.PP0017-8330.5104-SL-0893.L001	26930379	18393903	0.683	5845323	2619033
PPMI-Phase1-IR1.3161.V04.PP0017-8330.5104-SL-0893.L002	26478154	18184413	0.6868	5646132	2576161
PPMI-Phase1-IR1.3161.V04.PP0017-8330.5104-SL-0893.L003	26760073	18284295	0.6833	5799145	2604707
PPMI-Phase1-IR1.3161.V04.PP0017-8330.5104-SL-0893.L004	26542752	18198096	0.6856	5669126	2603209
PPMI-Phase1-IR1.3161.V08.PP0042-4712.5104-SL-0946.L001	26103217	19756046	0.7568	3989023	2169998
PPMI-Phase1-IR1.3161.V08.PP0042-4712.5104-SL-0946.L002	25799492	19570559	0.7586	3896292	2146328
PPMI-Phase1-IR1.3161.V08.PP0042-4712.5104-SL-0946.L003	26027586	19697994	0.7568	3981950	2159402
PPMI-Phase1-IR1.3161.V08.PP0042-4712.5104-SL-0946.L004	25860694	19593746	0.7577	3910975	2169188
PPMI-Phase1-IR1.3162.BL.PP0015-8890.5104-SL-1113.L001	25409957	20121253	0.7919	3798778	1459072
PPMI-Phase1-IR1.3162.BL.PP0015-8890.5104-SL-1113.L002	25417314	20172449	0.7936	3741271	1472779
PPMI-Phase1-IR1.3162.BL.PP0015-8890.5104-SL-1113.L003	25213129	20070565	0.796	3671205	1441268
PPMI-Phase1-IR1.3162.BL.PP0015-8890.5104-SL-1113.L004	25037888	19914922	0.7954	3621841	1470850
PPMI-Phase1-IR1.3162.V04.0003158841.5104-SL-1109.L001	26761596	20902290	0.7811	4364177	1364874
PPMI-Phase1-IR1.3162.V04.0003158841.5104-SL-1109.L002	26692487	20868304	0.7818	4326659	1364839
PPMI-Phase1-IR1.3162.V04.0003158841.5104-SL-1109.L003	26535042	20839519	0.7854	4226280	1341738
PPMI-Phase1-IR1.3162.V04.0003158841.5104-SL-1109.L004	26297276	20611602	0.7838	4190982	1364470
PPMI-Phase1-IR1.3162.V06.0003167574.5104-SL-1107.L001	29643017	23814597	0.8034	4350213	1415112
PPMI-Phase1-IR1.3162.V06.0003167574.5104-SL-1107.L002	29433429	23647199	0.8034	4305360	1416860
PPMI-Phase1-IR1.3162.V06.0003167574.5104-SL-1107.L003	29374526	23697706	0.8067	4220354	1394975
PPMI-Phase1-IR1.3162.V06.0003167574.5104-SL-1107.L004	28893303	23241133	0.8044	4166928	1421993
PPMI-Phase1-IR1.3162.V08.PP0047-7912.5104-SL-1092.L001	30991384	25217875	0.8137	4261871	1464281
PPMI-Phase1-IR1.3162.V08.PP0047-7912.5104-SL-1092.L002	30328513	24681081	0.8138	4156422	1443736
PPMI-Phase1-IR1.3162.V08.PP0047-7912.5104-SL-1092.L003	30568462	24968192	0.8168	4112360	1441440
PPMI-Phase1-IR1.3162.V08.PP0047-7912.5104-SL-1092.L004	29767172	24247260	0.8146	4017441	1455877
PPMI-Phase1-IR1.3165.BL.PP0016-1139.5104-SL-0117.L001	27930138	20435875	0.7317	4303741	3159696
PPMI-Phase1-IR1.3165.BL.PP0016-1139.5104-SL-0117.L002	27704068	20389886	0.736	4180253	3103200
PPMI-Phase1-IR1.3165.BL.PP0016-1139.5104-SL-0117.L003	27785321	20447566	0.7359	4196670	3110576
PPMI-Phase1-IR1.3165.BL.PP0016-1139.5104-SL-0117.L004	27629082	20350225	0.7366	4140326	3108162
PPMI-Phase1-IR1.3165.V04.0003155986.5104-SL-0172.L001	26756222	20366122	0.7612	4004995	2353630
PPMI-Phase1-IR1.3165.V04.0003155986.5104-SL-0172.L002	26669654	20409634	0.7653	3912234	2316702
PPMI-Phase1-IR1.3165.V04.0003155986.5104-SL-0172.L003	26825344	20522469	0.765	3942450	2328810
PPMI-Phase1-IR1.3165.V04.0003155986.5104-SL-0172.L004	26693957	20447739	0.766	3884930	2330004
PPMI-Phase1-IR1.3165.V06.0003147894.5104-SL-0098.L001	28847562	21520050	0.746	4097604	3202080
PPMI-Phase1-IR1.3165.V06.0003147894.5104-SL-0098.L002	28577896	21412887	0.7493	3998763	3138326
PPMI-Phase1-IR1.3165.V06.0003147894.5104-SL-0098.L003	28576277	21394393	0.7487	4012690	3141197
PPMI-Phase1-IR1.3165.V06.0003147894.5104-SL-0098.L004	28447195	21313002	0.7492	3968970	3137464
PPMI-Phase1-IR1.3165.V08.PP0041-8585.5104-SL-0115.L001	27533822	19107573	0.694	5124295	3248145
PPMI-Phase1-IR1.3165.V08.PP0041-8585.5104-SL-0115.L002	27307871	19102144	0.6995	4964843	3187523
PPMI-Phase1-IR1.3165.V08.PP0041-8585.5104-SL-0115.L003	27439368	19183215	0.6991	4997377	3204664
PPMI-Phase1-IR1.3165.V08.PP0041-8585.5104-SL-0115.L004	27261680	19083415	0.7	4920672	3204214
PPMI-Phase1-IR1.3166.BL.PP0015-9783.5104-SL-1753.L001	37196743	30217252	0.8124	5401209	1528843
PPMI-Phase1-IR1.3166.BL.PP0015-9783.5104-SL-1753.L002	36166051	29369352	0.8121	5224683	1523342
PPMI-Phase1-IR1.3166.BL.PP0015-9783.5104-SL-1753.L003	37290639	30041517	0.8056	5609372	1588888
PPMI-Phase1-IR1.3166.BL.PP0015-9783.5104-SL-1753.L004	37419084	30292841	0.8096	5495992	1580182
PPMI-Phase1-IR1.3166.V04.0003114765.5104-SL-1803.L001	30673202	26030952	0.8487	3351105	1224157
PPMI-Phase1-IR1.3166.V04.0003114765.5104-SL-1803.L002	29951077	25449435	0.8497	3214487	1221446
PPMI-Phase1-IR1.3166.V04.0003114765.5104-SL-1803.L003	30486674	25701020	0.843	3458232	1260161
PPMI-Phase1-IR1.3166.V04.0003114765.5104-SL-1803.L004	30754420	26042140	0.8468	3385235	1260207
PPMI-Phase1-IR1.3166.V06.0003176246.5104-SL-1746.L001	36134021	30258481	0.8374	4533878	1302396
PPMI-Phase1-IR1.3166.V06.0003176246.5104-SL-1746.L002	35124678	29393410	0.8368	4395946	1296067
PPMI-Phase1-IR1.3166.V06.0003176246.5104-SL-1746.L003	35917837	29862741	0.8314	4675271	1339584
PPMI-Phase1-IR1.3166.V06.0003176246.5104-SL-1746.L004	36235708	30251871	0.8349	4601037	1342928
PPMI-Phase1-IR1.3168.BL.PP0015-9778.5104-SL-0776.L001	29995765	23868096	0.7957	4885210	1197705
PPMI-Phase1-IR1.3168.BL.PP0015-9778.5104-SL-0776.L002	28056920	22418432	0.799	4428016	1167183
PPMI-Phase1-IR1.3168.BL.PP0015-9778.5104-SL-0776.L003	29706248	23725876	0.7987	4759602	1175379
PPMI-Phase1-IR1.3168.BL.PP0015-9778.5104-SL-0776.L004	29210182	23418527	0.8017	4584873	1162648
PPMI-Phase1-IR1.3168.V04.0003114820.5104-SL-0826.L001	26136633	20688269	0.7915	4314929	1102102
PPMI-Phase1-IR1.3168.V04.0003114820.5104-SL-0826.L002	24683496	19618076	0.7948	3951490	1083329
PPMI-Phase1-IR1.3168.V04.0003114820.5104-SL-0826.L003	25963150	20621893	0.7943	4222765	1087037
PPMI-Phase1-IR1.3168.V04.0003114820.5104-SL-0826.L004	25827713	20602386	0.7977	4109499	1084489
PPMI-Phase1-IR1.3168.V06.0003135973.5104-SL-0771.L001	31159015	24859878	0.7978	4936489	1330678
PPMI-Phase1-IR1.3168.V06.0003135973.5104-SL-0771.L002	29420619	23573960	0.8013	4510724	1305088
PPMI-Phase1-IR1.3168.V06.0003135973.5104-SL-0771.L003	30990573	24811813	0.8006	4835922	1310423
PPMI-Phase1-IR1.3168.V06.0003135973.5104-SL-0771.L004	30779271	24751588	0.8042	4689856	1305510
PPMI-Phase1-IR1.3168.V08.PP0049-2570.5104-SL-0805.L001	24071099	19394873	0.8057	1928111	2579077
PPMI-Phase1-IR1.3168.V08.PP0049-2570.5104-SL-0805.L002	23627599	19056506	0.8065	1835869	2568383
PPMI-Phase1-IR1.3168.V08.PP0049-2570.5104-SL-0805.L003	24066700	19419417	0.8069	1905801	2570687
PPMI-Phase1-IR1.3168.V08.PP0049-2570.5104-SL-0805.L004	24040596	19425923	0.808	1875679	2568806
PPMI-Phase1-IR1.3169.BL.PP0015-8216.5104-SL-0138.L001	25386400	19610757	0.7725	2533877	3156120
PPMI-Phase1-IR1.3169.BL.PP0015-8216.5104-SL-0138.L002	25193720	19526344	0.775	2477569	3104580
PPMI-Phase1-IR1.3169.BL.PP0015-8216.5104-SL-0138.L003	25202308	19518941	0.7745	2490408	3107522
PPMI-Phase1-IR1.3169.BL.PP0015-8216.5104-SL-0138.L004	25093713	19432422	0.7744	2464103	3112590
PPMI-Phase1-IR1.3169.V06.0003248355.5104-SL-0162.L001	26965788	21127913	0.7835	2837443	2942108
PPMI-Phase1-IR1.3169.V06.0003248355.5104-SL-0162.L002	26823387	21097038	0.7865	2777134	2890857
PPMI-Phase1-IR1.3169.V06.0003248355.5104-SL-0162.L003	26848402	21101291	0.7859	2790186	2898494
PPMI-Phase1-IR1.3169.V06.0003248355.5104-SL-0162.L004	26739631	21023818	0.7862	2763508	2894102
PPMI-Phase1-IR1.3169.V08.PP0049-2575.5104-SL-0166.L001	29733749	21434282	0.7209	2246533	5898987
PPMI-Phase1-IR1.3169.V08.PP0049-2575.5104-SL-0166.L002	29706293	21495056	0.7236	2222956	5834095
PPMI-Phase1-IR1.3169.V08.PP0049-2575.5104-SL-0166.L003	29774737	21544815	0.7236	2238980	5836515
PPMI-Phase1-IR1.3169.V08.PP0049-2575.5104-SL-0166.L004	29719222	21503061	0.7235	2221227	5839665
PPMI-Phase1-IR1.3171.V04.0003160829.5104-SL-0877.L001	22986833	17130612	0.7452	3923957	1835932
PPMI-Phase1-IR1.3171.V04.0003160829.5104-SL-0877.L002	22678638	16961875	0.7479	3804033	1816665
PPMI-Phase1-IR1.3171.V04.0003160829.5104-SL-0877.L003	22930087	17091893	0.7454	3910689	1831697
PPMI-Phase1-IR1.3171.V04.0003160829.5104-SL-0877.L004	22727353	16977382	0.747	3819809	1834180
PPMI-Phase1-IR1.3171.V06.0003195556.5104-SL-0957.L001	22790400	16803206	0.7373	4172551	1723251
PPMI-Phase1-IR1.3171.V06.0003195556.5104-SL-0957.L002	22474938	16597605	0.7385	4089741	1697664
PPMI-Phase1-IR1.3171.V06.0003195556.5104-SL-0957.L003	22744104	16760517	0.7369	4176125	1716347
PPMI-Phase1-IR1.3171.V06.0003195556.5104-SL-0957.L004	22529038	16614114	0.7375	4109745	1714504
PPMI-Phase1-IR1.3172.V04.0003119219.5104-SL-0911.L001	23809845	17267495	0.7252	4865150	1621957
PPMI-Phase1-IR1.3172.V04.0003119219.5104-SL-0911.L002	23508980	17117716	0.7281	4734117	1602494
PPMI-Phase1-IR1.3172.V04.0003119219.5104-SL-0911.L003	23775892	17253750	0.7257	4848622	1618336
PPMI-Phase1-IR1.3172.V04.0003119219.5104-SL-0911.L004	23544981	17113704	0.7269	4756152	1619699
PPMI-Phase1-IR1.3172.V06.0003169417.5104-SL-0891.L001	25966772	17085870	0.658	6689010	2126285
PPMI-Phase1-IR1.3172.V06.0003169417.5104-SL-0891.L002	25593819	16940263	0.6619	6490309	2098427
PPMI-Phase1-IR1.3172.V06.0003169417.5104-SL-0891.L003	25946836	17077928	0.6582	6677130	2126431
PPMI-Phase1-IR1.3172.V06.0003169417.5104-SL-0891.L004	25642867	16933015	0.6603	6521767	2122428
PPMI-Phase1-IR1.3172.V08.0000285004.5104-SL-0913.L001	25049067	18793831	0.7503	3391748	2734884
PPMI-Phase1-IR1.3172.V08.0000285004.5104-SL-0913.L002	24678113	18529202	0.7508	3327026	2694685
PPMI-Phase1-IR1.3172.V08.0000285004.5104-SL-0913.L003	25000219	18733742	0.7493	3402839	2734295
PPMI-Phase1-IR1.3172.V08.0000285004.5104-SL-0913.L004	24724284	18534054	0.7496	3342874	2720273
PPMI-Phase1-IR1.3173.BL.PP0015-8271.5104-SL-0013.L001	36245995	32056604	0.8844	3380388	786847
PPMI-Phase1-IR1.3173.BL.PP0015-8271.5104-SL-0013.L002	34895033	31048025	0.8898	3035546	790049
PPMI-Phase1-IR1.3173.BL.PP0015-8271.5104-SL-0013.L003	34832145	31097191	0.8928	2942099	771641
PPMI-Phase1-IR1.3173.BL.PP0015-8271.5104-SL-0013.L004	34767687	31006834	0.8918	2940887	798704
PPMI-Phase1-IR1.3173.V04.0003162333.5104-SL-0080.L001	28674975	25546609	0.8909	2154101	909141
PPMI-Phase1-IR1.3173.V04.0003162333.5104-SL-0080.L002	27591154	24674066	0.8943	1941737	912515
PPMI-Phase1-IR1.3173.V04.0003162333.5104-SL-0080.L003	27425188	24577058	0.8961	1882033	904379
PPMI-Phase1-IR1.3173.V04.0003162333.5104-SL-0080.L004	27328243	24443068	0.8944	1887366	935921
PPMI-Phase1-IR1.3173.V06.0003151629.5104-SL-0054.L001	25020523	22701929	0.9073	1791497	502255
PPMI-Phase1-IR1.3173.V06.0003151629.5104-SL-0054.L002	24278639	22097842	0.9102	1653797	503219
PPMI-Phase1-IR1.3173.V06.0003151629.5104-SL-0054.L003	24620240	22446422	0.9117	1639921	509876
PPMI-Phase1-IR1.3173.V06.0003151629.5104-SL-0054.L004	24517422	22332671	0.9109	1638090	522963
PPMI-Phase1-IR1.3174.BL.PP0015-7985.5104-SL-0027.L001	24585942	22875513	0.9304	1127965	549971
PPMI-Phase1-IR1.3174.BL.PP0015-7985.5104-SL-0027.L002	23759133	22126537	0.9313	1050524	550938
PPMI-Phase1-IR1.3174.BL.PP0015-7985.5104-SL-0027.L003	23862090	22236050	0.9319	1051695	543263
PPMI-Phase1-IR1.3174.BL.PP0015-7985.5104-SL-0027.L004	23786092	22151282	0.9313	1043691	560164
PPMI-Phase1-IR1.3174.V04.0003162443.5104-SL-0008.L001	28599973	26762001	0.9357	1278446	536690
PPMI-Phase1-IR1.3174.V04.0003162443.5104-SL-0008.L002	27723051	25979901	0.9371	1177872	543560
PPMI-Phase1-IR1.3174.V04.0003162443.5104-SL-0008.L003	27279574	25594328	0.9382	1143907	520032
PPMI-Phase1-IR1.3174.V04.0003162443.5104-SL-0008.L004	27454523	25736839	0.9374	1149538	546623
PPMI-Phase1-IR1.3174.V06.0003156053.5104-SL-0048.L001	32990692	30209183	0.9157	1304678	1322400
PPMI-Phase1-IR1.3174.V06.0003156053.5104-SL-0048.L002	31901522	29196440	0.9152	1232773	1323076
PPMI-Phase1-IR1.3174.V06.0003156053.5104-SL-0048.L003	32370661	29640589	0.9157	1244117	1333512
PPMI-Phase1-IR1.3174.V06.0003156053.5104-SL-0048.L004	32121395	29374831	0.9145	1235193	1360526
PPMI-Phase1-IR1.3175.BL.PP0015-8044.5104-SL-0800.L001	27706320	21519895	0.7767	4817438	1302612
PPMI-Phase1-IR1.3175.BL.PP0015-8044.5104-SL-0800.L002	26172520	20424853	0.7804	4403204	1278143
PPMI-Phase1-IR1.3175.BL.PP0015-8044.5104-SL-0800.L003	27520258	21466910	0.78	4700124	1286761
PPMI-Phase1-IR1.3175.BL.PP0015-8044.5104-SL-0800.L004	26950280	21114769	0.7835	4501558	1268309
PPMI-Phase1-IR1.3175.V08.0000377481.5104-SL-0792.L001	28058745	22420262	0.799	4671788	937253
PPMI-Phase1-IR1.3175.V08.0000377481.5104-SL-0792.L002	26565089	21306336	0.802	4302315	927960
PPMI-Phase1-IR1.3175.V08.0000377481.5104-SL-0792.L003	27877268	22362505	0.8022	4566813	918440
PPMI-Phase1-IR1.3175.V08.0000377481.5104-SL-0792.L004	27531126	22183671	0.8058	4405589	912737
PPMI-Phase1-IR1.3176.BL.PP0015-6943.5104-SL-0415.L001	33828699	28293645	0.8364	4323674	1177495
PPMI-Phase1-IR1.3176.BL.PP0015-6943.5104-SL-0415.L002	32584250	27181104	0.8342	4202287	1167533
PPMI-Phase1-IR1.3176.BL.PP0015-6943.5104-SL-0415.L003	33418570	28052559	0.8394	4175345	1157814
PPMI-Phase1-IR1.3176.BL.PP0015-6943.5104-SL-0415.L004	32464261	27239681	0.8391	4026070	1165586
PPMI-Phase1-IR1.3176.V04.0003167687.5104-SL-0409.L001	29340353	25434883	0.8669	2626483	1187493
PPMI-Phase1-IR1.3176.V04.0003167687.5104-SL-0409.L002	28064800	24260028	0.8644	2555007	1160896
PPMI-Phase1-IR1.3176.V04.0003167687.5104-SL-0409.L003	29009712	25192870	0.8684	2552043	1173884
PPMI-Phase1-IR1.3176.V04.0003167687.5104-SL-0409.L004	28104740	24362534	0.8668	2482008	1171389
PPMI-Phase1-IR1.3176.V06.0003195546.5104-SL-0476.L001	28036192	24077965	0.8588	3297371	639347
PPMI-Phase1-IR1.3176.V06.0003195546.5104-SL-0476.L002	26392241	22683162	0.8595	3086343	602162
PPMI-Phase1-IR1.3176.V06.0003195546.5104-SL-0476.L003	27586214	23787379	0.8623	3142290	635428
PPMI-Phase1-IR1.3176.V06.0003195546.5104-SL-0476.L004	26294163	22747335	0.8651	2907768	618648
PPMI-Phase1-IR1.3176.V08.0000373661.5104-SL-0423.L001	24882897	18990693	0.7632	4547115	1317204
PPMI-Phase1-IR1.3176.V08.0000373661.5104-SL-0423.L002	24245510	18477118	0.7621	4421087	1319338
PPMI-Phase1-IR1.3176.V08.0000373661.5104-SL-0423.L003	24610306	18885327	0.7674	4407920	1289500
PPMI-Phase1-IR1.3176.V08.0000373661.5104-SL-0423.L004	24264164	18635842	0.768	4290775	1309566
PPMI-Phase1-IR1.3178.V04.0003151783.5104-SL-1784.L001	24312450	19652449	0.8083	3316735	1304020
PPMI-Phase1-IR1.3178.V04.0003151783.5104-SL-1784.L002	23570075	19034046	0.8076	3200034	1297432
PPMI-Phase1-IR1.3178.V04.0003151783.5104-SL-1784.L003	24383215	19550446	0.8018	3445722	1346537
PPMI-Phase1-IR1.3178.V04.0003151783.5104-SL-1784.L004	24435817	19676709	0.8052	3373634	1345397
PPMI-Phase1-IR1.3178.V06.PP0041-9189.5104-SL-1795.L001	28468584	23871384	0.8385	2821405	1638598
PPMI-Phase1-IR1.3178.V06.PP0041-9189.5104-SL-1795.L002	27962094	23459801	0.839	2734707	1632706
PPMI-Phase1-IR1.3178.V06.PP0041-9189.5104-SL-1795.L003	28585400	23824730	0.8335	2919279	1702144
PPMI-Phase1-IR1.3178.V06.PP0041-9189.5104-SL-1795.L004	28672875	23989649	0.8367	2860479	1684268
PPMI-Phase1-IR1.3179.BL.0003108166.5104-SL-1575.L001	24836013	21053282	0.8477	2904871	840102
PPMI-Phase1-IR1.3179.BL.0003108166.5104-SL-1575.L002	24934690	21149619	0.8482	2905387	841166
PPMI-Phase1-IR1.3179.BL.0003108166.5104-SL-1575.L003	24484596	20748161	0.8474	2852943	845108
PPMI-Phase1-IR1.3179.BL.0003108166.5104-SL-1575.L004	24562153	20843084	0.8486	2842737	837930
PPMI-Phase1-IR1.3179.V04.0003136167.5104-SL-1588.L001	27823644	22078126	0.7935	3725217	1920022
PPMI-Phase1-IR1.3179.V04.0003136167.5104-SL-1588.L002	27927411	22180636	0.7942	3728349	1917974
PPMI-Phase1-IR1.3179.V04.0003136167.5104-SL-1588.L003	27524121	21815753	0.7926	3667601	1939275
PPMI-Phase1-IR1.3179.V04.0003136167.5104-SL-1588.L004	27538490	21880847	0.7946	3640603	1917330
PPMI-Phase1-IR1.3179.V06.PP0042-2205.5104-SL-1602.L001	29437695	18674533	0.6344	9589115	1129620
PPMI-Phase1-IR1.3179.V06.PP0042-2205.5104-SL-1602.L002	29441052	18659280	0.6338	9612517	1125409
PPMI-Phase1-IR1.3179.V06.PP0042-2205.5104-SL-1602.L003	29144121	18552219	0.6366	9406182	1141916
PPMI-Phase1-IR1.3179.V06.PP0042-2205.5104-SL-1602.L004	29097067	18550672	0.6375	9371894	1130373
PPMI-Phase1-IR1.3180.BL.PP0015-8092.5104-SL-1266.L001	32728505	26783253	0.8183	4517634	1385771
PPMI-Phase1-IR1.3180.BL.PP0015-8092.5104-SL-1266.L002	32012408	26245674	0.8199	4371881	1353554
PPMI-Phase1-IR1.3180.BL.PP0015-8092.5104-SL-1266.L003	32764847	26602240	0.8119	4694684	1423809
PPMI-Phase1-IR1.3180.BL.PP0015-8092.5104-SL-1266.L004	33035856	27143621	0.8216	4470956	1379123
PPMI-Phase1-IR1.3180.V04.0003167691.5104-SL-1254.L001	27359598	22338598	0.8165	3774452	1210624
PPMI-Phase1-IR1.3180.V04.0003167691.5104-SL-1254.L002	26799469	21933017	0.8184	3651204	1180430
PPMI-Phase1-IR1.3180.V04.0003167691.5104-SL-1254.L003	27642724	22407566	0.8106	3945246	1252655
PPMI-Phase1-IR1.3180.V04.0003167691.5104-SL-1254.L004	27530199	22570542	0.8198	3723770	1199947
PPMI-Phase1-IR1.3180.V06.PP0047-6877.5104-SL-1321.L001	35307105	29056282	0.823	4528235	1670229
PPMI-Phase1-IR1.3180.V06.PP0047-6877.5104-SL-1321.L002	34295401	28249185	0.8237	4363446	1630878
PPMI-Phase1-IR1.3180.V06.PP0047-6877.5104-SL-1321.L003	35920006	29357845	0.8173	4764275	1742930
PPMI-Phase1-IR1.3180.V06.PP0047-6877.5104-SL-1321.L004	35241208	29096129	0.8256	4439710	1652883
PPMI-Phase1-IR1.3181.BL.PP0021-3815.5104-SL-1183.L001	29607081	24170888	0.8164	4329841	1070754
PPMI-Phase1-IR1.3181.BL.PP0021-3815.5104-SL-1183.L002	27234490	22343139	0.8204	3873619	985122
PPMI-Phase1-IR1.3181.BL.PP0021-3815.5104-SL-1183.L003	28970804	23860564	0.8236	4061527	1014565
PPMI-Phase1-IR1.3181.BL.PP0021-3815.5104-SL-1183.L004	27123826	22311564	0.8226	3790554	989173
PPMI-Phase1-IR1.3181.V06.PP0042-2216.5104-SL-1179.L001	32215105	25997792	0.807	5042646	1130441
PPMI-Phase1-IR1.3181.V06.PP0042-2216.5104-SL-1179.L002	30459007	24754938	0.8127	4611228	1051563
PPMI-Phase1-IR1.3181.V06.PP0042-2216.5104-SL-1179.L003	31814421	25908378	0.8144	4787256	1076080
PPMI-Phase1-IR1.3181.V06.PP0042-2216.5104-SL-1179.L004	30316502	24685873	0.8143	4530072	1058963
PPMI-Phase1-IR1.3181.V08.0000430145.5104-SL-1185.L001	30697483	23091543	0.7522	6290031	1287795
PPMI-Phase1-IR1.3181.V08.0000430145.5104-SL-1185.L002	28381661	21573215	0.7601	5604960	1177718
PPMI-Phase1-IR1.3181.V08.0000430145.5104-SL-1185.L003	29821130	22707609	0.7615	5880309	1206391
PPMI-Phase1-IR1.3181.V08.0000430145.5104-SL-1185.L004	28220776	21532545	0.763	5486796	1176356
PPMI-Phase1-IR1.3182.BL.PP0021-3818.5104-SL-1780.L001	25817213	21638147	0.8381	2575064	1529364
PPMI-Phase1-IR1.3182.BL.PP0021-3818.5104-SL-1780.L002	25035543	20958995	0.8372	2481115	1520829
PPMI-Phase1-IR1.3182.BL.PP0021-3818.5104-SL-1780.L003	25839130	21498628	0.832	2668294	1594783
PPMI-Phase1-IR1.3182.BL.PP0021-3818.5104-SL-1780.L004	25923788	21663466	0.8357	2610376	1574465
PPMI-Phase1-IR1.3182.V06.PP0047-6884.5104-SL-1777.L001	29780720	23656845	0.7944	3149717	2874462
PPMI-Phase1-IR1.3182.V06.PP0047-6884.5104-SL-1777.L002	29194533	23146917	0.7929	3057369	2891016
PPMI-Phase1-IR1.3182.V06.PP0047-6884.5104-SL-1777.L003	30003592	23614926	0.7871	3257499	3028756
PPMI-Phase1-IR1.3182.V06.PP0047-6884.5104-SL-1777.L004	30067644	23786019	0.7911	3202395	2977287
PPMI-Phase1-IR1.3182.V08.0000429848.5104-SL-1765.L001	27632602	22907262	0.829	3226994	1449365
PPMI-Phase1-IR1.3182.V08.0000429848.5104-SL-1765.L002	26877045	22253823	0.828	3125030	1449757
PPMI-Phase1-IR1.3182.V08.0000429848.5104-SL-1765.L003	27631571	22718753	0.8222	3349508	1513145
PPMI-Phase1-IR1.3182.V08.0000429848.5104-SL-1765.L004	27746092	22915503	0.8259	3282694	1497794
PPMI-Phase1-IR1.3184.BL.0003159458.5104-SL-1214.L001	28592440	22261533	0.7786	5144810	1150614
PPMI-Phase1-IR1.3184.BL.0003159458.5104-SL-1214.L002	26576328	20851411	0.7846	4625863	1065797
PPMI-Phase1-IR1.3184.BL.0003159458.5104-SL-1214.L003	27981760	22015849	0.7868	4843438	1088768
PPMI-Phase1-IR1.3184.BL.0003159458.5104-SL-1214.L004	26400261	20776546	0.787	4522415	1068426
PPMI-Phase1-IR1.3184.V04.0003288406.5104-SL-1245.L001	24869389	19298780	0.776	3748757	1724218
PPMI-Phase1-IR1.3184.V04.0003288406.5104-SL-1245.L002	23548296	18435788	0.7829	3395730	1623540
PPMI-Phase1-IR1.3184.V04.0003288406.5104-SL-1245.L003	24283579	19045783	0.7843	3518528	1624841
PPMI-Phase1-IR1.3184.V04.0003288406.5104-SL-1245.L004	23395192	18386081	0.7859	3304681	1612168
PPMI-Phase1-IR1.3184.V06.PP0048-8402.5104-SL-1226.L001	38905507	32150801	0.8264	4401480	2197689
PPMI-Phase1-IR1.3184.V06.PP0048-8402.5104-SL-1226.L002	36063708	29928214	0.8299	3963966	2029819
PPMI-Phase1-IR1.3184.V06.PP0048-8402.5104-SL-1226.L003	38242153	31815151	0.8319	4163702	2111019
PPMI-Phase1-IR1.3184.V06.PP0048-8402.5104-SL-1226.L004	35976637	29890241	0.8308	3899144	2046340
PPMI-Phase1-IR1.3184.V08.0001103366.5104-SL-1235.L001	32739284	25617412	0.7825	5674319	1424784
PPMI-Phase1-IR1.3184.V08.0001103366.5104-SL-1235.L002	31199781	24696259	0.7916	5142508	1339444
PPMI-Phase1-IR1.3184.V08.0001103366.5104-SL-1235.L003	32227433	25504709	0.7914	5354381	1346034
PPMI-Phase1-IR1.3184.V08.0001103366.5104-SL-1235.L004	31053380	24668711	0.7944	5025668	1337519
PPMI-Phase1-IR1.3185.BL.0003162365.5104-SL-1357.L001	28922181	22419791	0.7752	3286691	3159493
PPMI-Phase1-IR1.3185.BL.0003162365.5104-SL-1357.L002	29523327	22980206	0.7784	3263764	3221362
PPMI-Phase1-IR1.3185.BL.0003162365.5104-SL-1357.L003	32408840	25534782	0.7879	3517759	3294584
PPMI-Phase1-IR1.3185.BL.0003162365.5104-SL-1357.L004	36587760	29317963	0.8013	3827255	3374843
PPMI-Phase1-IR1.3185.V04.0003156143.5104-SL-1397.L001	27255865	20230832	0.7423	2087654	4791211
PPMI-Phase1-IR1.3185.V04.0003156143.5104-SL-1397.L002	27954574	20839698	0.7455	2080952	4882400
PPMI-Phase1-IR1.3185.V04.0003156143.5104-SL-1397.L003	30221952	22757066	0.753	2256633	5042751
PPMI-Phase1-IR1.3185.V04.0003156143.5104-SL-1397.L004	33284218	25445402	0.7645	2459483	5197547
PPMI-Phase1-IR1.3186.BL.0003289570.5104-SL-0143.L001	27656719	21098179	0.7629	3768814	2765488
PPMI-Phase1-IR1.3186.BL.0003289570.5104-SL-0143.L002	27548463	21122944	0.7668	3680712	2720733
PPMI-Phase1-IR1.3186.BL.0003289570.5104-SL-0143.L003	27654084	21192281	0.7663	3706882	2730535
PPMI-Phase1-IR1.3186.BL.0003289570.5104-SL-0143.L004	27536009	21127635	0.7673	3657101	2727246
PPMI-Phase1-IR1.3186.V04.0003172710.5104-SL-0160.L001	23892244	17200067	0.7199	3978262	2689039
PPMI-Phase1-IR1.3186.V04.0003172710.5104-SL-0160.L002	23653535	17110396	0.7234	3877170	2641075
PPMI-Phase1-IR1.3186.V04.0003172710.5104-SL-0160.L003	23748526	17178919	0.7234	3900685	2644223
PPMI-Phase1-IR1.3186.V04.0003172710.5104-SL-0160.L004	23594861	17074683	0.7237	3847981	2647544
PPMI-Phase1-IR1.3186.V06.0000296601.5104-SL-0173.L001	25250981	17435994	0.6905	5839158	1947403
PPMI-Phase1-IR1.3186.V06.0000296601.5104-SL-0173.L002	25210485	17565732	0.6968	5703300	1913383
PPMI-Phase1-IR1.3186.V06.0000296601.5104-SL-0173.L003	25372912	17676554	0.6967	5743741	1924209
PPMI-Phase1-IR1.3186.V06.0000296601.5104-SL-0173.L004	25233757	17631733	0.6987	5653216	1920873
PPMI-Phase1-IR1.3186.V08.0002315914.5104-SL-0125.L001	29008188	21290163	0.7339	4551407	3139049
PPMI-Phase1-IR1.3186.V08.0002315914.5104-SL-0125.L002	28845059	21295019	0.7383	4440253	3082171
PPMI-Phase1-IR1.3186.V08.0002315914.5104-SL-0125.L003	28923602	21348847	0.7381	4463052	3084182
PPMI-Phase1-IR1.3186.V08.0002315914.5104-SL-0125.L004	28782685	21273179	0.7391	4400747	3081345
PPMI-Phase1-IR1.3188.BL.0003162450.5104-SL-0139.L001	25790262	20199449	0.7832	2600109	2959805
PPMI-Phase1-IR1.3188.BL.0003162450.5104-SL-0139.L002	25629377	20158792	0.7866	2530469	2909840
PPMI-Phase1-IR1.3188.BL.0003162450.5104-SL-0139.L003	25652406	20167259	0.7862	2537507	2917401
PPMI-Phase1-IR1.3188.BL.0003162450.5104-SL-0139.L004	25546592	20096318	0.7867	2505209	2914715
PPMI-Phase1-IR1.3188.V04.0003190484.5104-SL-0123.L001	27939998	22194607	0.7944	3379625	2330905
PPMI-Phase1-IR1.3188.V04.0003190484.5104-SL-0123.L002	27888455	22233994	0.7972	3316913	2302979
PPMI-Phase1-IR1.3188.V04.0003190484.5104-SL-0123.L003	27992236	22315952	0.7972	3331944	2309558
PPMI-Phase1-IR1.3188.V04.0003190484.5104-SL-0123.L004	27883324	22241565	0.7977	3295454	2312109
PPMI-Phase1-IR1.3188.V06.0000398950.5104-SL-0131.L001	24019700	13338548	0.5553	6808087	3840718
PPMI-Phase1-IR1.3188.V06.0000398950.5104-SL-0131.L002	23738749	13319730	0.5611	6612778	3773731
PPMI-Phase1-IR1.3188.V06.0000398950.5104-SL-0131.L003	23844279	13378054	0.5611	6649781	3783966
PPMI-Phase1-IR1.3188.V06.0000398950.5104-SL-0131.L004	23686748	13334642	0.563	6542841	3777111
PPMI-Phase1-IR1.3188.V08.0001241452.5104-SL-0126.L001	25625498	18520685	0.7227	4226260	2841035
PPMI-Phase1-IR1.3188.V08.0001241452.5104-SL-0126.L002	25496034	18551117	0.7276	4118650	2787663
PPMI-Phase1-IR1.3188.V08.0001241452.5104-SL-0126.L003	25577770	18604636	0.7274	4140640	2794052
PPMI-Phase1-IR1.3188.V08.0001241452.5104-SL-0126.L004	25473355	18558926	0.7286	4084100	2792434
PPMI-Phase1-IR1.3190.BL.0003288399.5104-SL-1633.L001	26336582	20645936	0.7839	3080546	2453312
PPMI-Phase1-IR1.3190.BL.0003288399.5104-SL-1633.L002	25867289	20326184	0.7858	2978709	2404640
PPMI-Phase1-IR1.3190.BL.0003288399.5104-SL-1633.L003	26104285	20536537	0.7867	3008021	2403887
PPMI-Phase1-IR1.3190.BL.0003288399.5104-SL-1633.L004	25913594	20358233	0.7856	2982347	2416455
PPMI-Phase1-IR1.3190.V04.PP0041-9099.5104-SL-1680.L001	25469824	20687440	0.8122	3297577	1417203
PPMI-Phase1-IR1.3190.V04.PP0041-9099.5104-SL-1680.L002	24447056	19858322	0.8123	3165414	1358096
PPMI-Phase1-IR1.3190.V04.PP0041-9099.5104-SL-1680.L003	25028252	20373323	0.814	3215077	1373899
PPMI-Phase1-IR1.3190.V04.PP0041-9099.5104-SL-1680.L004	24670902	20044346	0.8125	3181857	1378990
PPMI-Phase1-IR1.3190.V06.0000325839.5104-SL-1640.L001	30138775	24223298	0.8037	4350255	1528915
PPMI-Phase1-IR1.3190.V06.0000325839.5104-SL-1640.L002	29136886	23515567	0.8071	4120127	1466525
PPMI-Phase1-IR1.3190.V06.0000325839.5104-SL-1640.L003	29691263	23967420	0.8072	4202433	1485919
PPMI-Phase1-IR1.3190.V06.0000325839.5104-SL-1640.L004	29337868	23662847	0.8066	4152949	1486723
PPMI-Phase1-IR1.3191.BL.0003185651.5104-SL-1090.L001	28114866	22294065	0.793	4684864	1104714
PPMI-Phase1-IR1.3191.BL.0003185651.5104-SL-1090.L002	27979605	22250811	0.7953	4595300	1102217
PPMI-Phase1-IR1.3191.BL.0003185651.5104-SL-1090.L003	27854056	22230689	0.7981	4499782	1092666
PPMI-Phase1-IR1.3191.BL.0003185651.5104-SL-1090.L004	27357666	21853558	0.7988	4364691	1108678
PPMI-Phase1-IR1.3191.V04.0003190500.5104-SL-1084.L001	27763667	22242658	0.8011	4600512	893340
PPMI-Phase1-IR1.3191.V04.0003190500.5104-SL-1084.L002	27664563	22242201	0.804	4505447	889670
PPMI-Phase1-IR1.3191.V04.0003190500.5104-SL-1084.L003	27534938	22184662	0.8057	4437026	886253
PPMI-Phase1-IR1.3191.V04.0003190500.5104-SL-1084.L004	27165237	21916845	0.8068	4322967	898355
PPMI-Phase1-IR1.3191.V06.0000398981.5104-SL-1111.L001	25904420	19511257	0.7532	4844604	1468023
PPMI-Phase1-IR1.3191.V06.0000398981.5104-SL-1111.L002	25959229	19600328	0.755	4796493	1480264
PPMI-Phase1-IR1.3191.V06.0000398981.5104-SL-1111.L003	25635085	19425286	0.7578	4688784	1440975
PPMI-Phase1-IR1.3191.V06.0000398981.5104-SL-1111.L004	25519860	19321424	0.7571	4647793	1469471
PPMI-Phase1-IR1.3200.BL.PP0016-0752.5104-SL-1725.L001	25461901	20490583	0.8048	3738492	1196998
PPMI-Phase1-IR1.3200.BL.PP0016-0752.5104-SL-1725.L002	24839107	20005395	0.8054	3600067	1197699
PPMI-Phase1-IR1.3200.BL.PP0016-0752.5104-SL-1725.L003	25364168	20196020	0.7962	3887455	1243054
PPMI-Phase1-IR1.3200.BL.PP0016-0752.5104-SL-1725.L004	25545756	20476525	0.8016	3796723	1235240
PPMI-Phase1-IR1.3200.V04.0003157150.5104-SL-1779.L001	24303101	20068652	0.8258	3223370	984082
PPMI-Phase1-IR1.3200.V04.0003157150.5104-SL-1779.L002	23750980	19611576	0.8257	3131044	981988
PPMI-Phase1-IR1.3200.V04.0003157150.5104-SL-1779.L003	24425032	20012791	0.8194	3360622	1023971
PPMI-Phase1-IR1.3200.V04.0003157150.5104-SL-1779.L004	24456499	20130903	0.8231	3281399	1016846
PPMI-Phase1-IR1.3200.V06.0003160078.5104-SL-1733.L001	33688615	27714727	0.8227	3636949	2214902
PPMI-Phase1-IR1.3200.V06.0003160078.5104-SL-1733.L002	32845737	26977893	0.8214	3533553	2213140
PPMI-Phase1-IR1.3200.V06.0003160078.5104-SL-1733.L003	33740488	27539498	0.8162	3763207	2313493
PPMI-Phase1-IR1.3200.V06.0003160078.5104-SL-1733.L004	33930105	27818367	0.8199	3704189	2283597
PPMI-Phase1-IR1.3200.V08.0003141027.5104-SL-1750.L001	37769891	31674307	0.8386	4267280	1778105
PPMI-Phase1-IR1.3200.V08.0003141027.5104-SL-1750.L002	36763214	30794488	0.8376	4138714	1780695
PPMI-Phase1-IR1.3200.V08.0003141027.5104-SL-1750.L003	37468798	31162954	0.8317	4404631	1849858
PPMI-Phase1-IR1.3200.V08.0003141027.5104-SL-1750.L004	37839965	31622303	0.8357	4330068	1836717
PPMI-Phase1-IR1.3201.BL.PP0016-0526.5104-SL-0002.L001	30488308	28284901	0.9277	1558972	623715
PPMI-Phase1-IR1.3201.BL.PP0016-0526.5104-SL-0002.L002	29487299	27412201	0.9296	1428966	625978
PPMI-Phase1-IR1.3201.BL.PP0016-0526.5104-SL-0002.L003	29019584	27022129	0.9312	1378631	599156
PPMI-Phase1-IR1.3201.BL.PP0016-0526.5104-SL-0002.L004	29227656	27191907	0.9303	1387513	628810
PPMI-Phase1-IR1.3201.V04.0003119958.5104-SL-0012.L001	24395407	23098568	0.9468	752148	526092
PPMI-Phase1-IR1.3201.V04.0003119958.5104-SL-0012.L002	23748531	22479517	0.9466	715258	535828
PPMI-Phase1-IR1.3201.V04.0003119958.5104-SL-0012.L003	23706600	22458249	0.9473	709761	520709
PPMI-Phase1-IR1.3201.V04.0003119958.5104-SL-0012.L004	23671593	22402576	0.9464	708723	542683
PPMI-Phase1-IR1.3201.V08.0003144465.5104-SL-0051.L001	32487260	29000576	0.8927	2352351	1051949
PPMI-Phase1-IR1.3201.V08.0003144465.5104-SL-0051.L002	31273939	28000188	0.8953	2162451	1032486
PPMI-Phase1-IR1.3201.V08.0003144465.5104-SL-0051.L003	31536192	28285053	0.8969	2136756	1033397
PPMI-Phase1-IR1.3201.V08.0003144465.5104-SL-0051.L004	31423981	28158931	0.8961	2131877	1052661
PPMI-Phase1-IR1.3203.BL.PP0016-0231.5104-SL-1767.L001	30470608	26173954	0.859	2982851	1269114
PPMI-Phase1-IR1.3203.BL.PP0016-0231.5104-SL-1767.L002	29692119	25492779	0.8586	2890173	1264614
PPMI-Phase1-IR1.3203.BL.PP0016-0231.5104-SL-1767.L003	30339008	25904568	0.8538	3078279	1310514
PPMI-Phase1-IR1.3203.BL.PP0016-0231.5104-SL-1767.L004	30594187	26213469	0.8568	3027821	1307201
PPMI-Phase1-IR1.3203.V04.0003121232.5104-SL-1759.L001	26146085	21966158	0.8401	3089823	1055493
PPMI-Phase1-IR1.3203.V04.0003121232.5104-SL-1759.L002	25337081	21265058	0.8393	2986619	1051639
PPMI-Phase1-IR1.3203.V04.0003121232.5104-SL-1759.L003	26094500	21764696	0.8341	3204481	1089589
PPMI-Phase1-IR1.3203.V04.0003121232.5104-SL-1759.L004	26250265	21980228	0.8373	3144279	1090945
PPMI-Phase1-IR1.3206.BL.0003104308.5104-SL-1595.L001	27954881	10304997	0.3686	16868258	759724
PPMI-Phase1-IR1.3206.BL.0003104308.5104-SL-1595.L002	27698429	10155873	0.3667	16769189	751589
PPMI-Phase1-IR1.3206.BL.0003104308.5104-SL-1595.L003	27657828	10312983	0.3729	16552742	770118
PPMI-Phase1-IR1.3206.BL.0003104308.5104-SL-1595.L004	27501217	10243973	0.3725	16480305	755326
PPMI-Phase1-IR1.3206.V04.0003124826.5104-SL-1576.L001	28306220	23092068	0.8158	3736764	1434143
PPMI-Phase1-IR1.3206.V04.0003124826.5104-SL-1576.L002	28431391	23211731	0.8164	3740238	1436161
PPMI-Phase1-IR1.3206.V04.0003124826.5104-SL-1576.L003	28015107	22811403	0.8143	3711130	1449139
PPMI-Phase1-IR1.3206.V04.0003124826.5104-SL-1576.L004	28007629	22858550	0.8162	3675345	1430779
PPMI-Phase1-IR1.3206.V06.0003167633.5104-SL-1583.L001	28545408	23098910	0.8092	4127427	1269808
PPMI-Phase1-IR1.3206.V06.0003167633.5104-SL-1583.L002	28257337	22852284	0.8087	4100000	1256572
PPMI-Phase1-IR1.3206.V06.0003167633.5104-SL-1583.L003	28513836	23074578	0.8092	4102024	1287696
PPMI-Phase1-IR1.3206.V06.0003167633.5104-SL-1583.L004	28347216	22973596	0.8104	4056321	1268619
PPMI-Phase1-IR1.3206.V08.0003288300.5104-SL-1622.L001	24701308	21514806	0.871	2426636	728794
PPMI-Phase1-IR1.3206.V08.0003288300.5104-SL-1622.L002	24813426	21616566	0.8712	2433688	731954
PPMI-Phase1-IR1.3206.V08.0003288300.5104-SL-1622.L003	24398734	21256691	0.8712	2383706	727404
PPMI-Phase1-IR1.3206.V08.0003288300.5104-SL-1622.L004	24422356	21301084	0.8722	2364912	725561
PPMI-Phase1-IR1.3207.BL.PP0021-1421.5104-SL-1751.L001	30344679	24674478	0.8131	4695947	933819
PPMI-Phase1-IR1.3207.BL.PP0021-1421.5104-SL-1751.L002	29596034	24111484	0.8147	4512328	932258
PPMI-Phase1-IR1.3207.BL.PP0021-1421.5104-SL-1751.L003	30332312	24450581	0.8061	4876363	963559
PPMI-Phase1-IR1.3207.BL.PP0021-1421.5104-SL-1751.L004	30473878	24704353	0.8107	4764530	963965
PPMI-Phase1-IR1.3207.V06.0003150376.5104-SL-1721.L001	29768284	24322814	0.8171	3864112	1521095
PPMI-Phase1-IR1.3207.V06.0003150376.5104-SL-1721.L002	29028707	23717649	0.817	3732500	1519564
PPMI-Phase1-IR1.3207.V06.0003150376.5104-SL-1721.L003	29733294	24086843	0.8101	4011173	1574369
PPMI-Phase1-IR1.3207.V06.0003150376.5104-SL-1721.L004	29947336	24387507	0.8143	3930968	1567943
PPMI-Phase1-IR1.3207.V08.0003151674.5104-SL-1755.L001	27610571	23360267	0.8461	3085573	1128588
PPMI-Phase1-IR1.3207.V08.0003151674.5104-SL-1755.L002	27016202	22878227	0.8468	2976101	1125982
PPMI-Phase1-IR1.3207.V08.0003151674.5104-SL-1755.L003	27550567	23156006	0.8405	3191804	1165762
PPMI-Phase1-IR1.3207.V08.0003151674.5104-SL-1755.L004	27733421	23402504	0.8438	3133087	1161287
PPMI-Phase1-IR1.3209.V06.PP0033-5433.5104-SL-1425.L001	23613877	10299388	0.4362	11328493	1958654
PPMI-Phase1-IR1.3209.V06.PP0033-5433.5104-SL-1425.L002	23325202	10458760	0.4484	10905769	1932786
PPMI-Phase1-IR1.3209.V06.PP0033-5433.5104-SL-1425.L003	25432101	11612694	0.4566	11821254	1968678
PPMI-Phase1-IR1.3209.V06.PP0033-5433.5104-SL-1425.L004	27967952	13218971	0.4726	12740142	1978075
PPMI-Phase1-IR1.3211.BL.PP0015-9533.5104-SL-1094.L001	25284211	19478146	0.7704	4576689	1196512
PPMI-Phase1-IR1.3211.BL.PP0015-9533.5104-SL-1094.L002	24982945	19294807	0.7723	4461399	1194523
PPMI-Phase1-IR1.3211.BL.PP0015-9533.5104-SL-1094.L003	24972825	19345176	0.7746	4417155	1178555
PPMI-Phase1-IR1.3211.BL.PP0015-9533.5104-SL-1094.L004	24505729	18989937	0.7749	4292360	1191785
PPMI-Phase1-IR1.3211.V04.0003121495.5104-SL-1098.L001	27840938	23025916	0.8271	3318249	1418340
PPMI-Phase1-IR1.3211.V04.0003121495.5104-SL-1098.L002	27519076	22707621	0.8252	3310554	1420358
PPMI-Phase1-IR1.3211.V04.0003121495.5104-SL-1098.L003	27548516	22850668	0.8295	3229542	1391467
PPMI-Phase1-IR1.3211.V04.0003121495.5104-SL-1098.L004	27028715	22321734	0.8259	3206973	1421326
PPMI-Phase1-IR1.3211.V06.0003139658.5104-SL-1104.L001	22752907	16695243	0.7338	2464060	3360870
PPMI-Phase1-IR1.3211.V06.0003139658.5104-SL-1104.L002	22965187	16850302	0.7337	2450908	3424578
PPMI-Phase1-IR1.3211.V06.0003139658.5104-SL-1104.L003	22587693	16644503	0.7369	2406745	3305675
PPMI-Phase1-IR1.3211.V06.0003139658.5104-SL-1104.L004	22747188	16714859	0.7348	2395246	3399805
PPMI-Phase1-IR1.3211.V08.PP0042-2554.5104-SL-1134.L001	30363704	25856864	0.8516	3579617	895621
PPMI-Phase1-IR1.3211.V08.PP0042-2554.5104-SL-1134.L002	30222817	25831584	0.8547	3474200	885664
PPMI-Phase1-IR1.3211.V08.PP0042-2554.5104-SL-1134.L003	30240648	25871133	0.8555	3444609	893732
PPMI-Phase1-IR1.3211.V08.PP0042-2554.5104-SL-1134.L004	29657983	25419797	0.8571	3302035	905141
PPMI-Phase1-IR1.3212.V04.0003125219.5104-SL-0069.L001	29061176	26282883	0.9044	1916770	820248
PPMI-Phase1-IR1.3212.V04.0003125219.5104-SL-0069.L002	27908007	25308365	0.9068	1737546	822545
PPMI-Phase1-IR1.3212.V04.0003125219.5104-SL-0069.L003	27689699	25172675	0.9091	1681276	797870
PPMI-Phase1-IR1.3212.V04.0003125219.5104-SL-0069.L004	27739644	25187507	0.908	1688527	825045
PPMI-Phase1-IR1.3212.V06.0003139678.5104-SL-0017.L001	25473411	22593546	0.8869	1354919	1351029
PPMI-Phase1-IR1.3212.V06.0003139678.5104-SL-0017.L002	24648685	21888076	0.888	1262641	1330194
PPMI-Phase1-IR1.3212.V06.0003139678.5104-SL-0017.L003	25048229	22268533	0.889	1259464	1348316
PPMI-Phase1-IR1.3212.V06.0003139678.5104-SL-0017.L004	24800738	22015802	0.8877	1251374	1364346
PPMI-Phase1-IR1.3212.V08.PP0042-0819.5104-SL-0074.L001	24699318	22364338	0.9055	878864	1313429
PPMI-Phase1-IR1.3212.V08.PP0042-0819.5104-SL-0074.L002	23882565	21626223	0.9055	826585	1292831
PPMI-Phase1-IR1.3212.V08.PP0042-0819.5104-SL-0074.L003	23696000	21437626	0.9047	820548	1297870
PPMI-Phase1-IR1.3212.V08.PP0042-0819.5104-SL-0074.L004	23666899	21391631	0.9039	819484	1316898
PPMI-Phase1-IR1.3214.BL.PP0015-9185.5104-SL-1271.L001	24695160	19792503	0.8015	3767199	1104471
PPMI-Phase1-IR1.3214.BL.PP0015-9185.5104-SL-1271.L002	24328425	19560898	0.804	3651387	1085506
PPMI-Phase1-IR1.3214.BL.PP0015-9185.5104-SL-1271.L003	24909001	19825474	0.7959	3914825	1136699
PPMI-Phase1-IR1.3214.BL.PP0015-9185.5104-SL-1271.L004	24879815	20030831	0.8051	3719372	1098630
PPMI-Phase1-IR1.3214.V04.0003122112.5104-SL-1281.L001	25332800	20418437	0.806	3547871	1320042
PPMI-Phase1-IR1.3214.V04.0003122112.5104-SL-1281.L002	24850346	20059123	0.8072	3450306	1295330
PPMI-Phase1-IR1.3214.V04.0003122112.5104-SL-1281.L003	25780038	20628325	0.8002	3723671	1379334
PPMI-Phase1-IR1.3214.V04.0003122112.5104-SL-1281.L004	25453453	20587524	0.8088	3508070	1311328
PPMI-Phase1-IR1.3214.V06.0003169225.5104-SL-1252.L001	23363101	18343998	0.7852	4096921	897701
PPMI-Phase1-IR1.3214.V06.0003169225.5104-SL-1252.L002	22909519	18052420	0.788	3953827	879102
PPMI-Phase1-IR1.3214.V06.0003169225.5104-SL-1252.L003	23654305	18387508	0.7773	4317942	923834
PPMI-Phase1-IR1.3214.V06.0003169225.5104-SL-1252.L004	23462153	18524022	0.7895	4020387	893137
PPMI-Phase1-IR1.3216.BL.PP0015-9183.5104-SL-1158.L001	24117162	18193289	0.7544	4778326	1121515
PPMI-Phase1-IR1.3216.BL.PP0015-9183.5104-SL-1158.L002	22339526	17112557	0.766	4178748	1026057
PPMI-Phase1-IR1.3216.BL.PP0015-9183.5104-SL-1158.L003	23482180	17946242	0.7642	4465201	1047922
PPMI-Phase1-IR1.3216.BL.PP0015-9183.5104-SL-1158.L004	22287864	17128902	0.7685	4109085	1027948
PPMI-Phase1-IR1.3216.V04.0003158703.5104-SL-1160.L001	26481978	19419200	0.7333	6080517	959028
PPMI-Phase1-IR1.3216.V04.0003158703.5104-SL-1160.L002	24884430	18509719	0.7438	5459594	893066
PPMI-Phase1-IR1.3216.V04.0003158703.5104-SL-1160.L003	25851767	19222232	0.7436	5704026	903406
PPMI-Phase1-IR1.3216.V04.0003158703.5104-SL-1160.L004	24603872	18390262	0.7475	5299469	892446
PPMI-Phase1-IR1.3216.V06.0003139690.5104-SL-1169.L001	26664496	20090653	0.7535	4593868	1873768
PPMI-Phase1-IR1.3216.V06.0003139690.5104-SL-1169.L002	24800163	18875357	0.7611	4099118	1728140
PPMI-Phase1-IR1.3216.V06.0003139690.5104-SL-1169.L003	25937666	19754470	0.7616	4318182	1762366
PPMI-Phase1-IR1.3216.V06.0003139690.5104-SL-1169.L004	24701763	18846673	0.763	4028216	1728539
PPMI-Phase1-IR1.3216.V08.PP0047-6948.5104-SL-1205.L001	29280868	22617621	0.7724	5469454	1158281
PPMI-Phase1-IR1.3216.V08.PP0047-6948.5104-SL-1205.L002	27406170	21371969	0.7798	4926864	1074167
PPMI-Phase1-IR1.3216.V08.PP0047-6948.5104-SL-1205.L003	28641472	22374798	0.7812	5141451	1091038
PPMI-Phase1-IR1.3216.V08.PP0047-6948.5104-SL-1205.L004	27285293	21353038	0.7826	4822609	1076512
PPMI-Phase1-IR1.3217.BL.PP0015-9561.5104-SL-0848.L001	35537254	27431103	0.7719	6423612	1621275
PPMI-Phase1-IR1.3217.BL.PP0015-9561.5104-SL-0848.L002	33972422	26480904	0.7795	5837713	1594166
PPMI-Phase1-IR1.3217.BL.PP0015-9561.5104-SL-0848.L003	35512901	27555680	0.7759	6292443	1602768
PPMI-Phase1-IR1.3217.BL.PP0015-9561.5104-SL-0848.L004	35319620	27587840	0.7811	6074874	1596041
PPMI-Phase1-IR1.3217.V04.0003158685.5104-SL-0782.L001	28539684	24291979	0.8512	3307226	909588
PPMI-Phase1-IR1.3217.V04.0003158685.5104-SL-0782.L002	26782375	22887534	0.8546	2975127	890217
PPMI-Phase1-IR1.3217.V04.0003158685.5104-SL-0782.L003	28380538	24233950	0.8539	3225181	890314
PPMI-Phase1-IR1.3217.V04.0003158685.5104-SL-0782.L004	27842606	23858311	0.8569	3076075	877667
PPMI-Phase1-IR1.3217.V06.0003139669.5104-SL-0830.L001	28640371	24216742	0.8455	3477325	912121
PPMI-Phase1-IR1.3217.V06.0003139669.5104-SL-0830.L002	26994018	22908614	0.8487	3149179	903405
PPMI-Phase1-IR1.3217.V06.0003139669.5104-SL-0830.L003	28505560	24177235	0.8482	3397734	896397
PPMI-Phase1-IR1.3217.V06.0003139669.5104-SL-0830.L004	27987066	23825567	0.8513	3239925	887664
PPMI-Phase1-IR1.3217.V08.PP0047-7977.5104-SL-0851.L001	31518509	26358192	0.8363	3982740	1141506
PPMI-Phase1-IR1.3217.V08.PP0047-7977.5104-SL-0851.L002	29849536	25041201	0.8389	3641409	1132379
PPMI-Phase1-IR1.3217.V08.PP0047-7977.5104-SL-0851.L003	31375311	26322610	0.839	3896450	1120466
PPMI-Phase1-IR1.3217.V08.PP0047-7977.5104-SL-0851.L004	31077756	26166557	0.842	3763560	1112244
PPMI-Phase1-IR1.3218.BL.PP0015-9715.5104-SL-1456.L001	30220101	24091827	0.7972	4364770	1704087
PPMI-Phase1-IR1.3218.BL.PP0015-9715.5104-SL-1456.L002	28814604	23232685	0.8063	3921611	1604231
PPMI-Phase1-IR1.3218.BL.PP0015-9715.5104-SL-1456.L003	29985551	23893140	0.7968	4343405	1690655
PPMI-Phase1-IR1.3218.BL.PP0015-9715.5104-SL-1456.L004	30421724	24430760	0.8031	4239070	1692919
PPMI-Phase1-IR1.3218.V04.0003160190.5104-SL-1441.L001	25333526	21099069	0.8329	2252644	1866848
PPMI-Phase1-IR1.3218.V04.0003160190.5104-SL-1441.L002	24344857	20420711	0.8388	2063348	1752480
PPMI-Phase1-IR1.3218.V04.0003160190.5104-SL-1441.L003	25152106	20940470	0.8326	2245595	1852055
PPMI-Phase1-IR1.3218.V04.0003160190.5104-SL-1441.L004	25574378	21402100	0.8369	2211800	1845377
PPMI-Phase1-IR1.3218.V08.PP0047-6954.5104-SL-1514.L001	31863272	24789114	0.778	3773846	3175262
PPMI-Phase1-IR1.3218.V08.PP0047-6954.5104-SL-1514.L002	30476187	23957406	0.7861	3431962	2967611
PPMI-Phase1-IR1.3218.V08.PP0047-6954.5104-SL-1514.L003	31589865	24574019	0.7779	3746202	3144966
PPMI-Phase1-IR1.3218.V08.PP0047-6954.5104-SL-1514.L004	32033656	25087009	0.7831	3681535	3139132
PPMI-Phase1-IR1.3219.V04.0003160211.5104-SL-1162.L001	26244363	21725478	0.8278	3506166	980366
PPMI-Phase1-IR1.3219.V04.0003160211.5104-SL-1162.L002	23872164	19856039	0.8318	3098075	888857
PPMI-Phase1-IR1.3219.V04.0003160211.5104-SL-1162.L003	25358463	21132958	0.8334	3269071	925912
PPMI-Phase1-IR1.3219.V04.0003160211.5104-SL-1162.L004	23818366	19825602	0.8324	3065173	898651
PPMI-Phase1-IR1.3219.V06.0003169239.5104-SL-1195.L001	28314619	22373766	0.7902	4870872	1025730
PPMI-Phase1-IR1.3219.V06.0003169239.5104-SL-1195.L002	26332444	20974491	0.7965	4371141	945973
PPMI-Phase1-IR1.3219.V06.0003169239.5104-SL-1195.L003	27673851	22094414	0.7984	4569281	967766
PPMI-Phase1-IR1.3219.V06.0003169239.5104-SL-1195.L004	26153402	20905826	0.7994	4258591	947764
PPMI-Phase1-IR1.3219.V08.PP0048-8356.5104-SL-1167.L001	32854358	26415658	0.804	5362813	1038900
PPMI-Phase1-IR1.3219.V08.PP0048-8356.5104-SL-1167.L002	31521144	25624078	0.8129	4890343	971811
PPMI-Phase1-IR1.3219.V08.PP0048-8356.5104-SL-1167.L003	32406568	26313417	0.812	5067914	989396
PPMI-Phase1-IR1.3219.V08.PP0048-8356.5104-SL-1167.L004	31361573	25557085	0.8149	4792503	977033
PPMI-Phase1-IR1.3221.BL.PP0015-8341.5104-SL-0142.L001	24945643	17965520	0.7202	4520995	2436038
PPMI-Phase1-IR1.3221.BL.PP0015-8341.5104-SL-0142.L002	24833788	18017122	0.7255	4397671	2396050
PPMI-Phase1-IR1.3221.BL.PP0015-8341.5104-SL-0142.L003	24929619	18076747	0.7251	4421801	2408048
PPMI-Phase1-IR1.3221.BL.PP0015-8341.5104-SL-0142.L004	24816554	18029729	0.7265	4360013	2403935
PPMI-Phase1-IR1.3221.V06.0003169317.5104-SL-0158.L001	28663216	20431502	0.7128	4893069	3298884
PPMI-Phase1-IR1.3221.V06.0003169317.5104-SL-0158.L002	28516837	20448661	0.7171	4782727	3245862
PPMI-Phase1-IR1.3221.V06.0003169317.5104-SL-0158.L003	28623260	20518458	0.7168	4808811	3256611
PPMI-Phase1-IR1.3221.V06.0003169317.5104-SL-0158.L004	28483215	20439347	0.7176	4748573	3255816
PPMI-Phase1-IR1.3221.V08.PP0049-2265.5104-SL-0111.L001	33975278	25633810	0.7545	4989838	3307753
PPMI-Phase1-IR1.3221.V08.PP0049-2265.5104-SL-0111.L002	33874427	25688692	0.7584	4887951	3254189
PPMI-Phase1-IR1.3221.V08.PP0049-2265.5104-SL-0111.L003	34020670	25795249	0.7582	4916766	3265269
PPMI-Phase1-IR1.3221.V08.PP0049-2265.5104-SL-0111.L004	33848124	25689272	0.759	4855420	3259980
PPMI-Phase1-IR1.3222.V06.0003288186.5104-SL-0766.L001	33137273	25222066	0.7611	6362199	1461124
PPMI-Phase1-IR1.3222.V06.0003288186.5104-SL-0766.L002	32838682	25110448	0.7647	6165037	1470183
PPMI-Phase1-IR1.3222.V06.0003288186.5104-SL-0766.L003	32791031	24987842	0.762	6271065	1440736
PPMI-Phase1-IR1.3222.V06.0003288186.5104-SL-0766.L004	32544503	25135875	0.7724	5883121	1435487
PPMI-Phase1-IR1.3222.V08.0000267340.5104-SL-0714.L001	32912865	26303864	0.7992	4697818	1841348
PPMI-Phase1-IR1.3222.V08.0000267340.5104-SL-0714.L002	32715877	26126908	0.7986	4647318	1871526
PPMI-Phase1-IR1.3222.V08.0000267340.5104-SL-0714.L003	32591064	26062489	0.7997	4636674	1823144
PPMI-Phase1-IR1.3222.V08.0000267340.5104-SL-0714.L004	32378185	26066540	0.8051	4453629	1790312
PPMI-Phase1-IR1.3223.V04.0003119175.5104-SL-1632.L001	28703264	23839331	0.8305	3608339	1201873
PPMI-Phase1-IR1.3223.V04.0003119175.5104-SL-1632.L002	27495585	22894998	0.8327	3410425	1138485
PPMI-Phase1-IR1.3223.V04.0003119175.5104-SL-1632.L003	28170452	23467442	0.8331	3487211	1163167
PPMI-Phase1-IR1.3223.V04.0003119175.5104-SL-1632.L004	27763547	23110007	0.8324	3441274	1159205
PPMI-Phase1-IR1.3223.V08.0000255475.5104-SL-1639.L001	35069840	27793226	0.7925	3358090	3651450
PPMI-Phase1-IR1.3223.V08.0000255475.5104-SL-1639.L002	33804711	26809307	0.7931	3199905	3530529
PPMI-Phase1-IR1.3223.V08.0000255475.5104-SL-1639.L003	34516579	27432678	0.7948	3262799	3556440
PPMI-Phase1-IR1.3223.V08.0000255475.5104-SL-1639.L004	34219019	27151655	0.7935	3232067	3570224
PPMI-Phase1-IR1.3224.V06.0003179714.5104-SL-0406.L001	24669702	20306054	0.8231	3082397	1253595
PPMI-Phase1-IR1.3224.V06.0003179714.5104-SL-0406.L002	24053889	19727710	0.8201	3034148	1264430
PPMI-Phase1-IR1.3224.V06.0003179714.5104-SL-0406.L003	24382289	20131709	0.8257	2991273	1232249
PPMI-Phase1-IR1.3224.V06.0003179714.5104-SL-0406.L004	23893216	19691184	0.8241	2922750	1252337
PPMI-Phase1-IR1.3225.BL.PP0015-6621.5104-SL-0466.L001	31175597	24784027	0.795	5012024	1343455
PPMI-Phase1-IR1.3225.BL.PP0015-6621.5104-SL-0466.L002	30831226	24467020	0.7936	4958943	1368808
PPMI-Phase1-IR1.3225.BL.PP0015-6621.5104-SL-0466.L003	30958004	24724729	0.7987	4871952	1325893
PPMI-Phase1-IR1.3225.BL.PP0015-6621.5104-SL-0466.L004	30686216	24519750	0.799	4772144	1358603
PPMI-Phase1-IR1.3225.V04.0003164526.5104-SL-0432.L001	26633892	20312828	0.7627	4982119	1303565
PPMI-Phase1-IR1.3225.V04.0003164526.5104-SL-0432.L002	25793491	19607618	0.7602	4848065	1303651
PPMI-Phase1-IR1.3225.V04.0003164526.5104-SL-0432.L003	26246808	20106884	0.7661	4823242	1282327
PPMI-Phase1-IR1.3225.V04.0003164526.5104-SL-0432.L004	25693682	19656516	0.765	4700651	1303018
PPMI-Phase1-IR1.3225.V06.0003156048.5104-SL-0407.L001	28060016	22493829	0.8016	4060616	1460576
PPMI-Phase1-IR1.3225.V06.0003156048.5104-SL-0407.L002	27819607	22250234	0.7998	4041538	1483029
PPMI-Phase1-IR1.3225.V06.0003156048.5104-SL-0407.L003	27899880	22471958	0.8054	3946039	1437436
PPMI-Phase1-IR1.3225.V06.0003156048.5104-SL-0407.L004	27702005	22294175	0.8048	3894492	1469415
PPMI-Phase1-IR1.3226.BL.PP0015-6604.5104-SL-1702.L001	39399935	31080182	0.7888	6198735	2048792
PPMI-Phase1-IR1.3226.BL.PP0015-6604.5104-SL-1702.L002	38217189	30244015	0.7914	5928502	1972805
PPMI-Phase1-IR1.3226.BL.PP0015-6604.5104-SL-1702.L003	38878827	30801995	0.7923	6013161	1992320
PPMI-Phase1-IR1.3226.BL.PP0015-6604.5104-SL-1702.L004	38503660	30461103	0.7911	5969576	2001159
PPMI-Phase1-IR1.3226.V06.0003157121.5104-SL-1642.L001	29729145	24188353	0.8136	2297967	3099300
PPMI-Phase1-IR1.3226.V06.0003157121.5104-SL-1642.L002	29222729	23836189	0.8157	2231491	3013953
PPMI-Phase1-IR1.3226.V06.0003157121.5104-SL-1642.L003	29537442	24107794	0.8162	2252604	3034758
PPMI-Phase1-IR1.3226.V06.0003157121.5104-SL-1642.L004	29417291	23988374	0.8155	2241453	3045266
PPMI-Phase1-IR1.3227.BL.PP0015-7944.5104-SL-1637.L001	24227158	17888279	0.7384	5148556	1147057
PPMI-Phase1-IR1.3227.BL.PP0015-7944.5104-SL-1637.L002	23514964	17529694	0.7455	4857489	1086090
PPMI-Phase1-IR1.3227.BL.PP0015-7944.5104-SL-1637.L003	23913440	17789404	0.7439	4972136	1109856
PPMI-Phase1-IR1.3227.BL.PP0015-7944.5104-SL-1637.L004	23691881	17631729	0.7442	4909005	1109395
PPMI-Phase1-IR1.3227.V04.0003168490.5104-SL-1708.L001	30311377	25858704	0.8531	2876765	1539552
PPMI-Phase1-IR1.3227.V04.0003168490.5104-SL-1708.L002	29769674	25442895	0.8547	2788619	1502152
PPMI-Phase1-IR1.3227.V04.0003168490.5104-SL-1708.L003	30199203	25834890	0.8555	2820063	1508295
PPMI-Phase1-IR1.3227.V04.0003168490.5104-SL-1708.L004	29909335	25566468	0.8548	2790677	1516333
PPMI-Phase1-IR1.3227.V08.0000377545.5104-SL-1689.L001	27875890	22343306	0.8015	4218592	1281330
PPMI-Phase1-IR1.3227.V08.0000377545.5104-SL-1689.L002	27322150	22026466	0.8062	4027275	1236774
PPMI-Phase1-IR1.3227.V08.0000377545.5104-SL-1689.L003	27652302	22276930	0.8056	4093206	1250243
PPMI-Phase1-IR1.3227.V08.0000377545.5104-SL-1689.L004	27391128	22058342	0.8053	4048793	1252011
PPMI-Phase1-IR1.3228.V04.0003168519.5104-SL-1984.L001	37007211	30120529	0.8139	4083493	2641605
PPMI-Phase1-IR1.3228.V04.0003168519.5104-SL-1984.L002	36923764	30074621	0.8145	4091585	2596231
PPMI-Phase1-IR1.3228.V04.0003168519.5104-SL-1984.L003	36625810	29969462	0.8183	3948358	2548393
PPMI-Phase1-IR1.3228.V04.0003168519.5104-SL-1984.L004	36823086	30064849	0.8165	4016058	2582490
PPMI-Phase1-IR1.3228.V06.PP0042-0777.5104-SL-1957.L001	30563108	26617089	0.8709	2749038	1154630
PPMI-Phase1-IR1.3228.V06.PP0042-0777.5104-SL-1957.L002	30142496	26261642	0.8712	2728498	1110976
PPMI-Phase1-IR1.3228.V06.PP0042-0777.5104-SL-1957.L003	30239049	26427435	0.874	2659750	1110345
PPMI-Phase1-IR1.3228.V06.PP0042-0777.5104-SL-1957.L004	30380490	26519193	0.8729	2703490	1115939
PPMI-Phase1-IR1.3228.V08.0000359203.5104-SL-1953.L001	24460796	19864698	0.8121	3123568	1445377
PPMI-Phase1-IR1.3228.V08.0000359203.5104-SL-1953.L002	24340101	19800529	0.8135	3105799	1407033
PPMI-Phase1-IR1.3228.V08.0000359203.5104-SL-1953.L003	24123031	19720129	0.8175	2994159	1382372
PPMI-Phase1-IR1.3228.V08.0000359203.5104-SL-1953.L004	24300294	19814882	0.8154	3053737	1405074
PPMI-Phase1-IR1.3229.BL.PP0015-6671.5104-SL-1298.L001	24355717	18928950	0.7772	4023382	1356332
PPMI-Phase1-IR1.3229.BL.PP0015-6671.5104-SL-1298.L002	23848066	18567907	0.7786	3901762	1332087
PPMI-Phase1-IR1.3229.BL.PP0015-6671.5104-SL-1298.L003	24687099	19007260	0.7699	4216811	1414135
PPMI-Phase1-IR1.3229.BL.PP0015-6671.5104-SL-1298.L004	24449286	19086655	0.7807	3969684	1346107
PPMI-Phase1-IR1.3229.V04.0003139789.5104-SL-1311.L001	24523552	18960933	0.7732	3523847	1927474
PPMI-Phase1-IR1.3229.V04.0003139789.5104-SL-1311.L002	24078937	18658839	0.7749	3410282	1900014
PPMI-Phase1-IR1.3229.V04.0003139789.5104-SL-1311.L003	25009840	19162686	0.7662	3708044	2024271
PPMI-Phase1-IR1.3229.V04.0003139789.5104-SL-1311.L004	24618544	19118759	0.7766	3474125	1914113
PPMI-Phase1-IR1.3229.V06.0003157127.5104-SL-1283.L001	25786854	20962401	0.8129	3521999	1267291
PPMI-Phase1-IR1.3229.V06.0003157127.5104-SL-1283.L002	25252481	20560073	0.8142	3420757	1236954
PPMI-Phase1-IR1.3229.V06.0003157127.5104-SL-1283.L003	25932180	20921859	0.8068	3669574	1304697
PPMI-Phase1-IR1.3229.V06.0003157127.5104-SL-1283.L004	25946210	21166652	0.8158	3482209	1261758
PPMI-Phase1-IR1.3229.V08.0000375886.5104-SL-1317.L001	22909657	18312988	0.7994	2490612	1913528
PPMI-Phase1-IR1.3229.V08.0000375886.5104-SL-1317.L002	22583801	18082931	0.8007	2419614	1890708
PPMI-Phase1-IR1.3229.V08.0000375886.5104-SL-1317.L003	23314717	18529241	0.7947	2590133	1995685
PPMI-Phase1-IR1.3229.V08.0000375886.5104-SL-1317.L004	23043811	18477097	0.8018	2469126	1904743
PPMI-Phase1-IR1.3230.BL.PP0015-6964.5104-SL-0837.L001	28487562	22208361	0.7796	5290210	949207
PPMI-Phase1-IR1.3230.BL.PP0015-6964.5104-SL-0837.L002	26293502	20558743	0.7819	4748573	947530
PPMI-Phase1-IR1.3230.BL.PP0015-6964.5104-SL-0837.L003	28245951	22107549	0.7827	5170266	927687
PPMI-Phase1-IR1.3230.BL.PP0015-6964.5104-SL-0837.L004	28021833	22063144	0.7874	4993722	924962
PPMI-Phase1-IR1.3230.V06.PP0042-2504.5104-SL-0834.L001	23881843	18350280	0.7684	1754232	3520654
PPMI-Phase1-IR1.3230.V06.PP0042-2504.5104-SL-0834.L002	23570540	18157385	0.7703	1658719	3498518
PPMI-Phase1-IR1.3230.V06.PP0042-2504.5104-SL-0834.L003	23863987	18371664	0.7698	1727946	3505715
PPMI-Phase1-IR1.3230.V06.PP0042-2504.5104-SL-0834.L004	23890119	18424423	0.7712	1693410	3511787
PPMI-Phase1-IR1.3231.V04.0003139800.5104-SL-1513.L001	26332585	16172868	0.6142	3708519	6224444
PPMI-Phase1-IR1.3231.V04.0003139800.5104-SL-1513.L002	24679580	15398144	0.6239	3331973	5738078
PPMI-Phase1-IR1.3231.V04.0003139800.5104-SL-1513.L003	26148046	16052870	0.6139	3691868	6178271
PPMI-Phase1-IR1.3231.V04.0003139800.5104-SL-1513.L004	26192853	16251578	0.6205	3601393	6115515
PPMI-Phase1-IR1.3231.V06.PP0047-5349.5104-SL-1506.L001	24299475	20326221	0.8365	2562483	1361815
PPMI-Phase1-IR1.3231.V06.PP0047-5349.5104-SL-1506.L002	23102384	19493548	0.8438	2287964	1274980
PPMI-Phase1-IR1.3231.V06.PP0047-5349.5104-SL-1506.L003	24120848	20175386	0.8364	2545618	1350926
PPMI-Phase1-IR1.3231.V06.PP0047-5349.5104-SL-1506.L004	24472272	20582556	0.8411	2491147	1350199
PPMI-Phase1-IR1.3231.V08.0000412617.5104-SL-1463.L001	33635911	27076187	0.805	4953956	1563744
PPMI-Phase1-IR1.3231.V08.0000412617.5104-SL-1463.L002	32312862	26281185	0.8133	4516314	1476064
PPMI-Phase1-IR1.3231.V08.0000412617.5104-SL-1463.L003	33327501	26824584	0.8049	4913273	1548054
PPMI-Phase1-IR1.3231.V08.0000412617.5104-SL-1463.L004	33981056	27522607	0.8099	4859111	1557508
PPMI-Phase1-IR1.3233.BL.0003160188.5104-SL-1663.L001	27529491	21646283	0.7863	4776506	1072506
PPMI-Phase1-IR1.3233.BL.0003160188.5104-SL-1663.L002	27239005	21511112	0.7897	4654738	1039943
PPMI-Phase1-IR1.3233.BL.0003160188.5104-SL-1663.L003	27431649	21669581	0.7899	4682983	1045169
PPMI-Phase1-IR1.3233.BL.0003160188.5104-SL-1663.L004	27218568	21485710	0.7894	4649516	1049462
PPMI-Phase1-IR1.3233.V04.PP0035-1473.5104-SL-1653.L001	35911062	27037239	0.7529	7285329	1532902
PPMI-Phase1-IR1.3233.V04.PP0035-1473.5104-SL-1653.L002	36038813	27388595	0.76	7100844	1493703
PPMI-Phase1-IR1.3233.V04.PP0035-1473.5104-SL-1653.L003	35929149	27237033	0.7581	7139049	1497927
PPMI-Phase1-IR1.3233.V04.PP0035-1473.5104-SL-1653.L004	35820589	27164342	0.7583	7095147	1505555
PPMI-Phase1-IR1.3233.V06.PP0048-9902.5104-SL-1659.L001	33905450	25011437	0.7377	5725984	3007604
PPMI-Phase1-IR1.3233.V06.PP0048-9902.5104-SL-1659.L002	32764052	24381661	0.7442	5351181	2875452
PPMI-Phase1-IR1.3233.V06.PP0048-9902.5104-SL-1659.L003	33295367	24736856	0.743	5484480	2917206
PPMI-Phase1-IR1.3233.V06.PP0048-9902.5104-SL-1659.L004	33021697	24530413	0.7429	5413331	2921344
PPMI-Phase1-IR1.3234.BL.0003126223.5104-SL-1749.L001	37789970	29454406	0.7794	6038568	2184558
PPMI-Phase1-IR1.3234.BL.0003126223.5104-SL-1749.L002	36917490	28795222	0.78	5820940	2190614
PPMI-Phase1-IR1.3234.BL.0003126223.5104-SL-1749.L003	37865826	29214860	0.7715	6252942	2283423
PPMI-Phase1-IR1.3234.BL.0003126223.5104-SL-1749.L004	38081076	29566949	0.7764	6139073	2261044
PPMI-Phase1-IR1.3234.V06.0000325533.5104-SL-1737.L001	28003779	22694652	0.8104	4098253	1184059
PPMI-Phase1-IR1.3234.V06.0000325533.5104-SL-1737.L002	27375554	22215705	0.8115	3945140	1188345
PPMI-Phase1-IR1.3234.V06.0000325533.5104-SL-1737.L003	28149122	22612229	0.8033	4275399	1234284
PPMI-Phase1-IR1.3234.V06.0000325533.5104-SL-1737.L004	28182184	22770382	0.808	4160110	1224433
PPMI-Phase1-IR1.3234.V08.0001209490.5104-SL-1724.L001	23108308	18790639	0.8132	3401513	896907
PPMI-Phase1-IR1.3234.V08.0001209490.5104-SL-1724.L002	22550388	18371126	0.8147	3262950	897284
PPMI-Phase1-IR1.3234.V08.0001209490.5104-SL-1724.L003	23152702	18659205	0.8059	3541757	932043
PPMI-Phase1-IR1.3234.V08.0001209490.5104-SL-1724.L004	23222566	18823060	0.8106	3452338	927636
PPMI-Phase1-IR1.3237.BL.0003151769.5104-SL-1845.L001	24735267	19538182	0.7899	3939523	1204426
PPMI-Phase1-IR1.3237.BL.0003151769.5104-SL-1845.L002	24222312	19173306	0.7916	3836222	1160614
PPMI-Phase1-IR1.3237.BL.0003151769.5104-SL-1845.L003	25227002	19905047	0.789	4076663	1192163
PPMI-Phase1-IR1.3237.BL.0003151769.5104-SL-1845.L004	25220384	19902876	0.7892	4055630	1209132
PPMI-Phase1-IR1.3237.V04.0003190394.5104-SL-1871.L001	26840765	19051862	0.7098	4973924	2721432
PPMI-Phase1-IR1.3237.V04.0003190394.5104-SL-1871.L002	26499306	18889189	0.7128	4858919	2658626
PPMI-Phase1-IR1.3237.V04.0003190394.5104-SL-1871.L003	27210105	19282946	0.7087	5150243	2683879
PPMI-Phase1-IR1.3237.V04.0003190394.5104-SL-1871.L004	27216814	19289471	0.7087	5126861	2707435
PPMI-Phase1-IR1.3237.V08.0001241202.5104-SL-1897.L001	24926118	20800289	0.8345	3180380	920034
PPMI-Phase1-IR1.3237.V08.0001241202.5104-SL-1897.L002	24785478	20740719	0.8368	3126033	893546
PPMI-Phase1-IR1.3237.V08.0001241202.5104-SL-1897.L003	25428374	21174944	0.8327	3311515	915969
PPMI-Phase1-IR1.3237.V08.0001241202.5104-SL-1897.L004	25405570	21150948	0.8325	3295610	933225
PPMI-Phase1-IR1.3251.BL.PP0016-0239.5104-SL-1970.L001	30058022	23241661	0.7732	4694469	2054474
PPMI-Phase1-IR1.3251.BL.PP0016-0239.5104-SL-1970.L002	29986083	23241663	0.7751	4679213	1998567
PPMI-Phase1-IR1.3251.BL.PP0016-0239.5104-SL-1970.L003	29528091	22994675	0.7787	4513979	1953888
PPMI-Phase1-IR1.3251.BL.PP0016-0239.5104-SL-1970.L004	29862824	23196531	0.7768	4606543	1993561
PPMI-Phase1-IR1.3251.V08.0003179486.5104-SL-1912.L001	25756851	17781359	0.6904	6798055	1149062
PPMI-Phase1-IR1.3251.V08.0003179486.5104-SL-1912.L002	25861880	17922956	0.693	6785206	1125519
PPMI-Phase1-IR1.3251.V08.0003179486.5104-SL-1912.L003	25225797	17631939	0.699	6468258	1097956
PPMI-Phase1-IR1.3251.V08.0003179486.5104-SL-1912.L004	25546038	17780639	0.696	6622839	1114359
PPMI-Phase1-IR1.3252.BL.PP0016-0608.5104-SL-0602.L001	38340705	29149436	0.7603	7516787	1630552
PPMI-Phase1-IR1.3252.BL.PP0016-0608.5104-SL-0602.L002	38187935	29077075	0.7614	7435219	1631650
PPMI-Phase1-IR1.3252.BL.PP0016-0608.5104-SL-0602.L003	38170531	29106939	0.7626	7421230	1599138
PPMI-Phase1-IR1.3252.BL.PP0016-0608.5104-SL-0602.L004	37937609	28972447	0.7637	7307639	1614465
PPMI-Phase1-IR1.3252.V04.0003119892.5104-SL-0632.L001	30585890	24320558	0.7952	5092167	1133713
PPMI-Phase1-IR1.3252.V04.0003119892.5104-SL-0632.L002	30562851	24307723	0.7953	5083608	1131698
PPMI-Phase1-IR1.3252.V04.0003119892.5104-SL-0632.L003	30729303	24478295	0.7966	5094226	1117398
PPMI-Phase1-IR1.3252.V04.0003119892.5104-SL-0632.L004	30499025	24317741	0.7973	5012871	1129292
PPMI-Phase1-IR1.3252.V06.0003162396.5104-SL-0638.L001	26858627	21591740	0.8039	3920692	1316471
PPMI-Phase1-IR1.3252.V06.0003162396.5104-SL-0638.L002	26801630	21568294	0.8047	3889918	1313292
PPMI-Phase1-IR1.3252.V06.0003162396.5104-SL-0638.L003	26886478	21671925	0.8061	3894903	1289814
PPMI-Phase1-IR1.3252.V06.0003162396.5104-SL-0638.L004	26648541	21491495	0.8065	3824150	1303025
PPMI-Phase1-IR1.3252.V08.PP0048-5474.5104-SL-0600.L001	23114865	18454446	0.7984	3383022	1249354
PPMI-Phase1-IR1.3252.V08.PP0048-5474.5104-SL-0600.L002	22920803	18299361	0.7984	3349297	1244383
PPMI-Phase1-IR1.3252.V08.PP0048-5474.5104-SL-0600.L003	22925523	18342629	0.8001	3334578	1220565
PPMI-Phase1-IR1.3252.V08.PP0048-5474.5104-SL-0600.L004	22733003	18196524	0.8004	3284237	1225089
PPMI-Phase1-IR1.3257.BL.PP0021-1431.5104-SL-1915.L001	29708393	23415349	0.7882	4831816	1414053
PPMI-Phase1-IR1.3257.BL.PP0021-1431.5104-SL-1915.L002	29744115	23478677	0.7894	4833971	1384589
PPMI-Phase1-IR1.3257.BL.PP0021-1431.5104-SL-1915.L003	29296955	23250076	0.7936	4640370	1360726
PPMI-Phase1-IR1.3257.BL.PP0021-1431.5104-SL-1915.L004	29580218	23415810	0.7916	4739387	1378833
PPMI-Phase1-IR1.3257.V04.0003120030.5104-SL-1982.L001	39059125	30388852	0.778	5650033	2882583
PPMI-Phase1-IR1.3257.V04.0003120030.5104-SL-1982.L002	39207828	30537590	0.7789	5704778	2828942
PPMI-Phase1-IR1.3257.V04.0003120030.5104-SL-1982.L003	38570976	30202120	0.783	5460312	2774094
PPMI-Phase1-IR1.3257.V04.0003120030.5104-SL-1982.L004	38917210	30391751	0.7809	5576440	2812901
PPMI-Phase1-IR1.3260.V08.PP0041-5537.5104-SL-0934.L001	24062401	18060951	0.7506	4061269	1859849
PPMI-Phase1-IR1.3260.V08.PP0041-5537.5104-SL-0934.L002	23842437	17946032	0.7527	3972785	1843613
PPMI-Phase1-IR1.3260.V08.PP0041-5537.5104-SL-0934.L003	24072426	18069805	0.7506	4065067	1857040
PPMI-Phase1-IR1.3260.V08.PP0041-5537.5104-SL-0934.L004	23857031	17921862	0.7512	3992175	1863094
PPMI-Phase1-IR1.3264.BL.PP0001-4550.5104-SL-1103.L001	23735589	18198217	0.7667	4780071	736088
PPMI-Phase1-IR1.3264.BL.PP0001-4550.5104-SL-1103.L002	23515412	18152479	0.7719	4613746	728029
PPMI-Phase1-IR1.3264.BL.PP0001-4550.5104-SL-1103.L003	23520173	18174680	0.7727	4588219	736434
PPMI-Phase1-IR1.3264.BL.PP0001-4550.5104-SL-1103.L004	23081627	17907756	0.7758	4412721	740364
PPMI-Phase1-IR1.3264.V04.0003158738.5104-SL-1088.L001	24707802	17313204	0.7007	5613719	1711808
PPMI-Phase1-IR1.3264.V04.0003158738.5104-SL-1088.L002	24652156	17398758	0.7058	5450861	1730946
PPMI-Phase1-IR1.3264.V04.0003158738.5104-SL-1088.L003	24371684	17251935	0.7079	5368865	1682514
PPMI-Phase1-IR1.3264.V04.0003158738.5104-SL-1088.L004	24143985	17154606	0.7105	5198684	1720282
PPMI-Phase1-IR1.3264.V08.PP0041-5922.5104-SL-1124.L001	24614242	19638424	0.7978	3608101	1336282
PPMI-Phase1-IR1.3264.V08.PP0041-5922.5104-SL-1124.L002	24472439	19563950	0.7994	3533728	1343061
PPMI-Phase1-IR1.3264.V08.PP0041-5922.5104-SL-1124.L003	24322071	19512713	0.8023	3465534	1312838
PPMI-Phase1-IR1.3264.V08.PP0041-5922.5104-SL-1124.L004	23932005	19199377	0.8022	3366942	1334268
PPMI-Phase1-IR1.3268.BL.PP0015-9463.5104-SL-1831.L001	52820869	43512886	0.8238	6573248	2635522
PPMI-Phase1-IR1.3268.BL.PP0015-9463.5104-SL-1831.L002	51999445	42932733	0.8256	6428208	2541524
PPMI-Phase1-IR1.3268.BL.PP0015-9463.5104-SL-1831.L003	54053551	44499845	0.8233	6831313	2623364
PPMI-Phase1-IR1.3268.BL.PP0015-9463.5104-SL-1831.L004	53807385	44268733	0.8227	6778132	2661199
PPMI-Phase1-IR1.3268.V04.0003125225.5104-SL-1853.L001	37335849	27961734	0.7489	7322552	1959026
PPMI-Phase1-IR1.3268.V04.0003125225.5104-SL-1853.L002	36815526	27708921	0.7526	7120152	1895816
PPMI-Phase1-IR1.3268.V04.0003125225.5104-SL-1853.L003	37949097	28342798	0.7469	7573589	1941024
PPMI-Phase1-IR1.3268.V04.0003125225.5104-SL-1853.L004	37899513	28320364	0.7472	7526185	1960461
PPMI-Phase1-IR1.3268.V08.PP0041-5947.5104-SL-1888.L001	35619066	29160083	0.8187	4773463	1635811
PPMI-Phase1-IR1.3268.V08.PP0041-5947.5104-SL-1888.L002	35272351	28977426	0.8215	4654660	1591007
PPMI-Phase1-IR1.3268.V08.PP0041-5947.5104-SL-1888.L003	36273472	29630377	0.8169	4972702	1619994
PPMI-Phase1-IR1.3268.V08.PP0041-5947.5104-SL-1888.L004	36182509	29557701	0.8169	4930090	1644568
PPMI-Phase1-IR1.3269.BL.PP0015-9574.5104-SL-1910.L001	36296204	28215044	0.7774	6517270	1522502
PPMI-Phase1-IR1.3269.BL.PP0015-9574.5104-SL-1910.L002	36435479	28393984	0.7793	6509166	1491493
PPMI-Phase1-IR1.3269.BL.PP0015-9574.5104-SL-1910.L003	35469222	27778583	0.7832	6200796	1449809
PPMI-Phase1-IR1.3269.BL.PP0015-9574.5104-SL-1910.L004	35998424	28124004	0.7813	6361773	1472098
PPMI-Phase1-IR1.3269.V04.0003156100.5104-SL-1973.L001	26818818	19794575	0.7381	3666601	3219151
PPMI-Phase1-IR1.3269.V04.0003156100.5104-SL-1973.L002	26513419	19577634	0.7384	3668065	3132536
PPMI-Phase1-IR1.3269.V04.0003156100.5104-SL-1973.L003	26374630	19639316	0.7446	3532603	3068508
PPMI-Phase1-IR1.3269.V04.0003156100.5104-SL-1973.L004	26524958	19667167	0.7415	3598858	3124172
PPMI-Phase1-IR1.3269.V08.PP0042-4087.5104-SL-1988.L001	35323513	27452111	0.7772	6157042	1669300
PPMI-Phase1-IR1.3269.V08.PP0042-4087.5104-SL-1988.L002	35248446	27405897	0.7775	6171632	1626708
PPMI-Phase1-IR1.3269.V08.PP0042-4087.5104-SL-1988.L003	35050296	27465014	0.7836	5935569	1605712
PPMI-Phase1-IR1.3269.V08.PP0042-4087.5104-SL-1988.L004	35203588	27478717	0.7806	6051675	1628937
PPMI-Phase1-IR1.3270.V08.PP0042-4092.5104-SL-1410.L001	19818187	15635803	0.789	2454051	1690423
PPMI-Phase1-IR1.3270.V08.PP0042-4092.5104-SL-1410.L002	19666836	15565503	0.7915	2382130	1681132
PPMI-Phase1-IR1.3270.V08.PP0042-4092.5104-SL-1410.L003	21823317	17466952	0.8004	2594721	1721238
PPMI-Phase1-IR1.3270.V08.PP0042-4092.5104-SL-1410.L004	24512509	19913782	0.8124	2815200	1740225
PPMI-Phase1-IR1.3272.BL.PP0015-9661.5104-SL-1566.L001	42102154	29975012	0.712	9557766	2454888
PPMI-Phase1-IR1.3272.BL.PP0015-9661.5104-SL-1566.L002	41666450	29664211	0.7119	9453473	2436598
PPMI-Phase1-IR1.3272.BL.PP0015-9661.5104-SL-1566.L003	41846631	29806312	0.7123	9436230	2488490
PPMI-Phase1-IR1.3272.BL.PP0015-9661.5104-SL-1566.L004	41562379	29676107	0.714	9329230	2443813
PPMI-Phase1-IR1.3272.V04.0003122969.5104-SL-1577.L001	24920307	19333886	0.7758	4753761	812061
PPMI-Phase1-IR1.3272.V04.0003122969.5104-SL-1577.L002	24811707	19250852	0.7759	4732657	807929
PPMI-Phase1-IR1.3272.V04.0003122969.5104-SL-1577.L003	24686859	19166607	0.7764	4683361	816607
PPMI-Phase1-IR1.3272.V04.0003122969.5104-SL-1577.L004	24594291	19140371	0.7782	4626319	807161
PPMI-Phase1-IR1.3272.V06.0003179195.5104-SL-1574.L001	28648816	20727629	0.7235	6667973	1198422
PPMI-Phase1-IR1.3272.V06.0003179195.5104-SL-1574.L002	28469573	20585796	0.7231	6639671	1189828
PPMI-Phase1-IR1.3272.V06.0003179195.5104-SL-1574.L003	28399145	20574215	0.7245	6559068	1210095
PPMI-Phase1-IR1.3272.V06.0003179195.5104-SL-1574.L004	28308155	20562941	0.7264	6494901	1196661
PPMI-Phase1-IR1.3274.BL.PP0015-8944.5104-SL-0605.L001	32516707	25392845	0.7809	5482519	1565846
PPMI-Phase1-IR1.3274.BL.PP0015-8944.5104-SL-0605.L002	32286025	25245825	0.7819	5407388	1556799
PPMI-Phase1-IR1.3274.BL.PP0015-8944.5104-SL-0605.L003	32307239	25320703	0.7837	5383630	1528122
PPMI-Phase1-IR1.3274.BL.PP0015-8944.5104-SL-0605.L004	32094526	25172114	0.7843	5308459	1539563
PPMI-Phase1-IR1.3274.V04.0003160796.5104-SL-0640.L001	29788767	22684683	0.7615	3524963	3341568
PPMI-Phase1-IR1.3274.V04.0003160796.5104-SL-0640.L002	29817160	22708933	0.7616	3513593	3355192
PPMI-Phase1-IR1.3274.V04.0003160796.5104-SL-0640.L003	29649467	22610937	0.7626	3507079	3294810
PPMI-Phase1-IR1.3274.V04.0003160796.5104-SL-0640.L004	29532059	22530414	0.7629	3462665	3302883
PPMI-Phase1-IR1.3274.V08.0000292375.5104-SL-0604.L001	26262860	21226819	0.8082	3911691	1095101
PPMI-Phase1-IR1.3274.V08.0000292375.5104-SL-0604.L002	26278535	21251657	0.8087	3906879	1090990
PPMI-Phase1-IR1.3274.V08.0000292375.5104-SL-0604.L003	26409293	21393338	0.8101	3909482	1077672
PPMI-Phase1-IR1.3274.V08.0000292375.5104-SL-0604.L004	26193813	21225301	0.8103	3847637	1092823
PPMI-Phase1-IR1.3275.BL.PP0015-8894.5104-SL-1754.L001	32962865	28269931	0.8576	2916223	1716943
PPMI-Phase1-IR1.3275.BL.PP0015-8894.5104-SL-1754.L002	32015644	27426060	0.8566	2817532	1713422
PPMI-Phase1-IR1.3275.BL.PP0015-8894.5104-SL-1754.L003	32715039	27848120	0.8512	3011105	1795025
PPMI-Phase1-IR1.3275.BL.PP0015-8894.5104-SL-1754.L004	33029130	28239544	0.855	2955475	1773496
PPMI-Phase1-IR1.3275.V04.0003114775.5104-SL-1747.L001	38113043	30716671	0.8059	5834776	1513440
PPMI-Phase1-IR1.3275.V04.0003114775.5104-SL-1747.L002	37112845	29987317	0.808	5565897	1513204
PPMI-Phase1-IR1.3275.V04.0003114775.5104-SL-1747.L003	37974879	30319250	0.7984	6048471	1558533
PPMI-Phase1-IR1.3275.V04.0003114775.5104-SL-1747.L004	38265988	30743438	0.8034	5915437	1559242
PPMI-Phase1-IR1.3276.BL.PP0015-9768.5104-SL-0777.L001	29058486	21364775	0.7352	6539982	1117218
PPMI-Phase1-IR1.3276.BL.PP0015-9768.5104-SL-0777.L002	27325025	20264364	0.7416	5938421	1086282
PPMI-Phase1-IR1.3276.BL.PP0015-9768.5104-SL-0777.L003	28884502	21352163	0.7392	6396755	1098685
PPMI-Phase1-IR1.3276.BL.PP0015-9768.5104-SL-0777.L004	28413472	21173450	0.7452	6119517	1083665
PPMI-Phase1-IR1.3276.V04.0003162319.5104-SL-0784.L001	29757179	22469537	0.7551	6215826	1039073
PPMI-Phase1-IR1.3276.V04.0003162319.5104-SL-0784.L002	28640209	21989958	0.7678	5587027	1031301
PPMI-Phase1-IR1.3276.V04.0003162319.5104-SL-0784.L003	29695428	22582677	0.7605	6054199	1025516
PPMI-Phase1-IR1.3276.V04.0003162319.5104-SL-0784.L004	29595695	22748726	0.7686	5788613	1025612
PPMI-Phase1-IR1.3276.V06.PP0042-3604.5104-SL-0832.L001	23464454	18329762	0.7812	2544656	2423358
PPMI-Phase1-IR1.3276.V06.PP0042-3604.5104-SL-0832.L002	22863145	17966622	0.7858	2359661	2374281
PPMI-Phase1-IR1.3276.V06.PP0042-3604.5104-SL-0832.L003	23438789	18359869	0.7833	2500634	2409811
PPMI-Phase1-IR1.3276.V06.PP0042-3604.5104-SL-0832.L004	23433508	18425986	0.7863	2425756	2413811
PPMI-Phase1-IR1.3277.BL.PP0015-8830.5104-SL-1948.L001	30905942	26008353	0.8415	3388592	1465396
PPMI-Phase1-IR1.3277.BL.PP0015-8830.5104-SL-1948.L002	30703612	25861477	0.8423	3374212	1425111
PPMI-Phase1-IR1.3277.BL.PP0015-8830.5104-SL-1948.L003	30721882	26008330	0.8466	3265079	1405682
PPMI-Phase1-IR1.3277.BL.PP0015-8830.5104-SL-1948.L004	30810965	26018715	0.8445	3325803	1423703
PPMI-Phase1-IR1.3277.V04.0003114786.5104-SL-1978.L001	25446253	20208910	0.7942	4001563	1204751
PPMI-Phase1-IR1.3277.V04.0003114786.5104-SL-1978.L002	25429901	20224752	0.7953	3997997	1176404
PPMI-Phase1-IR1.3277.V04.0003114786.5104-SL-1978.L003	25227384	20182562	0.8	3852411	1161670
PPMI-Phase1-IR1.3277.V04.0003114786.5104-SL-1978.L004	25393846	20260707	0.7979	3927128	1175103
PPMI-Phase1-IR1.3277.V06.PP0041-5421.5104-SL-1981.L001	35816023	27878250	0.7784	6020872	1854854
PPMI-Phase1-IR1.3277.V06.PP0041-5421.5104-SL-1981.L002	35717415	27869895	0.7803	5972817	1813565
PPMI-Phase1-IR1.3277.V06.PP0041-5421.5104-SL-1981.L003	34960963	27379332	0.7831	5758904	1762864
PPMI-Phase1-IR1.3277.V06.PP0041-5421.5104-SL-1981.L004	35379800	27647012	0.7814	5874607	1797433
PPMI-Phase1-IR1.3277.V08.PP0048-7921.5104-SL-1941.L001	33253391	27187935	0.8176	4850852	1184373
PPMI-Phase1-IR1.3277.V08.PP0048-7921.5104-SL-1941.L002	33468338	27403110	0.8188	4867587	1167639
PPMI-Phase1-IR1.3277.V08.PP0048-7921.5104-SL-1941.L003	32739581	26939476	0.8228	4631792	1139258
PPMI-Phase1-IR1.3277.V08.PP0048-7921.5104-SL-1941.L004	33072732	27144294	0.8207	4746902	1151905
PPMI-Phase1-IR1.3278.BL.PP0015-6730.5104-SL-0128.L001	25034904	19565736	0.7815	2730126	2695279
PPMI-Phase1-IR1.3278.BL.PP0015-6730.5104-SL-0128.L002	24946885	19584946	0.7851	2661945	2656925
PPMI-Phase1-IR1.3278.BL.PP0015-6730.5104-SL-0128.L003	24979069	19608140	0.785	2674200	2653346
PPMI-Phase1-IR1.3278.BL.PP0015-6730.5104-SL-0128.L004	24894945	19547722	0.7852	2644270	2659934
PPMI-Phase1-IR1.3278.V04.0003110662.5104-SL-0174.L001	26568196	17154302	0.6457	1481131	7493672
PPMI-Phase1-IR1.3278.V04.0003110662.5104-SL-0174.L002	26521401	17218670	0.6492	1463315	7400355
PPMI-Phase1-IR1.3278.V04.0003110662.5104-SL-0174.L003	26603194	17270286	0.6492	1468210	7423467
PPMI-Phase1-IR1.3278.V04.0003110662.5104-SL-0174.L004	26562705	17258818	0.6497	1458408	7406509
PPMI-Phase1-IR1.3278.V06.PP0041-5425.5104-SL-0176.L001	24525095	19541243	0.7968	2629613	2326767
PPMI-Phase1-IR1.3278.V06.PP0041-5425.5104-SL-0176.L002	24481734	19594012	0.8004	2562398	2298269
PPMI-Phase1-IR1.3278.V06.PP0041-5425.5104-SL-0176.L003	24582460	19682803	0.8007	2572348	2300313
PPMI-Phase1-IR1.3278.V06.PP0041-5425.5104-SL-0176.L004	24466411	19586927	0.8006	2541875	2310607
PPMI-Phase1-IR1.3278.V08.PP0049-0719.5104-SL-0124.L001	26611299	21321328	0.8012	2682663	2574268
PPMI-Phase1-IR1.3278.V08.PP0049-0719.5104-SL-0124.L002	26583696	21378261	0.8042	2633401	2538713
PPMI-Phase1-IR1.3278.V08.PP0049-0719.5104-SL-0124.L003	26688287	21454581	0.8039	2655326	2544657
PPMI-Phase1-IR1.3278.V08.PP0049-0719.5104-SL-0124.L004	26591289	21375780	0.8039	2630760	2551314
PPMI-Phase1-IR1.3279.BL.PP0015-8127.5104-SL-1636.L001	24751949	17409549	0.7034	5617496	1683684
PPMI-Phase1-IR1.3279.BL.PP0015-8127.5104-SL-1636.L002	23448332	16779913	0.7156	5029253	1600520
PPMI-Phase1-IR1.3279.BL.PP0015-8127.5104-SL-1636.L003	24034251	17095202	0.7113	5269656	1629112
PPMI-Phase1-IR1.3279.BL.PP0015-8127.5104-SL-1636.L004	23800308	16964619	0.7128	5164756	1631845
PPMI-Phase1-IR1.3279.V08.0000274009.5104-SL-1705.L001	38226035	29176071	0.7633	7245296	1731354
PPMI-Phase1-IR1.3279.V08.0000274009.5104-SL-1705.L002	37565858	28753932	0.7654	7058374	1680063
PPMI-Phase1-IR1.3279.V08.0000274009.5104-SL-1705.L003	37942773	29078523	0.7664	7106008	1685587
PPMI-Phase1-IR1.3279.V08.0000274009.5104-SL-1705.L004	37612315	28793036	0.7655	7054418	1692260
PPMI-Phase1-IR1.3280.BL.PP0015-8192.5104-SL-1895.L001	30590178	23789923	0.7777	4874489	1797851
PPMI-Phase1-IR1.3280.BL.PP0015-8192.5104-SL-1895.L002	30302864	23662422	0.7809	4752832	1760006
PPMI-Phase1-IR1.3280.BL.PP0015-8192.5104-SL-1895.L003	31182947	24149059	0.7744	5115920	1789589
PPMI-Phase1-IR1.3280.BL.PP0015-8192.5104-SL-1895.L004	31194570	24178025	0.7751	5081167	1807480
PPMI-Phase1-IR1.3280.V06.PP0041-5531.5104-SL-1876.L001	32217918	26732977	0.8298	3234108	2047931
PPMI-Phase1-IR1.3280.V06.PP0041-5531.5104-SL-1876.L002	31789059	26428058	0.8314	3166107	1996765
PPMI-Phase1-IR1.3280.V06.PP0041-5531.5104-SL-1876.L003	32774108	27182945	0.8294	3341994	2042297
PPMI-Phase1-IR1.3280.V06.PP0041-5531.5104-SL-1876.L004	32851217	27239652	0.8292	3339409	2066592
PPMI-Phase1-IR1.3280.V08.0000302253.5104-SL-1861.L001	24957992	18370097	0.736	3101138	3270319
PPMI-Phase1-IR1.3280.V08.0000302253.5104-SL-1861.L002	24855339	18364928	0.7389	3058105	3215578
PPMI-Phase1-IR1.3280.V08.0000302253.5104-SL-1861.L003	25131115	18509848	0.7365	3180485	3226664
PPMI-Phase1-IR1.3280.V08.0000302253.5104-SL-1861.L004	25163932	18532546	0.7365	3174053	3242949
PPMI-Phase1-IR1.3281.BL.0003106294.5104-SL-1729.L001	25130669	19990005	0.7954	2358629	2551481
PPMI-Phase1-IR1.3281.BL.0003106294.5104-SL-1729.L002	24636362	19582424	0.7949	2277879	2548025
PPMI-Phase1-IR1.3281.BL.0003106294.5104-SL-1729.L003	25323362	19974081	0.7888	2439668	2673288
PPMI-Phase1-IR1.3281.BL.0003106294.5104-SL-1729.L004	25386392	20122730	0.7927	2397784	2630809
PPMI-Phase1-IR1.3281.V06.PP0042-4507.5104-SL-1778.L001	25154888	19278196	0.7664	1626174	3845920
PPMI-Phase1-IR1.3281.V06.PP0042-4507.5104-SL-1778.L002	25027410	19154139	0.7653	1604002	3868385
PPMI-Phase1-IR1.3281.V06.PP0042-4507.5104-SL-1778.L003	25529160	19405044	0.7601	1666184	4046702
PPMI-Phase1-IR1.3281.V06.PP0042-4507.5104-SL-1778.L004	25487883	19467090	0.7638	1648841	3963570
PPMI-Phase1-IR1.3281.V08.0000310701.5104-SL-1793.L001	27775515	22554239	0.812	2547916	2421719
PPMI-Phase1-IR1.3281.V08.0000310701.5104-SL-1793.L002	27030186	21919914	0.8109	2449327	2414450
PPMI-Phase1-IR1.3281.V08.0000310701.5104-SL-1793.L003	28090906	22648276	0.8062	2641157	2543706
PPMI-Phase1-IR1.3281.V08.0000310701.5104-SL-1793.L004	27996289	22662529	0.8095	2582534	2497090
PPMI-Phase1-IR1.3282.BL.0003125232.5104-SL-1760.L001	29285713	23515982	0.803	4314903	1377818
PPMI-Phase1-IR1.3282.BL.0003125232.5104-SL-1760.L002	28542422	22917598	0.8029	4176883	1371410
PPMI-Phase1-IR1.3282.BL.0003125232.5104-SL-1760.L003	29206070	23234472	0.7955	4469160	1423630
PPMI-Phase1-IR1.3282.BL.0003125232.5104-SL-1760.L004	29378180	23501441	0.8	4379789	1418333
PPMI-Phase1-IR1.3282.V06.PP0048-5452.5104-SL-1801.L001	31367110	27287246	0.8699	2886446	1147118
PPMI-Phase1-IR1.3282.V06.PP0048-5452.5104-SL-1801.L002	30353731	26396438	0.8696	2773315	1138571
PPMI-Phase1-IR1.3282.V06.PP0048-5452.5104-SL-1801.L003	31061491	26856070	0.8646	2976508	1181254
PPMI-Phase1-IR1.3282.V06.PP0048-5452.5104-SL-1801.L004	31419687	27265031	0.8678	2926386	1181196
PPMI-Phase1-IR1.3282.V08.0000429885.5104-SL-1776.L001	32492467	24625272	0.7579	6444899	1383204
PPMI-Phase1-IR1.3282.V08.0000429885.5104-SL-1776.L002	31618363	24000161	0.7591	6197588	1382067
PPMI-Phase1-IR1.3282.V08.0000429885.5104-SL-1776.L003	32617480	24437118	0.7492	6695430	1444917
PPMI-Phase1-IR1.3282.V08.0000429885.5104-SL-1776.L004	32746323	24717119	0.7548	6559710	1429824
PPMI-Phase1-IR1.3284.BL.0003114840.5104-SL-1924.L001	34613450	26426076	0.7635	6417142	1735154
PPMI-Phase1-IR1.3284.BL.0003114840.5104-SL-1924.L002	34509861	26358749	0.7638	6425110	1691447
PPMI-Phase1-IR1.3284.BL.0003114840.5104-SL-1924.L003	34207102	26340279	0.77	6170283	1662284
PPMI-Phase1-IR1.3284.BL.0003114840.5104-SL-1924.L004	34439777	26421308	0.7672	6296742	1686922
PPMI-Phase1-IR1.3284.V04.PP0041-5955.5104-SL-1961.L001	26331098	19016133	0.7222	5851332	1427801
PPMI-Phase1-IR1.3284.V04.PP0041-5955.5104-SL-1961.L002	26323220	19022559	0.7227	5873091	1392431
PPMI-Phase1-IR1.3284.V04.PP0041-5955.5104-SL-1961.L003	25871506	18885189	0.73	5593432	1358265
PPMI-Phase1-IR1.3284.V04.PP0041-5955.5104-SL-1961.L004	26135706	18990871	0.7266	5728277	1382017
PPMI-Phase1-IR1.3284.V08.0001020038.5104-SL-1954.L001	30681401	23928806	0.7799	5167834	1548531
PPMI-Phase1-IR1.3284.V08.0001020038.5104-SL-1954.L002	30599313	23883979	0.7805	5168197	1511471
PPMI-Phase1-IR1.3284.V08.0001020038.5104-SL-1954.L003	30190232	23733320	0.7861	4944294	1477631
PPMI-Phase1-IR1.3284.V08.0001020038.5104-SL-1954.L004	30448432	23858828	0.7836	5056634	1497529
PPMI-Phase1-IR1.3285.BL.0003160115.5104-SL-1781.L001	28671010	23934899	0.8348	2810135	1853977
PPMI-Phase1-IR1.3285.BL.0003160115.5104-SL-1781.L002	27993308	23298719	0.8323	2767968	1855120
PPMI-Phase1-IR1.3285.BL.0003160115.5104-SL-1781.L003	28508230	23589226	0.8275	2905251	1939110
PPMI-Phase1-IR1.3285.BL.0003160115.5104-SL-1781.L004	28767477	23914828	0.8313	2864889	1914131
PPMI-Phase1-IR1.3285.V06.PP0048-5396.5104-SL-1758.L001	26997121	22573384	0.8361	2914123	1398447
PPMI-Phase1-IR1.3285.V06.PP0048-5396.5104-SL-1758.L002	26269918	21956936	0.8358	2820342	1385683
PPMI-Phase1-IR1.3285.V06.PP0048-5396.5104-SL-1758.L003	26879621	22330010	0.8307	2999631	1438497
PPMI-Phase1-IR1.3285.V06.PP0048-5396.5104-SL-1758.L004	27108398	22605698	0.8339	2958672	1432740
PPMI-Phase1-IR1.3285.V08.0001081682.5104-SL-1738.L001	32990366	26609535	0.8066	5220935	1127848
PPMI-Phase1-IR1.3285.V08.0001081682.5104-SL-1738.L002	31976448	25859871	0.8087	4961173	1124533
PPMI-Phase1-IR1.3285.V08.0001081682.5104-SL-1738.L003	32780056	26202513	0.7993	5387207	1158348
PPMI-Phase1-IR1.3285.V08.0001081682.5104-SL-1738.L004	33145642	26653625	0.8041	5295323	1164718
PPMI-Phase1-IR1.3288.BL.0003166389.5104-SL-0804.L001	29795678	24558910	0.8242	3420743	1764037
PPMI-Phase1-IR1.3288.BL.0003166389.5104-SL-0804.L002	27810886	22946267	0.8251	3107639	1707293
PPMI-Phase1-IR1.3288.BL.0003166389.5104-SL-0804.L003	29651653	24493176	0.826	3360173	1745930
PPMI-Phase1-IR1.3288.BL.0003166389.5104-SL-0804.L004	29186779	24156283	0.8276	3253030	1725609
PPMI-Phase1-IR1.3300.BL.PP0016-0614.5104-SL-1921.L001	27711646	20724253	0.7479	4925423	1987552
PPMI-Phase1-IR1.3300.BL.PP0016-0614.5104-SL-1921.L002	27679998	20750534	0.7497	4927379	1928601
PPMI-Phase1-IR1.3300.BL.PP0016-0614.5104-SL-1921.L003	27136888	20448574	0.7535	4729182	1887163
PPMI-Phase1-IR1.3300.BL.PP0016-0614.5104-SL-1921.L004	27475790	20644980	0.7514	4833320	1924324
PPMI-Phase1-IR1.3300.V08.0003169487.5104-SL-1919.L001	26076209	21553543	0.8266	3071106	1422744
PPMI-Phase1-IR1.3300.V08.0003169487.5104-SL-1919.L002	26583439	22008600	0.8279	3127706	1417756
PPMI-Phase1-IR1.3300.V08.0003169487.5104-SL-1919.L003	26096594	21721288	0.8323	2974559	1372454
PPMI-Phase1-IR1.3300.V08.0003169487.5104-SL-1919.L004	26230524	21770706	0.83	3040419	1390660
PPMI-Phase1-IR1.3301.BL.PP0016-0758.5104-SL-0996.L001	28711356	21989618	0.7659	5546826	1139129
PPMI-Phase1-IR1.3301.BL.PP0016-0758.5104-SL-0996.L002	27296853	21052391	0.7712	5141497	1069045
PPMI-Phase1-IR1.3301.BL.PP0016-0758.5104-SL-0996.L003	28269765	21662927	0.7663	5444464	1127241
PPMI-Phase1-IR1.3301.BL.PP0016-0758.5104-SL-0996.L004	26371589	20491588	0.777	4805364	1041941
PPMI-Phase1-IR1.3301.V04.0003121301.5104-SL-1036.L001	32868138	25638652	0.78	5660782	1521229
PPMI-Phase1-IR1.3301.V04.0003121301.5104-SL-1036.L002	31095601	24362893	0.7835	5258344	1429236
PPMI-Phase1-IR1.3301.V04.0003121301.5104-SL-1036.L003	32389088	25279582	0.7805	5553704	1508432
PPMI-Phase1-IR1.3301.V04.0003121301.5104-SL-1036.L004	30142075	23784513	0.7891	4924575	1389456
PPMI-Phase1-IR1.3301.V06.0003166374.5104-SL-0988.L001	31664612	26650241	0.8416	3562804	1404223
PPMI-Phase1-IR1.3301.V06.0003166374.5104-SL-0988.L002	29932156	25220186	0.8426	3353141	1314056
PPMI-Phase1-IR1.3301.V06.0003166374.5104-SL-0988.L003	31185004	26238494	0.8414	3509432	1390621
PPMI-Phase1-IR1.3301.V06.0003166374.5104-SL-0988.L004	29108109	24573524	0.8442	3194822	1296166
PPMI-Phase1-IR1.3301.V08.PP0041-7745.5104-SL-1044.L001	29845308	22740245	0.7619	5236364	1815519
PPMI-Phase1-IR1.3301.V08.PP0041-7745.5104-SL-1044.L002	28638892	21956885	0.7667	4909817	1721934
PPMI-Phase1-IR1.3301.V08.PP0041-7745.5104-SL-1044.L003	29476744	22473843	0.7624	5151869	1798526
PPMI-Phase1-IR1.3301.V08.PP0041-7745.5104-SL-1044.L004	28149310	21798991	0.7744	4628039	1672882
PPMI-Phase1-IR1.3305.BL.PP0015-9449.5104-SL-1986.L001	34475632	27293960	0.7917	5438806	1683137
PPMI-Phase1-IR1.3305.BL.PP0015-9449.5104-SL-1986.L002	34432320	27300339	0.7929	5432364	1641021
PPMI-Phase1-IR1.3305.BL.PP0015-9449.5104-SL-1986.L003	34054511	27153184	0.7973	5237452	1606509
PPMI-Phase1-IR1.3305.BL.PP0015-9449.5104-SL-1986.L004	34312288	27283943	0.7952	5337513	1632239
PPMI-Phase1-IR1.3305.V04.0003169269.5104-SL-1933.L001	41188296	32762887	0.7954	6405874	1970736
PPMI-Phase1-IR1.3305.V04.0003169269.5104-SL-1933.L002	41205506	32840291	0.797	6395453	1922047
PPMI-Phase1-IR1.3305.V04.0003169269.5104-SL-1933.L003	40747828	32616607	0.8005	6199889	1884579
PPMI-Phase1-IR1.3305.V04.0003169269.5104-SL-1933.L004	41033239	32778257	0.7988	6294447	1912881
PPMI-Phase1-IR1.3305.V08.PP0042-4105.5104-SL-1920.L001	28888612	24283482	0.8406	3510044	1060375
PPMI-Phase1-IR1.3305.V08.PP0042-4105.5104-SL-1920.L002	29027207	24425131	0.8415	3524038	1043715
PPMI-Phase1-IR1.3305.V08.PP0042-4105.5104-SL-1920.L003	28937352	24459293	0.8452	3415241	1028743
PPMI-Phase1-IR1.3305.V08.PP0042-4105.5104-SL-1920.L004	28995449	24459511	0.8436	3464188	1037406
PPMI-Phase1-IR1.3307.BL.PP0015-8902.5104-SL-0606.L001	31999160	26215675	0.8193	3699249	2009811
PPMI-Phase1-IR1.3307.BL.PP0015-8902.5104-SL-0606.L002	32055411	26266728	0.8194	3700097	2013549
PPMI-Phase1-IR1.3307.BL.PP0015-8902.5104-SL-0606.L003	32091183	26332383	0.8205	3700330	1984450
PPMI-Phase1-IR1.3307.BL.PP0015-8902.5104-SL-0606.L004	31866044	26147562	0.8205	3648443	1996651
PPMI-Phase1-IR1.3307.V04.0003169274.5104-SL-0658.L001	30739806	24328611	0.7914	4175807	2123003
PPMI-Phase1-IR1.3307.V04.0003169274.5104-SL-0658.L002	30814902	24409740	0.7921	4153668	2138395
PPMI-Phase1-IR1.3307.V04.0003169274.5104-SL-0658.L003	30730125	24365843	0.7929	4161226	2092913
PPMI-Phase1-IR1.3307.V04.0003169274.5104-SL-0658.L004	30546932	24237160	0.7934	4095882	2104180
PPMI-Phase1-IR1.3307.V06.0003169329.5104-SL-0578.L001	26485616	22966985	0.8671	2240469	1241245
PPMI-Phase1-IR1.3307.V06.0003169329.5104-SL-0578.L002	26504741	22983174	0.8671	2250178	1233987
PPMI-Phase1-IR1.3307.V06.0003169329.5104-SL-0578.L003	26659123	23158960	0.8687	2241201	1221329
PPMI-Phase1-IR1.3307.V06.0003169329.5104-SL-0578.L004	26537714	23035542	0.868	2226907	1238142
PPMI-Phase1-IR1.3307.V08.PP0048-9635.5104-SL-0589.L001	24727009	20923313	0.8462	2730402	1037270
PPMI-Phase1-IR1.3307.V08.PP0048-9635.5104-SL-0589.L002	24703199	20913837	0.8466	2715091	1037959
PPMI-Phase1-IR1.3307.V08.PP0048-9635.5104-SL-0589.L003	24741150	20975621	0.8478	2710113	1019414
PPMI-Phase1-IR1.3307.V08.PP0048-9635.5104-SL-0589.L004	24631164	20895306	0.8483	2671558	1028954
PPMI-Phase1-IR1.3308.BL.PP0015-8527.5104-SL-0594.L001	28549775	21876355	0.7663	4823416	1744089
PPMI-Phase1-IR1.3308.BL.PP0015-8527.5104-SL-0594.L002	28591907	21903522	0.7661	4830311	1750790
PPMI-Phase1-IR1.3308.BL.PP0015-8527.5104-SL-0594.L003	28581169	21943118	0.7677	4817243	1714498
PPMI-Phase1-IR1.3308.BL.PP0015-8527.5104-SL-0594.L004	28379680	21806299	0.7684	4740883	1726909
PPMI-Phase1-IR1.3308.V06.0003195543.5104-SL-0669.L001	30729173	25168068	0.819	2774719	2650147
PPMI-Phase1-IR1.3308.V06.0003195543.5104-SL-0669.L002	30738133	25173159	0.819	2774657	2653428
PPMI-Phase1-IR1.3308.V06.0003195543.5104-SL-0669.L003	30664446	25172670	0.8209	2754296	2602210
PPMI-Phase1-IR1.3308.V06.0003195543.5104-SL-0669.L004	30519864	25044273	0.8206	2725266	2614885
PPMI-Phase1-IR1.3308.V08.PP0048-9723.5104-SL-0635.L001	24602191	18594460	0.7558	2381815	3381619
PPMI-Phase1-IR1.3308.V08.PP0048-9723.5104-SL-0635.L002	24694798	18666399	0.7559	2379519	3402576
PPMI-Phase1-IR1.3308.V08.PP0048-9723.5104-SL-0635.L003	24439920	18503419	0.7571	2363071	3330232
PPMI-Phase1-IR1.3308.V08.PP0048-9723.5104-SL-0635.L004	24354834	18440725	0.7572	2337403	3334759
PPMI-Phase1-IR1.3309.BL.PP0015-8245.5104-SL-1171.L001	30517090	24120353	0.7904	4685993	1653082
PPMI-Phase1-IR1.3309.BL.PP0015-8245.5104-SL-1171.L002	28183146	22454084	0.7967	4147382	1528099
PPMI-Phase1-IR1.3309.BL.PP0015-8245.5104-SL-1171.L003	29755820	23744916	0.798	4391636	1563465
PPMI-Phase1-IR1.3309.BL.PP0015-8245.5104-SL-1171.L004	28031858	22390967	0.7988	4052989	1534307
PPMI-Phase1-IR1.3309.V04.0003168510.5104-SL-1155.L001	31399989	25969256	0.827	4229780	1156167
PPMI-Phase1-IR1.3309.V04.0003168510.5104-SL-1155.L002	29306511	24387432	0.8322	3813704	1064299
PPMI-Phase1-IR1.3309.V04.0003168510.5104-SL-1155.L003	31081992	25916804	0.8338	4016256	1105103
PPMI-Phase1-IR1.3309.V04.0003168510.5104-SL-1155.L004	29224537	24363680	0.8337	3743470	1076859
PPMI-Phase1-IR1.3309.V06.0003169426.5104-SL-1215.L001	24267586	19182221	0.7904	3770857	1252823
PPMI-Phase1-IR1.3309.V06.0003169426.5104-SL-1215.L002	22919055	18299324	0.7984	3392529	1168518
PPMI-Phase1-IR1.3309.V06.0003169426.5104-SL-1215.L003	23790276	19007725	0.799	3542344	1180606
PPMI-Phase1-IR1.3309.V06.0003169426.5104-SL-1215.L004	22745052	18219379	0.801	3305253	1162756
PPMI-Phase1-IR1.3309.V08.PP0049-2614.5104-SL-1234.L001	34044385	27041105	0.7943	5940824	1022339
PPMI-Phase1-IR1.3309.V08.PP0049-2614.5104-SL-1234.L002	32347878	25947465	0.8021	5405587	957009
PPMI-Phase1-IR1.3309.V08.PP0049-2614.5104-SL-1234.L003	33720144	27068489	0.8027	5632620	980460
PPMI-Phase1-IR1.3309.V08.PP0049-2614.5104-SL-1234.L004	32137451	25854745	0.8045	5281982	963047
PPMI-Phase1-IR1.3310.BL.PP0015-8098.5104-SL-0435.L001	24343805	12730560	0.5229	10219120	1371904
PPMI-Phase1-IR1.3310.BL.PP0015-8098.5104-SL-0435.L002	24616607	13147620	0.5341	10020329	1425665
PPMI-Phase1-IR1.3310.BL.PP0015-8098.5104-SL-0435.L003	23983698	12754754	0.5318	9853145	1353339
PPMI-Phase1-IR1.3310.BL.PP0015-8098.5104-SL-0435.L004	24097450	13116692	0.5443	9543935	1414337
PPMI-Phase1-IR1.3310.V04.0003289589.5104-SL-0461.L001	31613164	26230569	0.8297	3488973	1799068
PPMI-Phase1-IR1.3310.V04.0003289589.5104-SL-0461.L002	30823295	25510451	0.8276	3401422	1816546
PPMI-Phase1-IR1.3310.V04.0003289589.5104-SL-0461.L003	31282448	26048609	0.8327	3369730	1770503
PPMI-Phase1-IR1.3310.V04.0003289589.5104-SL-0461.L004	30663114	25535810	0.8328	3244069	1789103
PPMI-Phase1-IR1.3310.V08.0000291554.5104-SL-0412.L001	34427613	28906668	0.8396	4478457	1012848
PPMI-Phase1-IR1.3310.V08.0000291554.5104-SL-0412.L002	33557376	28134954	0.8384	4393315	999944
PPMI-Phase1-IR1.3310.V08.0000291554.5104-SL-0412.L003	34109562	28741888	0.8426	4339133	999310
PPMI-Phase1-IR1.3310.V08.0000291554.5104-SL-0412.L004	33500476	28230838	0.8427	4236340	1004357
PPMI-Phase1-IR1.3312.BL.PP0015-6685.5104-SL-0450.L001	27244281	21633307	0.794	3882248	1640798
PPMI-Phase1-IR1.3312.BL.PP0015-6685.5104-SL-0450.L002	26677014	21115208	0.7915	3793406	1678053
PPMI-Phase1-IR1.3312.BL.PP0015-6685.5104-SL-0450.L003	26905502	21450190	0.7972	3757019	1610980
PPMI-Phase1-IR1.3312.BL.PP0015-6685.5104-SL-0450.L004	26446998	21070201	0.7967	3635291	1652389
PPMI-Phase1-IR1.3312.V04.0003136084.5104-SL-0462.L001	30540512	25330805	0.8294	3783143	1383652
PPMI-Phase1-IR1.3312.V04.0003136084.5104-SL-0462.L002	29823310	24655498	0.8267	3725491	1398989
PPMI-Phase1-IR1.3312.V04.0003136084.5104-SL-0462.L003	30247442	25171843	0.8322	3669188	1363776
PPMI-Phase1-IR1.3312.V04.0003136084.5104-SL-0462.L004	29678410	24660880	0.8309	3586195	1388984
PPMI-Phase1-IR1.3312.V06.PP0041-0629.5104-SL-0414.L001	40516693	28968762	0.715	9998537	1477655
PPMI-Phase1-IR1.3312.V06.PP0041-0629.5104-SL-0414.L002	39677962	28295810	0.7131	9832831	1479471
PPMI-Phase1-IR1.3312.V06.PP0041-0629.5104-SL-0414.L003	40028387	28838774	0.7205	9661217	1458122
PPMI-Phase1-IR1.3312.V06.PP0041-0629.5104-SL-0414.L004	39207494	28288098	0.7215	9376283	1474378
PPMI-Phase1-IR1.3312.V08.0000310651.5104-SL-0393.L001	28983469	23687591	0.8173	4032611	1228742
PPMI-Phase1-IR1.3312.V08.0000310651.5104-SL-0393.L002	27791892	22624782	0.8141	3923829	1209354
PPMI-Phase1-IR1.3312.V08.0000310651.5104-SL-0393.L003	28569621	23432113	0.8202	3899560	1204076
PPMI-Phase1-IR1.3312.V08.0000310651.5104-SL-0393.L004	27727659	22699948	0.8187	3789721	1204560
PPMI-Phase1-IR1.3314.BL.PP0015-6709.5104-SL-1977.L001	26516901	20913203	0.7887	3975761	1583028
PPMI-Phase1-IR1.3314.BL.PP0015-6709.5104-SL-1977.L002	26619777	21031415	0.7901	3996653	1547426
PPMI-Phase1-IR1.3314.BL.PP0015-6709.5104-SL-1977.L003	26187000	20779531	0.7935	3845130	1518971
PPMI-Phase1-IR1.3314.BL.PP0015-6709.5104-SL-1977.L004	26433484	20940159	0.7922	3913673	1534749
PPMI-Phase1-IR1.3314.V04.0003167236.5104-SL-1940.L001	31624368	25919798	0.8196	3599310	2047928
PPMI-Phase1-IR1.3314.V04.0003167236.5104-SL-1940.L002	31314841	25714005	0.8211	3555642	1989473
PPMI-Phase1-IR1.3314.V04.0003167236.5104-SL-1940.L003	31096976	25652590	0.8249	3434265	1954816
PPMI-Phase1-IR1.3314.V04.0003167236.5104-SL-1940.L004	31317672	25775201	0.823	3503730	1982888
PPMI-Phase1-IR1.3316.BL.PP0015-0353.5104-SL-1016.L001	26760333	17549919	0.6558	7612857	1520599
PPMI-Phase1-IR1.3316.BL.PP0015-0353.5104-SL-1016.L002	25243555	16636275	0.659	7097902	1436164
PPMI-Phase1-IR1.3316.BL.PP0015-0353.5104-SL-1016.L003	26356618	17294873	0.6562	7477822	1508049
PPMI-Phase1-IR1.3316.BL.PP0015-0353.5104-SL-1016.L004	24157282	16119561	0.6673	6595161	1370898
PPMI-Phase1-IR1.3316.V06.0003172666.5104-SL-0962.L001	30554683	24430252	0.7996	4770037	1319081
PPMI-Phase1-IR1.3316.V06.0003172666.5104-SL-0962.L002	28615984	22945884	0.8019	4401282	1235637
PPMI-Phase1-IR1.3316.V06.0003172666.5104-SL-0962.L003	30101002	24080281	0.8	4679225	1306473
PPMI-Phase1-IR1.3316.V06.0003172666.5104-SL-0962.L004	27416022	22093387	0.8059	4086799	1204180
PPMI-Phase1-IR1.3316.V08.0000321053.5104-SL-0961.L001	28412372	22287806	0.7844	5047815	1050708
PPMI-Phase1-IR1.3316.V08.0000321053.5104-SL-0961.L002	26998017	21289803	0.7886	4699689	984186
PPMI-Phase1-IR1.3316.V08.0000321053.5104-SL-0961.L003	27940363	21936073	0.7851	4942225	1037008
PPMI-Phase1-IR1.3316.V08.0000321053.5104-SL-0961.L004	25904995	20562352	0.7938	4353359	965888
PPMI-Phase1-IR1.3320.BL.PP0015-7952.5104-SL-1219.L001	23728685	18587394	0.7833	4023114	1084864
PPMI-Phase1-IR1.3320.BL.PP0015-7952.5104-SL-1219.L002	21782632	17216427	0.7904	3541285	994378
PPMI-Phase1-IR1.3320.BL.PP0015-7952.5104-SL-1219.L003	23094666	18272640	0.7912	3766929	1023713
PPMI-Phase1-IR1.3320.BL.PP0015-7952.5104-SL-1219.L004	21703203	17181547	0.7917	3489335	1002315
PPMI-Phase1-IR1.3320.V04.0003166403.5104-SL-1173.L001	28652281	22745453	0.7938	4002993	1811166
PPMI-Phase1-IR1.3320.V04.0003166403.5104-SL-1173.L002	27683606	22159399	0.8005	3707367	1726284
PPMI-Phase1-IR1.3320.V04.0003166403.5104-SL-1173.L003	28236060	22635436	0.8016	3800514	1710676
PPMI-Phase1-IR1.3320.V04.0003166403.5104-SL-1173.L004	27396389	21982747	0.8024	3608377	1715177
PPMI-Phase1-IR1.3320.V08.0000387693.5104-SL-1157.L001	25762872	20329820	0.7891	4535315	874070
PPMI-Phase1-IR1.3320.V08.0000387693.5104-SL-1157.L002	24751380	19778582	0.7991	4128446	822113
PPMI-Phase1-IR1.3320.V08.0000387693.5104-SL-1157.L003	25380034	20254940	0.7981	4271774	830576
PPMI-Phase1-IR1.3320.V08.0000387693.5104-SL-1157.L004	24508690	19654335	0.8019	4009549	822751
PPMI-Phase1-IR1.3321.V06.PP0048-2099.5104-SL-1857.L001	32787944	24731913	0.7543	6944425	1045905
PPMI-Phase1-IR1.3321.V06.PP0048-2099.5104-SL-1857.L002	32514300	24690958	0.7594	6744710	1012964
PPMI-Phase1-IR1.3321.V06.PP0048-2099.5104-SL-1857.L003	33325339	24984174	0.7497	7239075	1036616
PPMI-Phase1-IR1.3321.V06.PP0048-2099.5104-SL-1857.L004	33428969	25096423	0.7507	7209327	1057495
PPMI-Phase1-IR1.3322.BL.PP0015-6655.5104-SL-1630.L001	24710114	20440970	0.8272	3192296	1051586
PPMI-Phase1-IR1.3322.BL.PP0015-6655.5104-SL-1630.L002	23669340	19627009	0.8292	3019783	998717
PPMI-Phase1-IR1.3322.BL.PP0015-6655.5104-SL-1630.L003	24299512	20176878	0.8303	3080055	1018111
PPMI-Phase1-IR1.3322.BL.PP0015-6655.5104-SL-1630.L004	23958446	19878123	0.8297	3040513	1015792
PPMI-Phase1-IR1.3322.V08.0000470013.5104-SL-1641.L001	35363969	23826640	0.6738	9937407	1563085
PPMI-Phase1-IR1.3322.V08.0000470013.5104-SL-1641.L002	34944259	23823307	0.6818	9562650	1522049
PPMI-Phase1-IR1.3322.V08.0000470013.5104-SL-1641.L003	35112414	23875533	0.68	9670554	1529951
PPMI-Phase1-IR1.3322.V08.0000470013.5104-SL-1641.L004	34912565	23751596	0.6803	9582887	1541785
PPMI-Phase1-IR1.3323.BL.PP0021-3812.5104-SL-1038.L001	29189252	23807810	0.8156	3796433	1540627
PPMI-Phase1-IR1.3323.BL.PP0021-3812.5104-SL-1038.L002	28160324	23070612	0.8193	3579405	1467549
PPMI-Phase1-IR1.3323.BL.PP0021-3812.5104-SL-1038.L003	28757365	23464954	0.816	3727388	1521374
PPMI-Phase1-IR1.3323.BL.PP0021-3812.5104-SL-1038.L004	27683272	22825657	0.8245	3380739	1435249
PPMI-Phase1-IR1.3323.V06.PP0042-1356.5104-SL-0976.L001	24859112	19218563	0.7731	4482920	1108410
PPMI-Phase1-IR1.3323.V06.PP0042-1356.5104-SL-0976.L002	24010707	18663539	0.7773	4247270	1052495
PPMI-Phase1-IR1.3323.V06.PP0042-1356.5104-SL-0976.L003	24552298	18993981	0.7736	4412142	1097221
PPMI-Phase1-IR1.3323.V06.PP0042-1356.5104-SL-0976.L004	23711376	18587430	0.7839	4050324	1026842
PPMI-Phase1-IR1.3323.V08.0000441154.5104-SL-1014.L001	23816358	17320991	0.7273	5323115	1148205
PPMI-Phase1-IR1.3323.V08.0000441154.5104-SL-1014.L002	22938416	16806771	0.7327	5020150	1088760
PPMI-Phase1-IR1.3323.V08.0000441154.5104-SL-1014.L003	23510978	17110923	0.7278	5239506	1136666
PPMI-Phase1-IR1.3323.V08.0000441154.5104-SL-1014.L004	22413880	16595413	0.7404	4748573	1047545
PPMI-Phase1-IR1.3327.BL.0003160138.5104-SL-1003.L001	27728578	20270021	0.731	5764049	1625612
PPMI-Phase1-IR1.3327.BL.0003160138.5104-SL-1003.L002	26037824	19086431	0.733	5353068	1532118
PPMI-Phase1-IR1.3327.BL.0003160138.5104-SL-1003.L003	27294423	19953085	0.731	5661109	1611999
PPMI-Phase1-IR1.3327.BL.0003160138.5104-SL-1003.L004	24939564	18417356	0.7385	4981413	1476884
PPMI-Phase1-IR1.3327.V04.0003145311.5104-SL-0968.L001	24770652	18698349	0.7549	4706937	1317333
PPMI-Phase1-IR1.3327.V04.0003145311.5104-SL-0968.L002	23661233	17966731	0.7593	4394527	1254230
PPMI-Phase1-IR1.3327.V04.0003145311.5104-SL-0968.L003	24430276	18450524	0.7552	4628262	1303982
PPMI-Phase1-IR1.3327.V04.0003145311.5104-SL-0968.L004	22958714	17611887	0.7671	4089901	1212772
PPMI-Phase1-IR1.3327.V06.PP0049-0729.5104-SL-1028.L001	23545215	19666390	0.8353	3061519	786578
PPMI-Phase1-IR1.3327.V06.PP0049-0729.5104-SL-1028.L002	22048023	18467714	0.8376	2823827	727200
PPMI-Phase1-IR1.3327.V06.PP0049-0729.5104-SL-1028.L003	23163761	19353860	0.8355	3002731	776317
PPMI-Phase1-IR1.3327.V06.PP0049-0729.5104-SL-1028.L004	21235859	17825698	0.8394	2652885	729472
PPMI-Phase1-IR1.3327.V08.0001163347.5104-SL-0969.L001	23164585	18623296	0.804	3588442	930096
PPMI-Phase1-IR1.3327.V08.0001163347.5104-SL-0969.L002	21800342	17593773	0.807	3318978	866283
PPMI-Phase1-IR1.3327.V08.0001163347.5104-SL-0969.L003	22808622	18341809	0.8042	3523762	920790
PPMI-Phase1-IR1.3327.V08.0001163347.5104-SL-0969.L004	21062844	17048334	0.8094	3138819	855255
PPMI-Phase1-IR1.3328.BL.0003160208.5104-SL-0483.L001	23831756	17375223	0.7291	4287368	2088531
PPMI-Phase1-IR1.3328.BL.0003160208.5104-SL-0483.L002	23411932	17227342	0.7358	4145883	1960599
PPMI-Phase1-IR1.3328.BL.0003160208.5104-SL-0483.L003	23462567	17229256	0.7343	4170871	1983524
PPMI-Phase1-IR1.3328.BL.0003160208.5104-SL-0483.L004	23262307	17226833	0.7405	4149345	1809807
PPMI-Phase1-IR1.3328.V04.0003145307.5104-SL-0495.L001	24162830	17426372	0.7212	4915915	1689876
PPMI-Phase1-IR1.3328.V04.0003145307.5104-SL-0495.L002	23810993	17341445	0.7283	4752889	1591431
PPMI-Phase1-IR1.3328.V04.0003145307.5104-SL-0495.L003	23814426	17297193	0.7263	4781684	1609264
PPMI-Phase1-IR1.3328.V04.0003145307.5104-SL-0495.L004	23643315	17268770	0.7304	4787255	1463781
PPMI-Phase1-IR1.3328.V06.0000259784.5104-SL-0555.L001	22953089	15606845	0.6799	5893290	1371223
PPMI-Phase1-IR1.3328.V06.0000259784.5104-SL-0555.L002	22451000	15395453	0.6857	5690959	1286153
PPMI-Phase1-IR1.3328.V06.0000259784.5104-SL-0555.L003	22499015	15386055	0.6839	5734364	1300028
PPMI-Phase1-IR1.3328.V06.0000259784.5104-SL-0555.L004	22232523	15262209	0.6865	5710312	1184149
PPMI-Phase1-IR1.3328.V08.0001094764.5104-SL-0504.L001	26215743	17897100	0.6827	6768455	1534195
PPMI-Phase1-IR1.3328.V08.0001094764.5104-SL-0504.L002	25872731	17856830	0.6902	6561122	1438436
PPMI-Phase1-IR1.3328.V08.0001094764.5104-SL-0504.L003	25840964	17787828	0.6884	6588781	1448243
PPMI-Phase1-IR1.3328.V08.0001094764.5104-SL-0504.L004	25641554	17756404	0.6925	6539873	1329778
PPMI-Phase1-IR1.3332.BL.0003166411.5104-SL-1556.L001	26959161	21798839	0.8086	2694816	2381127
PPMI-Phase1-IR1.3332.BL.0003166411.5104-SL-1556.L002	26897956	21764337	0.8091	2681844	2368366
PPMI-Phase1-IR1.3332.BL.0003166411.5104-SL-1556.L003	26765199	21595559	0.8069	2674034	2409767
PPMI-Phase1-IR1.3332.BL.0003166411.5104-SL-1556.L004	26710729	21598769	0.8086	2648335	2379283
PPMI-Phase1-IR1.3332.V04.PP0042-0825.5104-SL-1571.L001	27544711	24234887	0.8798	2306199	962547
PPMI-Phase1-IR1.3332.V04.PP0042-0825.5104-SL-1571.L002	27827150	24488780	0.88	2326582	970335
PPMI-Phase1-IR1.3332.V04.PP0042-0825.5104-SL-1571.L003	27373163	24065587	0.8792	2294720	971396
[truncated: 4,405 more rows]

## Sheet: S3
Table S3. BL_CE2_unqiue_circRNAs
circRNA_ID	name	score	strand	thickStart	thickEnd	itemRgb	exonCount	exonSizes	exonOffsets	readNumber	circType	geneName	isoformName	index	flankIntron
chr7:2213212-2222754	circular_RNA/2	0	-	2213211	2213211	0,0,0	7	62,115,131,82,125,139,180	0,2673,2945,4750,6120,7672,9363	2	circRNA	MAD1L1	ENST00000402746.5	8,7,6,5,4,3,2	chr7:2149238-2213211|chr7:2222754-2232871
chr7:2229984-2230727	circular_RNA/2	0	-	2229983	2229983	0,0,0	2	160179	0,565	2	circRNA	MAD1L1	ENST00000265854.12	3,2	chr7:2225550-2229983|chr7:2230727-2232871
chr7:5901657-5919966	circular_RNA/2	0	+	5901656	5901656	0,0,0	8	48,84,176,82,62,112,34,118	0,1004,3437,8378,10204,11186,17210,18192	2	circRNA	CCZ1	ENST00000325974.9	5,6,7,8,9,10,11,12	chr7:5900932-5901656|chr7:5919966-5923386
chr7:6580555-6585260	circular_RNA/3	0	+	6580554	6580554	0,0,0	5	124,74,179,126,245	0,1052,1518,2751,4461	3	circRNA	ZDHHC4	ENST00000405731.7	3,4,5,6,7	chr7:6578720-6580554|chr7:6585260-6588616
chr7:6585016-6585260	circular_RNA/2	0	+	6585015	6585015	0,0,0	1	245	0	2	circRNA	ZDHHC4	ENST00000405731.7	7	chr7:6583431-6585015|chr7:6585260-6588616
chr7:6804938-6823360	circular_RNA/2	0	-	6804937	6804937	0,0,0	8	118,34,112,62,82,176,84,48	0,1066,7014,8038,9826,14828,17343,18375	2	circRNA	CCZ1B	ENST00000316731.13	12,11,10,9,8,7,6,5	chr7:6801523-6804937|chr7:6823360-6824088
chr7:16216066-16259012	circular_RNA/2	0	-	16216065	16216065	0,0,0	3	132,93,93	0,42324,42854	2	circRNA	CRPPA	ENST00000407010.7	9,8,7	chr7:16091799-16216065|chr7:16259012-16278128
chr7:17868407-17897446	circular_RNA/6	0	-	17868406	17868406	0,0,0	8	84,89,102,122,122,90,103,113	0,5121,7073,7262,21956,23139,24925,28927	6	circRNA	SNX13	ENST00000428135.7	9,8,7,6,5,4,3,2	chr7:17850964-17868406|chr7:17897446-17940283
chr7:22976210-22984045	circular_RNA/2	0	-	22976209	22976209	0,0,0	5	96,116,81,180,102	0,483,1131,2059,7734	2	circRNA	FAM126A	ENST00000465661.2	7,6,5,4,3	chr7:22964531-22976209|chr7:22984045-22991060
chr7:22976210-22991139	circular_RNA/2	0	-	22976209	22976209	0,0,0	6	96,116,81,180,102,79	0,483,1131,2059,7734,14851	2	circRNA	FAM126A	ENST00000465661.2	7,6,5,4,3,2	chr7:22964531-22976209|chr7:22991139-23013924
chr7:24620052-24668660	circular_RNA/3	0	+	24620051	24620051	0,0,0	9	169,119,153,153,228,132,100,69,162	0,3614,21664,29560,30433,43538,45536,45969,48447	3	circRNA	MPP6	NM_016447	2,3,4,5,6,7,8,9,10	chr7:24573593-24620051|chr7:24668660-24679130
chr7:24623666-24668660	circular_RNA/3	0	+	24623665	24623665	0,0,0	8	119,153,153,228,132,100,69,162	0,18050,25946,26819,39924,41922,42355,44833	3	circRNA	MPP6	NM_001303037	2,3,4,5,6,7,8,9	chr7:24573593-24623665|chr7:24668660-24679130
chr7:24623666-24680520	circular_RNA/2	0	+	24623665	24623665	0,0,0	10	119,153,153,228,132,100,69,162,203,129	0,18050,25946,26819,39924,41922,42355,44833,55465,56726	2	circRNA	MPP6	NM_001303037	2,3,4,5,6,7,8,9,10,11	chr7:24573593-24623665|chr7:24680520-24687437
chr7:26192495-26197732	circular_RNA/2	0	-	26192494	26192494	0,0,0	9	83,123,120,63,81,102,211,147,111	0,756,1080,3352,3906,4062,4312,4820,5127	2	circRNA	HNRNPA2B1	ENST00000679318.1	10,9,8,7,6,5,4,3,2	chr7:26174782-26192494|chr7:26197732-26200571
chr7:26195847-26197866	circular_RNA/3	0	-	26195846	26195846	0,0,0	6	63,81,102,655,111,36	0,554,710,960,1775,1984	3	circRNA	HNRNPA2B1	ENST00000677075.1	7,6,5,4,3,2	chr7:26193694-26195846|chr7:26197866-26199188
chr7:26670091-26690362	circular_RNA/2	0	-	26670090	26670090	0,0,0	3	102,113,78	0,14645,20194	2	circRNA	SKAP2	NM_001303468	12,11,10	chr7:26669656-26670090|chr7:26690362-26725427
chr7:30550636-30562128	circular_RNA/7	0	-	30550635	30550635	0,0,0	2	146663	0,10830	7	circRNA	GARS1-DT	ENST00000434399.5	3,2	chr7:30524486-30550635|chr7:30562128-30562741
chr7:32620404-32639365	circular_RNA/5	0	-	32620403	32620403	0,0,0	6	81,60,79,78,100,92	0,609,2957,12139,14848,18870	5	circRNA	DPY19L1P1	NR_036680	12,11,10,9,8,7	chr7:32593306-32620403|chr7:32639365-32655986
chr7:32620404-32679130	circular_RNA/2	0	-	32620403	32620403	0,0,0	10	81,60,79,78,100,92,58,94,121,138	0,609,2957,12139,14848,18870,35583,55528,56384,58589	2	circRNA	DPY19L1P1	NR_036680	12,11,10,9,8,7,6,5,4,3	chr7:32593306-32620403|chr7:32679130-32716717
chr7:32632543-32679130	circular_RNA/8	0	-	32632542	32632542	0,0,0	7	78,100,92,58,94,121,138	0,2709,6731,23444,43389,44245,46450	8	circRNA	DPY19L1P1	NR_036680	9,8,7,6,5,4,3	chr7:32623439-32632542|chr7:32679130-32716717
chr7:32655987-32679130	circular_RNA/2	0	-	32655986	32655986	0,0,0	4	58,94,121,138	0,19945,20801,23006	2	circRNA	DPY19L1P1	NR_036680	6,5,4,3	chr7:32639365-32655986|chr7:32679130-32716717
chr7:33357855-33388144	circular_RNA/2	0	+	33357854	33357854	0,0,0	4	141,96,173,153	0,9912,25811,30137	2	circRNA	BBS9	ENST00000672717.1	15,16,17,18	chr7:33352873-33357854|chr7:33388144-33505462
chr7:43986192-43986677	circular_RNA/4	0	-	43986191	43986191	0,0,0	2	121,77	0,409	4	circRNA	UPK3BL3P	ENST00000420754.4	5,4	chr7:43985103-43986191|chr7:43986677-43987677
chr7:44674411-44676149	circular_RNA/2	0	+	44674410	44674410	0,0,0	3	147,91,180	0,767,1559	2	circRNA	OGDH	ENST00000439616.6	4,5,6	chr7:44666851-44674410|chr7:44676149-44681719
chr7:44840899-44843354	circular_RNA/2	0	-	44840898	44840898	0,0,0	2	114,78	0,2378	2	circRNA	H2AZ2	ENST00000222690.10	3,2	chr7:44835658-44840898|chr7:44843354-44847968
chr7:48466953-48489344	circular_RNA/3	0	+	48466952	48466952	0,0,0	5	93,70,119,88,109	0,4577,14083,16123,22283	3	circRNA	ABCA13	ENST00000611776.4	27,28,29,30,31	chr7:48455286-48466952|chr7:48489344-48506335
chr7:50319048-50327757	circular_RNA/3	0	+	50319047	50319047	0,0,0	2	54120	0,8590	3	circRNA	IKZF1	NM_001291839	2,3	chr7:50304114-50319047|chr7:50327757-50382539
chr7:73203423-73204604	circular_RNA/6	0	+	73203422	73203422	0,0,0	2	42,42	0,1140	6	circRNA	GTF2IP4	NR_003580	21,22	chr7:73202140-73203422|chr7:73204604-73205382
chr7:74756820-74758000	circular_RNA/3	0	+	74756819	74756819	0,0,0	2	42,42	0,1139	3	circRNA	GTF2I	ENST00000650807.1	32,33	chr7:74755537-74756819|chr7:74758000-74758779
chr7:74782939-74783632	circular_RNA/18	0	+	74782938	74782938	0,0,0	2	123108	0,586	18	circRNA	NCF1	NM_000265	6,7	chr7:74780835-74782938|chr7:74783632-74785181
chr7:75188075-75189256	circular_RNA/7	0	-	75188074	75188074	0,0,0	2	42,42	0,1140	7	circRNA	GTF2IP1	NR_002206	22,21	chr7:75187295-75188074|chr7:75189256-75190538
chr7:80656540-80674147	circular_RNA/2	0	+	80656539	80656539	0,0,0	11	161,148,180,92,47,70,188,119,74,55,165	0,4523,6450,7866,9903,13413,14437,15382,16230,16815,17443	2	circRNA	CD36	NM_001371075	4,5,6,7,8,9,10,11,12,13,14	chr7:80646860-80656539|chr7:80674147-80676383
chr7:80662990-80674147	circular_RNA/4	0	+	80662989	80662989	0,0,0	9	180,92,47,70,188,119,74,55,165	0,1416,3453,6963,7987,8932,9780,10365,10993	4	circRNA	CD36	NM_001371075	6,7,8,9,10,11,12,13,14	chr7:80661210-80662989|chr7:80674147-80676383
chr7:92040674-92045213	circular_RNA/2	0	+	92040673	92040673	0,0,0	4	225141104206	0,1372,1994,4334	2	circRNA	AKAP9	ENST00000680072.1	18,19,20,21	chr7:92038772-92040673|chr7:92045213-92052725
chr7:92093097-92107422	circular_RNA/2	0	+	92093096	92093096	0,0,0	10	220,151,669,209,106,183,201,233,86,130	0,1926,3592,4489,5012,6590,7759,9497,12581,14196	2	circRNA	AKAP9	ENST00000680072.1	38,39,40,41,42,43,44,45,46,47	chr7:92089529-92093096|chr7:92107422-92108493
chr7:100023419-100024307	circular_RNA/31	0	+	100023418	100023418	0,0,0	2	514154	0,735	31	circRNA	ZKSCAN1	NM_001346579	2,3	chr7:100015726-100023418|chr7:100024307-100029860
chr7:103233800-103243046	circular_RNA/2	0	-	103233799	103233799	0,0,0	5	87,78,100,92,58	0,849,3956,6762,9189	2	circRNA	DPY19L2P2	NR_003561	14,13,12,11,10	chr7:103225164-103233799|chr7:103243046-103254781
chr7:103361957-103362758	circular_RNA/2	0	+	103361956	103361956	0,0,0	2	132,73	0,729	2	circRNA	PSMC2	ENST00000678493.1	7,8	chr7:103355793-103361956|chr7:103362758-103363343
chr7:105062164-105081797	circular_RNA/5	0	+	105062163	105062163	0,0,0	10	115,230,81,59,173,39,231,131,118,110	0,1187,4563,11455,12479,13879,14799,15139,16682,19524	5	circRNA	KMT2E	ENST00000257745.9	3,4,5,6,7,8,9,10,11,12	chr7:105041023-105062163|chr7:105081797-105089225
chr7:105073619-105077433	circular_RNA/2	0	+	105073618	105073618	0,0,0	5	59,173,39,231,131	0,1024,2424,3344,3684	2	circRNA	KMT2E	ENST00000257745.9	6,7,8,9,10	chr7:105066807-105073618|chr7:105077433-105078845
chr7:105101425-105102194	circular_RNA/2	0	+	105101424	105101424	0,0,0	2	165309	0,461	2	circRNA	KMT2E	ENST00000257745.9	16,17	chr7:105091314-105101424|chr7:105102194-105105438
chr7:105481052-105506273	circular_RNA/2	0	-	105481051	105481051	0,0,0	7	126,129,78,112,145,102,85	0,1260,10488,14090,21368,24903,25137	2	circRNA	PUS7	ENST00000481939.5	9,8,7,6,5,4,3	chr7:105472193-105481051|chr7:105506273-105508114
chr7:107281300-107283732	circular_RNA/2	0	-	107281299	107281299	0,0,0	2	100162	0,2271	2	circRNA	COG5	ENST00000297135.9	14,13	chr7:107258383-107281299|chr7:107283732-107298141
chr7:129014979-129018157	circular_RNA/2	0	-	129014978	129014978	0,0,0	3	157,74,201	0,2004,2978	2	circRNA	TNPO3	ENST00000627585.2	4,3,2	chr7:129005159-129014978|chr7:129018157-129054650
chr7:130120749-130122202	circular_RNA/2	0	+	130120748	130120748	0,0,0	2	155149	0,1305	2	circRNA	KLHDC10	ENST00000335420.10	4,5	chr7:130116666-130120748|chr7:130122202-130124450
chr7:131375424-131399433	circular_RNA/4	0	+	131375423	131375423	0,0,0	5	70,143,89,110,193	0,11696,13460,21843,23817	4	circRNA	MKLN1	NM_001145354	3,4,5,6,7	chr7:131142941-131375423|chr7:131399433-131411305
chr7:131387120-131399433	circular_RNA/3	0	+	131387119	131387119	0,0,0	4	143,89,110,193	0,1764,10147,12121	3	circRNA	MKLN1	NM_001145354	4,5,6,7	chr7:131375493-131387119|chr7:131399433-131411305
chr7:131429033-131445903	circular_RNA/2	0	+	131429032	131429032	0,0,0	4	113213222130	0,8752,14448,16741	2	circRNA	MKLN1	NM_001145354	10,11,12,13	chr7:131414710-131429032|chr7:131445903-131463216
chr7:135577796-135593192	circular_RNA/3	0	+	135577795	135577795	0,0,0	7	2.29176e+20	0,955,7036,9779,10059,13654,15191	3	circRNA	NUP205	NM_001329434	6,7,8,9,10,11,12	chr7:135577128-135577795|chr7:135593192-135594546
chr7:139078552-139080243	circular_RNA/2	0	-	139078551	139078551	0,0,0	2	102774	0,918	2	circRNA	ZC3HAV1	ENST00000242351.10	5,4	chr7:139076409-139078551|chr7:139080243-139083779
chr7:139398599-139409654	circular_RNA/2	0	+	139398598	139398598	0,0,0	5	99,111,144,177,92	0,3538,7045,8575,10964	2	circRNA	LUC7L2	ENST00000541170.7	4,5,6,7,8	chr7:139376156-139398598|chr7:139409654-139412550
chr7:139715932-139717015	circular_RNA/2	0	-	139715931	139715931	0,0,0	1	1084	0	2	circRNA	HIPK2	ENST00000406875.8	2	chr7:139631725-139715931|chr7:139717015-139777604
chr7:140096555-140120529	circular_RNA/2	0	-	140096554	140096554	0,0,0	10	209,149,98,155,125,210,90,92,107,88	0,344,990,2324,3344,5396,14540,16936,22558,23887	2	circRNA	KDM7A	ENST00000397560.7	17,16,15,14,13,12,11,10,9,8	chr7:140094138-140096554|chr7:140120529-140124620
chr7:140355668-140358785	circular_RNA/2	0	-	140355667	140355667	0,0,0	2	97146	0,2972	2	circRNA	SLC37A3	ENST00000477571.5	7,6	chr7:140351451-140355667|chr7:140358785-140364407
chr7:140776912-140808995	circular_RNA/2	0	-	140776911	140776911	0,0,0	10	177,85,118,137,37,160,120,149,103,104	0,1079,4664,6109,10636,17396,23450,24500,31048,31980	2	circRNA	BRAF	NM_001378474	13,12,11,10,9,8,7,6,5,4	chr7:140754233-140776911|chr7:140808995-140834608
chr7:142942434-142943883	circular_RNA/2	0	-	142942433	142942433	0,0,0	5	96,170,68,111,101	0,441,842,1052,1349	2	circRNA	KEL	ENST00000355265.7	18,17,16,15,14	chr7:142941413-142942433|chr7:142943883-142944322
chr7:152263016-152315338	circular_RNA/2	0	-	152263015	152263015	0,0,0	6	1.15172e+17	0,2022,10689,46950,48782,52122	2	circRNA	KMT2C	ENST00000262189.11	9,8,7,6,5,4	chr7:152252715-152263015|chr7:152315338-152330600
chr7:152309966-152315338	circular_RNA/2	0	-	152309965	152309965	0,0,0	3	110149201	0,1832,5172	2	circRNA	KMT2C	ENST00000262189.11	6,5,4	chr7:152273867-152309965|chr7:152315338-152330600
chr7:152309966-152435787	circular_RNA/3	0	-	152309965	152309965	0,0,0	6	110,149,201,139,89,162	0,1832,5172,20635,48621,125660	3	circRNA	KMT2C	ENST00000679645.1	7,6,5,4,3,2	chr7:152273867-152309965|chr7:152435787-152436621
chr7:155665175-155680908	circular_RNA/7	0	+	155665174	155665174	0,0,0	4	79,49,77,319	0,7692,13433,15415	7	circRNA	RBM33	ENST00000287912.7	2,3,4,5	chr7:155644919-155665174|chr7:155680908-155700772
chr7:155665175-155707068	circular_RNA/2	0	+	155665174	155665174	0,0,0	6	79,49,77,319,172,209	0,7692,13433,15415,35598,41685	2	circRNA	RBM33	ENST00000401878.8	2,3,4,5,6,7	chr7:155644919-155665174|chr7:155707068-155711202
chr7:155672867-155680908	circular_RNA/11	0	+	155672866	155672866	0,0,0	3	49,77,319	0,5741,7723	11	circRNA	RBM33	ENST00000287912.7	3,4,5	chr7:155665253-155672866|chr7:155680908-155700772
chr7:155672867-155707068	circular_RNA/3	0	+	155672866	155672866	0,0,0	5	49,77,319,172,209	0,5741,7723,27906,33993	3	circRNA	RBM33	ENST00000401878.8	3,4,5,6,7	chr7:155665253-155672866|chr7:155707068-155711202
chr7:155706860-155718443	circular_RNA/3	0	+	155706859	155706859	0,0,0	3	209,253,59	0,4343,11525	3	circRNA	RBM33	ENST00000401878.8	7,8,9	chr7:155700944-155706859|chr7:155718443-155737529
chr7:156756393-156826744	circular_RNA/2	0	-	156756392	156756392	0,0,0	6	73,65,69,127,104,140	0,5741,6715,7276,39996,70212	2	circRNA	LMBR1	NR_146959	9,8,7,6,5,4	chr7:156734257-156756392|chr7:156826744-156833752
chr7:157183878-157216971	circular_RNA/4	0	+	157183877	157183877	0,0,0	6	152,188,87,158,233,105	0,2956,17843,23520,23825,32989	4	circRNA	UBE3C	ENST00000348165.10	9,10,11,12,13,14	chr7:157182328-157183877|chr7:157216971-157220688
chr7:158759486-158764853	circular_RNA/5	0	-	158759485	158759485	0,0,0	5	96,90,49,83,177	0,572,2010,3597,5191	5	circRNA	ESYT2	ENST00000251527.10	13,12,11,10,9	chr7:158749723-158759485|chr7:158764853-158767653
chr7:158788004-158799072	circular_RNA/5	0	-	158788003	158788003	0,0,0	5	90,73,77,135,42	0,341,5646,9938,11027	5	circRNA	ESYT2	ENST00000251527.10	6,5,4,3,2	chr7:158773396-158788003|chr7:158799072-158829088
[truncated: 22,144 more rows]

## Sheet: S4
Table S4. BL_CIRI2_unique_circRNAS
[truncated: 20,387 more rows]

## Sheet: S5
Table S5. BL_common_unique_circRNAs
[truncated: 12,318 more rows]

## Sheet: S6
Table S6. V04_CE2_unique_circRNAs
[truncated: 18,958 more rows]

## Sheet: S7
Table S7. V04_CIRI2_unique_circRNAs
[truncated: 16,984 more rows]

## Sheet: S8
Table S8. V04_common_unique_circRNAs
[truncated: 9,924 more rows]

[truncated: 17 more sheets: S9, S10, S11, S12, S13, S14, S15, S16, S17, S18, S19, S20, S21, S22, S23, S24, S25]
