# Supplementary material for: Dysregulated circRNA–miRNA–mRNA networks reveal stage-specific mRNA expression changes in Parkinson’s disease
Source: Mol Brain. 2025 Dec 1;19:4. doi: 10.1186/s13041-025-01262-2 (PMC12798134; doi:10.1186/s13041-025-01262-2)
Supplement: Supplementary file 2 — Additional file2 (XLSX 34365 kb) [file 13041_2025_1262_MOESM2_ESM.xlsx]

## Sheet: S26
Table S26. BL_DE_linear_transcripts
X	logFC	AveExpr	t	P.Value	adj.P.Val	B	diffexpressed
MSTRG.41657	-3.02923	2.3738	-8.16963	6.2e-14	6.17e-09	20.6074	Down
MSTRG.41653|ANKRD20A11P	-1.53956	1.03476	-7.44025	4.47e-12	2.23e-07	16.4788	Down
MSTRG.41654	-2.65206	3.11708	-6.93381	7.77e-11	2.58e-06	14.1711	Down
MSTRG.41653	-1.92902	2.94399	-6.81546	1.49e-10	3.71e-06	13.5791	Down
MSTRG.41656	-2.39463	2.29815	-6.74682	2.17e-10	4.33e-06	13.1194	Down
MSTRG.23596|SEMA4B	0.460019	3.5356	6.6587	3.5e-10	5.29e-06	12.848	Up
MSTRG.4943	0.706086	5.18478	6.64779	3.72e-10	5.29e-06	12.805	Up
MSTRG.4378|OTUD7B	-0.322093	4.48654	-6.61661	4.4e-10	5.48e-06	12.6426	Down
MSTRG.1173	-0.772961	4.03557	-6.46956	9.68e-10	1.01e-05	11.8848	Down
MSTRG.41659	-1.68419	0.135451	-6.46104	1.01e-09	1.01e-05	11.2365	Down
MSTRG.44428	0.718752	1.76814	6.27133	2.76e-09	2.5e-05	10.8304	Up
MSTRG.9695|EIF3A	-0.407566	6.78914	-6.10312	6.61e-09	5.49e-05	10.0193	Down
MSTRG.53330	-0.262384	7.98994	-6.05363	8.52e-09	6.18e-05	9.73066	Stable
MSTRG.5229|CD247	-0.404891	5.9386	-6.0366	9.3e-09	6.18e-05	9.71454	Down
MSTRG.27226	0.278009	3.72972	5.98558	1.21e-08	7.41e-05	9.49217	Stable
MSTRG.37649	0.285637	5.97681	5.97647	1.26e-08	7.41e-05	9.41444	Stable
ENSG00000112874.10|NUDT12	-1.82326	0.810802	-5.91001	1.77e-08	9.8e-05	8.89	Down
MSTRG.11853|SART1	-0.299844	5.62889	-5.84612	2.44e-08	0.00012805	8.79836	Stable
MSTRG.14009|CLSTN3	-0.491123	3.94667	-5.77961	3.41e-08	0.000160414	8.51011	Down
MSTRG.2548|SSBP3	-0.39079	3.63444	-5.7703	3.57e-08	0.000160414	8.46742	Down
MSTRG.27224	0.228929	3.63548	5.76277	3.7e-08	0.000160414	8.43127	Stable
MSTRG.6472|SUSD4	-0.409107	1.77469	-5.76838	3.6e-08	0.000160414	8.41797	Down
MSTRG.43594|GRAP2	-0.341922	5.95187	-5.72292	4.51e-08	0.000187345	8.20345	Down
MSTRG.32607|RASAL3	-0.610669	3.69561	-5.68836	5.35e-08	0.000205137	8.08427	Down
MSTRG.24229	1.68918	-3.73969	6.03909	9.18e-09	6.18e-05	7.98035	Up
MSTRG.48330|FGFBP2	-0.530506	4.9957	-5.63464	6.97e-08	0.00024834	7.8156	Down
MSTRG.63438	0.258954	5.04017	5.6274	7.22e-08	0.00024834	7.77494	Stable
MSTRG.60094|TRBV12-4	-0.54221	1.19574	-5.61365	7.73e-08	0.00024834	7.66786	Down
MSTRG.13123|FXYD6	-0.833365	0.876472	-5.6191	7.52e-08	0.00024834	7.64593	Down
MSTRG.39121	1.7012	-1.39658	5.70272	4.99e-08	0.000198745	7.63284	Up
MSTRG.35192	-0.30824	3.12894	-5.52575	1.19e-07	0.000337381	7.33748	Down
MSTRG.54570|CARMIL1	0.481966	3.02966	5.51044	1.28e-07	0.000345289	7.26738	Up
MSTRG.65704|SLC27A4	-0.314364	2.93693	-5.50948	1.28e-07	0.000345289	7.26364	Down
MSTRG.34248|SPACA6-AS1	-1.11139	-0.747151	-5.62379	7.35e-08	0.00024834	7.24959	Down
MSTRG.12201	0.314129	8.23396	5.52848	1.17e-07	0.000337381	7.19068	Up
MSTRG.3832	0.314301	8.73037	5.48598	1.44e-07	0.000376571	6.96833	Up
MSTRG.65958|OLFM1	-1.21953	0.498523	-5.46964	1.55e-07	0.000396956	6.91191	Down
MSTRG.32333|S1PR5	-0.454044	5.30535	-5.43025	1.88e-07	0.000457948	6.86601	Down
MSTRG.27222	0.172418	5.16014	5.4239	1.94e-07	0.000457948	6.83541	Stable
MSTRG.32574|DNAJB1	-0.244937	5.33397	-5.41948	1.98e-07	0.000457948	6.81403	Stable
MSTRG.1003	-0.94025	-1.42225	-5.57207	9.47e-08	0.000294688	6.76627	Down
MSTRG.28551|CCL5	-0.450939	7.32525	-5.42479	1.93e-07	0.000457948	6.76534	Down
MSTRG.39133	0.321844	6.32693	5.39877	2.18e-07	0.000494065	6.67832	Up
MSTRG.8770	-0.668871	2.88153	-5.3718	2.48e-07	0.000512262	6.64549	Down
MSTRG.64911	0.257238	4.32226	5.37184	2.48e-07	0.000512262	6.62197	Stable
MSTRG.24443|CARHSP1	-0.238268	5.05367	-5.36939	2.51e-07	0.000512262	6.59567	Stable
MSTRG.59462|DOCK4	0.494879	5.38649	5.36323	2.58e-07	0.000514911	6.55014	Up
MSTRG.33547	-0.188563	6.53636	-5.36856	2.52e-07	0.000512262	6.53904	Stable
MSTRG.27409|CD68	-0.554513	3.99655	-5.33183	3e-07	0.000554889	6.45539	Down
MSTRG.60057|TRBV4-1	-0.977504	0.00103895	-5.38026	2.38e-07	0.000512262	6.45533	Down
MSTRG.33106|PLEKHF1	-0.339441	4.1235	-5.32122	3.15e-07	0.000560943	6.40408	Down
MSTRG.3842	0.333368	5.95209	5.33486	2.96e-07	0.000554889	6.40339	Up
MSTRG.38369	0.425133	2.34072	5.3154	3.24e-07	0.000566468	6.39569	Up
MSTRG.6967	0.199309	6.55125	5.33048	3.02e-07	0.000554889	6.36104	Stable
MSTRG.29031|DND1P1	0.400606	1.67452	5.27432	3.93e-07	0.00064799	6.20835	Up
MSTRG.54776	-0.214963	6.46225	-5.29173	3.62e-07	0.000622426	6.1958	Stable
MSTRG.25555|ENSG00000259866	0.399125	1.99255	5.26898	4.03e-07	0.00064799	6.19012	Up
MSTRG.40927	0.278559	5.218	5.27092	4e-07	0.00064799	6.1441	Stable
MSTRG.39321|COL6A3	-0.715389	2.06425	-5.25741	4.26e-07	0.000673262	6.13539	Down
MSTRG.12319|PPP1R1AP1	0.421647	0.0711824	5.27327	3.95e-07	0.00064799	6.096	Up
MSTRG.32034|HDGFL2	-0.376371	4.08858	-5.24337	4.55e-07	0.000707792	6.05991	Down
MSTRG.19888	0.290695	5.43076	5.23615	4.7e-07	0.000720837	5.98184	Stable
MSTRG.31200	-1.56506	-2.60155	-5.53694	1.12e-07	0.000337381	5.95755	Down
MSTRG.56578	-0.583577	3.37627	-5.2033	5.48e-07	0.000798009	5.89892	Down
MSTRG.6029|CHIT1	0.461297	2.32639	5.19593	5.67e-07	0.000798009	5.87361	Up
MSTRG.13126|FXYD6-AS1	-1.55682	-1.0869	-5.33126	3.01e-07	0.000554889	5.85199	Down
MSTRG.11621	-0.340577	6.58223	-5.20737	5.38e-07	0.000798009	5.81599	Down
MSTRG.25551	0.351992	5.72631	5.19539	5.69e-07	0.000798009	5.78945	Up
MSTRG.6113|ENSG00000271580	0.274974	1.56764	5.16221	6.63e-07	0.000893109	5.72201	Stable
MSTRG.52028	0.321689	2.55645	5.15036	7.01e-07	0.000918635	5.67545	Up
MSTRG.13260	-0.879389	-0.507412	-5.20887	5.34e-07	0.000798009	5.63405	Down
MSTRG.17912	0.415482	6.91182	5.15591	6.83e-07	0.000907294	5.56277	Up
MSTRG.48593|SMIM14-DT	0.454607	0.153656	5.14335	7.24e-07	0.000924546	5.56226	Up
MSTRG.60601	1.19485	2.53849	5.11784	8.14e-07	0.000980745	5.5334	Up
MSTRG.4741|PBXIP1	-0.464927	7.1527	-5.14719	7.11e-07	0.000920062	5.526	Down
MSTRG.32126|GTF2F1	-0.216282	5.06518	-5.11447	8.27e-07	0.000980745	5.46534	Stable
MSTRG.57465|SDK1	-1.07074	0.324222	-5.12	8.06e-07	0.000980745	5.42323	Down
MSTRG.37862	0.293251	5.07119	5.09728	8.95e-07	0.00103674	5.38479	Stable
MSTRG.20251	0.288768	4.63969	5.09358	9.1e-07	0.00104233	5.3837	Stable
MSTRG.17167	-1.45776	-3.47004	-5.32733	3.06e-07	0.000554889	5.38304	Down
MSTRG.56249	0.216366	5.17775	5.08907	9.29e-07	0.00105178	5.34607	Stable
MSTRG.46129	0.24242	7.9723	5.11584	8.22e-07	0.000980745	5.33584	Stable
MSTRG.62390	0.233139	8.18255	5.10878	8.49e-07	0.000994917	5.29376	Stable
MSTRG.51198|RAI14	-1.12548	-0.462779	-5.12333	7.94e-07	0.000980745	5.27821	Down
MSTRG.37650	0.23849	3.75091	5.06093	1.06e-06	0.00115721	5.26926	Stable
MSTRG.36700|IGKV1-8	-1.15453	-1.43588	-5.19614	5.67e-07	0.000798009	5.23345	Down
MSTRG.45281	-1.18143	-1.40612	-5.19136	5.79e-07	0.000801809	5.21805	Down
MSTRG.63355	0.780282	1.96473	5.04265	1.15e-06	0.00119238	5.21801	Up
MSTRG.8156|SYT15-AS1	-0.587724	0.675779	-5.05133	1.1e-06	0.00118309	5.19983	Down
MSTRG.19887	0.336748	5.547	5.05252	1.1e-06	0.00118309	5.17198	Up
MSTRG.42857	0.296249	4.23257	5.03979	1.16e-06	0.00119558	5.16435	Stable
MSTRG.32313|DNMT1	-0.274059	5.70982	-5.04336	1.15e-06	0.00119238	5.13345	Stable
MSTRG.58130|ELMO1	0.269045	5.74987	5.04384	1.14e-06	0.00119238	5.12689	Stable
MSTRG.60600|ENSG00000253853	1.23369	0.66869	5.02046	1.27e-06	0.00126633	5.1027	Up
MSTRG.36343|OR7E46P	-1.21602	-1.01095	-5.1183	8.12e-07	0.000980745	5.10146	Down
MSTRG.15115	-0.988656	4.97147	-5.02293	1.26e-06	0.00126482	5.08146	Down
MSTRG.49611	0.330285	6.21143	5.03062	1.21e-06	0.00123382	5.04892	Up
MSTRG.56516	-0.953877	1.55238	-4.99662	1.42e-06	0.00136987	5.01368	Down
MSTRG.49659	0.200042	4.47939	5.00424	1.37e-06	0.00134294	5.00514	Stable
MSTRG.53214|JAKMIP2	-0.397398	3.71806	-4.98789	1.47e-06	0.00138566	4.96349	Down
MSTRG.441|RERE	0.274342	4.43983	4.98549	1.49e-06	0.00138681	4.92572	Stable
MSTRG.66169	-0.842124	0.548214	-4.98867	1.47e-06	0.00138566	4.92322	Down
MSTRG.42751|IGLV1-44	-0.745269	-0.0113453	-5.00315	1.37e-06	0.00134294	4.91619	Down
MSTRG.11557|PRPF19	-0.33192	4.83808	-4.98231	1.51e-06	0.00138757	4.90505	Down
MSTRG.53717	0.291942	3.60788	4.96913	1.6e-06	0.00142454	4.8812	Stable
MSTRG.32548|ADGRL1-AS1	-0.420307	2.86618	-4.96216	1.65e-06	0.0014332	4.87331	Down
MSTRG.18988|ENSG00000288820	0.238814	2.94976	4.96337	1.65e-06	0.0014332	4.87284	Stable
MSTRG.64434	0.815295	3.99697	4.96031	1.67e-06	0.0014332	4.82824	Up
MSTRG.32825	0.419207	3.67939	4.95647	1.7e-06	0.00144575	4.82464	Up
MSTRG.6701|ENSG00000282564	-1.46837	-2.33867	-5.18776	5.89e-07	0.000804173	4.77323	Down
MSTRG.39136	-0.739059	-0.0742874	-4.96746	1.62e-06	0.00142454	4.76435	Down
MSTRG.41495|ZGPAT	-0.279325	4.38626	-4.94292	1.8e-06	0.00149043	4.75234	Stable
MSTRG.35791|PRKCE	0.375733	4.12448	4.94229	1.81e-06	0.00149043	4.75165	Up
ENSG00000050730.16|TNIP3	-0.674658	0.727526	-4.9404	1.83e-06	0.00149043	4.74664	Down
MSTRG.49587	0.202359	5.49847	4.94824	1.76e-06	0.00148758	4.72792	Stable
MSTRG.8380	0.377669	0.821749	4.9229	1.97e-06	0.00156109	4.6999	Up
MSTRG.10264|TSPAN32	-0.307415	3.96047	-4.9266	1.94e-06	0.00154767	4.69698	Down
MSTRG.62699	0.221221	5.76253	4.94109	1.82e-06	0.00149043	4.68602	Stable
MSTRG.44926	0.527989	5.47417	4.93629	1.86e-06	0.00150588	4.67413	Up
MSTRG.47003|PLCH1	-0.945336	0.288881	-4.92967	1.92e-06	0.00153879	4.65438	Down
MSTRG.35436|TOGARAM2	-0.401693	2.72222	-4.90751	2.12e-06	0.00165929	4.64705	Down
MSTRG.25472	-2.08467	2.75364	-4.90453	2.14e-06	0.00166841	4.64114	Down
MSTRG.6749	0.468632	2.75439	4.88912	2.3e-06	0.0017735	4.56474	Up
MSTRG.68727	0.925177	-5.1222	4.98127	1.52e-06	0.00138757	4.56305	Up
ENSG00000224227.4|OR2L1P	-1.34376	-2.02351	-5.08666	9.4e-07	0.00105178	4.55326	Down
MSTRG.57254|RAMACL	0.26196	3.07666	4.8862	2.33e-06	0.00178293	4.54659	Stable
MSTRG.21113|IGHV3-15	-0.828292	0.468693	-4.87213	2.48e-06	0.00183927	4.44709	Down
MSTRG.44521	0.230417	5.49413	4.87848	2.41e-06	0.00183123	4.4322	Stable
MSTRG.3856	0.655688	2.68238	4.84853	2.75e-06	0.00195826	4.39688	Up
MSTRG.65242	0.355879	2.40782	4.84645	2.78e-06	0.00195826	4.3954	Up
MSTRG.59464|DOCK4-AS1	0.528471	1.77065	4.84412	2.81e-06	0.00195826	4.39274	Up
MSTRG.64433	0.804218	3.39794	4.84396	2.81e-06	0.00195826	4.35847	Up
MSTRG.3843	0.394383	6.63698	4.87231	2.47e-06	0.00183927	4.35086	Up
MSTRG.61751	0.452636	1.77975	4.83343	2.94e-06	0.00195826	4.34909	Up
MSTRG.42751|IGLV1-47	-1.04334	-0.355727	-4.8689	2.51e-06	0.00184081	4.30938	Down
MSTRG.42753|IGLV7-46	-1.08483	-1.68037	-4.96948	1.6e-06	0.00142454	4.30379	Down
MSTRG.64436	0.769761	4.06129	4.83314	2.95e-06	0.00195826	4.29231	Up
MSTRG.42160|FAM3B	-2.11409	-1.31903	-4.96772	1.61e-06	0.00142454	4.28886	Down
MSTRG.8409|JMJD1C-AS1	0.249408	2.92356	4.82198	3.09e-06	0.00202049	4.28434	Stable
MSTRG.40260	-2.60113	0.732655	-4.8435	2.81e-06	0.00195826	4.27713	Down
MSTRG.31515	0.303025	5.97052	4.84236	2.83e-06	0.00195826	4.25782	Up
MSTRG.36700|IGKV1-17	-1.04956	-0.642991	-4.86609	2.54e-06	0.00185034	4.23995	Down
MSTRG.60070|TRBV9	-0.512818	1.08581	-4.80706	3.3e-06	0.00210944	4.23041	Down
MSTRG.36718|IGKV2-24	-0.948589	-0.815027	-4.87231	2.48e-06	0.00183927	4.22963	Down
MSTRG.49342	0.451572	6.40137	4.8372	2.89e-06	0.00195826	4.21376	Up
MSTRG.25511	-3.39567	2.12346	-4.80429	3.35e-06	0.00210944	4.20834	Down
MSTRG.5373	-0.466887	2.57112	-4.79967	3.41e-06	0.00212598	4.2051	Down
MSTRG.41658|RNU6-954P	-1.17011	-3.06229	-5.0796	9.7e-07	0.00107431	4.19902	Down
MSTRG.17660|ENSG00000289617	-0.650163	-0.253139	-4.82441	3.06e-06	0.0020196	4.17929	Down
MSTRG.4465|ENSG00000272755	-0.671509	-1.11754	-4.87075	2.49e-06	0.00183927	4.17898	Down
MSTRG.20766|MEG3	-1.00225	0.343933	-4.80806	3.29e-06	0.00210944	4.17445	Down
MSTRG.14628|H3-5	0.359912	1.86353	4.78509	3.64e-06	0.00221161	4.1518	Up
MSTRG.55031|RING1	-0.217636	3.8933	-4.79479	3.49e-06	0.00215863	4.14876	Stable
MSTRG.3138	0.199386	6.63122	4.82134	3.1e-06	0.00202049	4.13936	Stable
MSTRG.32247|MUC16	-1.7305	0.348979	-4.80786	3.29e-06	0.00210944	4.13693	Down
MSTRG.21730	1.68804	-4.58334	4.98774	1.47e-06	0.00138566	4.13051	Up
MSTRG.1803	0.325508	2.33394	4.78119	3.7e-06	0.00222266	4.12953	Up
MSTRG.64039	0.37826	5.17156	4.80139	3.39e-06	0.00212322	4.12136	Up
MSTRG.60602	1.27343	1.08279	4.77726	3.77e-06	0.00223449	4.12051	Up
MSTRG.48076|JAKMIP1	-0.484936	3.84453	-4.7787	3.74e-06	0.00223367	4.08693	Down
MSTRG.59633|SND1-IT1	0.345546	-0.498877	4.79269	3.52e-06	0.00216529	4.06829	Up
MSTRG.8389	0.284884	3.12446	4.76926	3.9e-06	0.00226048	4.0623	Stable
MSTRG.34251	-1.13849	-0.837372	-4.83628	2.9e-06	0.00195826	4.06011	Down
MSTRG.18916|HAUS4	0.352305	4.09487	4.77526	3.8e-06	0.00224087	4.05539	Up
MSTRG.40928	0.295515	3.87782	4.76188	4.03e-06	0.00231991	4.00856	Stable
ENSG00000229676.3|ZNF492	-1.08278	-0.357245	-4.78974	3.57e-06	0.00218009	4.00372	Down
MSTRG.64429	0.780558	4.90642	4.77017	3.89e-06	0.00226048	3.99844	Up
MSTRG.47859|ZNF595	-0.528907	3.53722	-4.75364	4.18e-06	0.00233903	3.99385	Down
MSTRG.1983	0.180514	4.45864	4.757	4.12e-06	0.00232372	3.96877	Stable
MSTRG.65822|FAM78A	-0.310356	4.93242	-4.7594	4.07e-06	0.00231991	3.96613	Down
MSTRG.54811	-1.52325	-0.650225	-4.80482	3.34e-06	0.00210944	3.96548	Down
MSTRG.66154|MT-CO3	-0.528593	6.66242	-4.77111	3.87e-06	0.00226048	3.93978	Down
MSTRG.18846|TRAC	-0.409573	5.64593	-4.75988	4.07e-06	0.00231991	3.93916	Down
MSTRG.21115|IGHV3-21	-0.704585	0.898184	-4.73123	4.61e-06	0.00247632	3.91949	Down
MSTRG.67504	0.35066	3.86737	4.74009	4.43e-06	0.00241397	3.919	Up
MSTRG.3835	0.464506	0.839273	4.72748	4.68e-06	0.00249595	3.91475	Up
MSTRG.37651	0.220119	4.97813	4.74809	4.28e-06	0.00235682	3.91074	Stable
MSTRG.64245	0.290075	5.99736	4.75643	4.13e-06	0.00232372	3.89861	Stable
MSTRG.59670	0.258693	4.89947	4.74319	4.37e-06	0.00239464	3.8935	Stable
MSTRG.6147|ENSG00000286619	1.82851	0.72216	4.71969	4.85e-06	0.0025684	3.88688	Up
MSTRG.37979	0.278002	4.74246	4.73518	4.53e-06	0.00245284	3.86658	Stable
MSTRG.54895|MICB	0.950435	3.58728	4.71259	5e-06	0.00262114	3.81093	Up
MSTRG.21127|IGHV1-24	-1.30973	-1.6289	-4.83522	2.92e-06	0.00195826	3.80755	Down
MSTRG.52356|Y_RNA	0.312278	-0.48615	4.71547	4.94e-06	0.00260215	3.77243	Up
MSTRG.58573|BNIP3P42	0.421355	0.284016	4.68643	5.6e-06	0.00290586	3.73132	Up
MSTRG.57466	-1.22551	-1.92517	-4.8412	2.84e-06	0.00195826	3.72834	Down
MSTRG.35190	-0.32998	2.37875	-4.68045	5.75e-06	0.0029523	3.7257	Down
MSTRG.41889	0.400276	2.57853	4.67863	5.79e-06	0.00295936	3.70868	Up
MSTRG.62393|ENSG00000225017	0.337065	3.39614	4.68037	5.75e-06	0.0029523	3.69208	Up
MSTRG.6156|RHEX	1.34585	-1.8396	4.75035	4.24e-06	0.00235682	3.68074	Up
MSTRG.6833	0.194109	5.91209	4.69921	5.3e-06	0.00276357	3.66815	Stable
MSTRG.15113|KRT77	-2.78093	-2.38363	-4.83289	2.95e-06	0.00195826	3.65769	Down
MSTRG.60891|USP17L2	-1.06598	0.930108	-4.66567	6.13e-06	0.00309821	3.65647	Down
MSTRG.45662	0.231118	10.6758	4.74895	4.27e-06	0.00235682	3.60214	Stable
MSTRG.31568	-0.44248	5.79004	-4.67679	5.84e-06	0.00296781	3.5917	Down
MSTRG.41534	-0.339347	2.66491	-4.64504	6.7e-06	0.00326123	3.57785	Down
MSTRG.56262|ENSG00000260188	-1.0005	-1.83926	-4.78182	3.69e-06	0.00222266	3.57556	Down
MSTRG.63964	-0.236341	5.08764	-4.66081	6.26e-06	0.00313205	3.55523	Stable
MSTRG.48897|SRD5A3	-0.514049	2.62904	-4.6361	6.96e-06	0.00334927	3.5445	Down
MSTRG.52692	0.314017	5.13077	4.65361	6.45e-06	0.00318926	3.51668	Up
MSTRG.36712|IGKV1-16	-0.765015	-0.051372	-4.64547	6.68e-06	0.00326123	3.51546	Down
MSTRG.25906|ADGRG1	-0.500869	3.10714	-4.63128	7.1e-06	0.00340305	3.51239	Down
MSTRG.11784|CAPN1	-0.268396	5.3845	-4.65315	6.47e-06	0.00318926	3.51154	Stable
MSTRG.21104|IGHV3-7	-0.684457	0.742595	-4.62063	7.44e-06	0.00354523	3.48156	Down
MSTRG.2219	0.664847	1.09799	4.61496	7.62e-06	0.00356245	3.47599	Up
MSTRG.10623|SBF2	0.196732	6.2834	4.65536	6.4e-06	0.00318926	3.4704	Stable
MSTRG.25900|CCDC102A	-0.366697	2.69183	-4.61289	7.69e-06	0.00356245	3.44946	Down
MSTRG.4818|LMNA	-0.586875	3.49003	-4.6137	7.66e-06	0.00356245	3.43098	Down
MSTRG.50356|DDX60L	0.307305	3.53389	4.61636	7.57e-06	0.00356245	3.43012	Up
ENSG00000265872.1|MIR3689A	0.34202	-5.51983	4.60344	8.01e-06	0.00367542	3.42039	Up
MSTRG.37940	0.293747	6.54568	4.64455	6.71e-06	0.00326123	3.41138	Stable
ENSG00000289248.1|ENSG00000289248	-1.22167	-1.7879	-4.73052	4.62e-06	0.00247632	3.3817	Down
MSTRG.7277	0.878885	-5.38476	4.61521	7.61e-06	0.00356245	3.37246	Up
MSTRG.26032|CKLF-CMTM1	1.69873	-0.143984	4.58554	8.64e-06	0.00382658	3.33279	Up
MSTRG.38256	0.215568	7.64261	4.63882	6.88e-06	0.00332649	3.32961	Stable
MSTRG.66302	-1.63339	0.324952	-4.59347	8.35e-06	0.00376608	3.32079	Down
MSTRG.38973|TUBA4B	0.347759	0.00731075	4.58377	8.71e-06	0.00383849	3.31847	Up
MSTRG.67112|PGAM1P7	0.531965	0.102898	4.57998	8.85e-06	0.00384996	3.31288	Up
MSTRG.10246	-1.10659	0.548287	-4.58006	8.85e-06	0.00384996	3.30398	Down
MSTRG.44846|TTC21A	0.460716	2.01501	4.57294	9.12e-06	0.0038991	3.30203	Up
MSTRG.57418|MAD1L1	-0.289265	5.23579	-4.59638	8.25e-06	0.0037365	3.28922	Stable
MSTRG.40315|KIF3B	-0.17852	5.40427	-4.59766	8.21e-06	0.0037365	3.285	Stable
MSTRG.41580	3.18066	-2.56233	4.66123	6.24e-06	0.00313205	3.2635	Up
MSTRG.49343	0.413577	4.77288	4.58633	8.61e-06	0.00382658	3.25985	Up
MSTRG.60908|ENSG00000255556	0.765804	-0.707382	4.58235	8.76e-06	0.00384481	3.25564	Up
MSTRG.60338	-1.06177	-0.934905	-4.61851	7.5e-06	0.00356052	3.23922	Down
MSTRG.64426	1.14884	5.47	4.58933	8.5e-06	0.00381605	3.23058	Up
MSTRG.33873	0.309854	2.32199	4.55154	9.99e-06	0.00416322	3.21145	Up
MSTRG.30005	0.216393	5.1789	4.57775	8.93e-06	0.00385311	3.20977	Stable
MSTRG.16161|ENSG00000287957	-0.220832	2.68273	-4.54803	1.01e-05	0.00418678	3.19215	Stable
MSTRG.65592	0.209612	7.1098	4.5974	8.21e-06	0.0037365	3.19098	Stable
MSTRG.11329	0.442579	3.29738	4.55351	9.9e-06	0.00416322	3.18731	Up
MSTRG.33862|RELB	0.266856	2.85137	4.54901	1.01e-05	0.00418678	3.18613	Stable
MSTRG.11126|TRIM44	-0.174629	6.75582	-4.58673	8.6e-06	0.00382658	3.17344	Stable
MSTRG.14632	0.605941	2.30097	4.54083	1.05e-05	0.00423282	3.16794	Up
MSTRG.56735	0.237198	8.43368	4.60982	7.79e-06	0.003593	3.16536	Stable
MSTRG.43652	0.198049	2.80767	4.54238	1.04e-05	0.0042222	3.16208	Stable
MSTRG.23834	0.306672	6.57646	4.57863	8.9e-06	0.00385311	3.14236	Up
MSTRG.29118|TBX21	-0.435781	4.37305	-4.5463	1.02e-05	0.00418678	3.12833	Down
MSTRG.648|DHRS3	-0.261222	3.59272	-4.53865	1.05e-05	0.00425474	3.12558	Stable
MSTRG.11338	0.783726	-1.3317	4.56945	9.26e-06	0.00394049	3.1106	Up
MSTRG.34776	-2.96099	0.214045	-4.56159	9.57e-06	0.00404005	3.1001	Down
MSTRG.53554|RPLP0P9	-0.559374	1.38354	-4.51709	1.16e-05	0.00441594	3.09633	Down
MSTRG.32004|PIAS4	-0.202782	4.03403	-4.5355	1.07e-05	0.00427724	3.09586	Stable
ENSG00000263427.1|ENSG00000263427	0.648194	-5.37494	4.53315	1.08e-05	0.00428568	3.09374	Up
MSTRG.21100|IGHV2-5	-0.903463	-0.375261	-4.54511	1.03e-05	0.00419085	3.0906	Down
MSTRG.64427	0.722444	7.40539	4.57657	8.98e-06	0.00385571	3.08218	Up
MSTRG.40985	0.235001	4.03868	4.52708	1.11e-05	0.00432822	3.05698	Stable
MSTRG.23635|UNC45A	-0.19394	4.79349	-4.53005	1.09e-05	0.00430428	3.04264	Stable
MSTRG.9703|GRK5	-0.218352	5.11922	-4.53341	1.08e-05	0.00428568	3.04173	Stable
MSTRG.49750|ANK2	-1.1652	0.314615	-4.51239	1.18e-05	0.00448212	3.03421	Down
MSTRG.48807	0.73712	-5.43986	4.51145	1.18e-05	0.0044829	3.03365	Up
MSTRG.49510	0.21829	3.62229	4.51682	1.16e-05	0.00441594	3.03279	Stable
MSTRG.64437	0.738631	4.01931	4.52167	1.13e-05	0.00437668	3.03076	Up
MSTRG.33382|HCST	-0.493915	2.9179	-4.50541	1.21e-05	0.00454668	3.02108	Down
MSTRG.54857|ABCF1	-0.212666	4.62538	-4.52261	1.13e-05	0.00437633	3.02076	Stable
MSTRG.5984|ARL8A	0.278843	3.62546	4.50845	1.2e-05	0.00452284	2.99918	Stable
MSTRG.48331|LINC00504	-0.872302	-1.05634	-4.55162	9.98e-06	0.00416322	2.99328	Down
MSTRG.361|PHF13	0.199657	3.26354	4.50104	1.24e-05	0.00459652	2.98443	Stable
MSTRG.66307	-1.49185	2.48661	-4.48969	1.3e-05	0.00474012	2.98212	Down
MSTRG.54538|KIAA0319	0.490505	2.87846	4.49703	1.26e-05	0.0046575	2.97926	Up
MSTRG.24095|TMEM204	-0.336317	4.12388	-4.50427	1.22e-05	0.00455132	2.97069	Down
ENSG00000230233.1|ENSG00000230233	0.487301	-5.50909	4.48572	1.32e-05	0.00477852	2.96527	Up
MSTRG.2029	-0.873135	-1.43248	-4.56556	9.41e-06	0.00398927	2.94685	Down
MSTRG.35954|ENSG00000240401	0.265971	2.28662	4.48328	1.33e-05	0.00479226	2.94666	Stable
MSTRG.7799	0.39953	6.6516	4.52932	1.1e-05	0.00430428	2.939	Up
MSTRG.4536|TUFT1	0.299833	2.46513	4.48241	1.34e-05	0.00479226	2.93754	Stable
MSTRG.49236	0.245211	5.15536	4.50621	1.21e-05	0.00454668	2.92549	Stable
MSTRG.56185	0.227929	2.45509	4.47675	1.37e-05	0.0048725	2.91661	Stable
MSTRG.39120	0.210238	7.96635	4.53765	1.06e-05	0.00425561	2.90122	Stable
MSTRG.63219|PLEC	-0.672392	7.38918	-4.52295	1.13e-05	0.00437633	2.89178	Down
MSTRG.65238|KIAA1958	0.245097	3.47779	4.47809	1.36e-05	0.00486259	2.88606	Stable
MSTRG.37349	0.39516	4.85252	4.49183	1.29e-05	0.00472529	2.8805	Up
MSTRG.28867|RUNDC1	0.177561	4.58173	4.48568	1.32e-05	0.00477852	2.87162	Stable
MSTRG.8185|SHLD2P3	-0.421322	0.15135	-4.466	1.43e-05	0.00502531	2.86943	Down
MSTRG.16709|HCAR3	0.928431	3.54136	4.47406	1.38e-05	0.00491021	2.86089	Up
MSTRG.8428	0.166597	8.57492	4.53023	1.09e-05	0.00430428	2.83623	Stable
MSTRG.5077|HSD17B7	0.194774	3.99376	4.46602	1.43e-05	0.00502531	2.81924	Stable
MSTRG.49388	0.347203	1.81264	4.44542	1.56e-05	0.00532647	2.81247	Up
MSTRG.39120|SP110	0.321612	5.61642	4.48248	1.34e-05	0.00479226	2.8082	Up
MSTRG.38370	0.322113	3.96431	4.46303	1.45e-05	0.00507037	2.80719	Up
MSTRG.67507|ZC3H12B	0.437672	3.33997	4.45419	1.51e-05	0.00520655	2.79623	Up
MSTRG.47683	0.205834	3.19222	4.45035	1.53e-05	0.00527245	2.78927	Stable
MSTRG.56577|VNN1	-1.51316	0.900005	-4.43923	1.6e-05	0.00537401	2.78686	Down
MSTRG.667	0.219247	8.61658	4.5173	1.15e-05	0.00441594	2.78089	Stable
MSTRG.19158	0.411207	0.724344	4.42862	1.67e-05	0.0054974	2.75822	Up
MSTRG.16147|ENSG00000277715	0.328666	1.30136	4.42689	1.69e-05	0.00550547	2.75092	Up
MSTRG.25510	-3.02357	1.64204	-4.42878	1.67e-05	0.0054974	2.74828	Down
MSTRG.36673	-0.609349	5.49588	-4.45825	1.48e-05	0.00515457	2.73286	Down
MSTRG.22886	-1.63249	-3.44606	-4.54686	1.02e-05	0.00418678	2.72172	Down
MSTRG.40777	0.240489	6.19446	4.46659	1.43e-05	0.00502531	2.71687	Stable
MSTRG.52226	0.702233	-5.28944	4.44675	1.55e-05	0.00531554	2.69411	Up
MSTRG.20681	-1.14604	0.37393	-4.41779	1.75e-05	0.00557539	2.6875	Down
MSTRG.17451	-0.581697	3.31749	-4.42208	1.72e-05	0.00552744	2.685	Down
MSTRG.3067	0.646938	-1.92495	4.48934	1.3e-05	0.00474012	2.68324	Up
MSTRG.56645|AHI1	0.381838	4.3225	4.43485	1.63e-05	0.00545475	2.68133	Up
MSTRG.46656	0.179517	4.17957	4.43083	1.66e-05	0.0054974	2.67437	Stable
MSTRG.40323|ENSG00000233293	-0.786378	-0.800822	-4.44738	1.55e-05	0.00531554	2.67297	Down
MSTRG.46129|ZBTB20-AS5	0.365408	-0.220577	4.41435	1.78e-05	0.0056041	2.67019	Up
MSTRG.15300|ATP5F1B	-0.489436	5.74652	-4.44297	1.58e-05	0.00532647	2.6589	Down
MSTRG.8083|DEPP1	-0.670535	1.6439	-4.40063	1.88e-05	0.00582662	2.65158	Down
MSTRG.17615	0.215095	3.90653	4.42141	1.73e-05	0.00552744	2.64888	Stable
MSTRG.21115|IGHV3-23	-0.50566	2.33044	-4.39847	1.9e-05	0.0058539	2.62648	Down
MSTRG.33379|ENSG00000280194	-0.287919	2.23973	-4.39621	1.92e-05	0.00587244	2.61857	Stable
MSTRG.25268|SPN	-0.543136	5.59407	-4.42819	1.68e-05	0.0054974	2.60968	Down
MSTRG.18847|TRAV17	-0.421204	1.61732	-4.38751	1.99e-05	0.0060322	2.60095	Down
MSTRG.42207|NDUFV3	-0.157122	5.19579	-4.42192	1.72e-05	0.00552744	2.59839	Stable
MSTRG.54420	0.219417	5.30095	4.42352	1.71e-05	0.00552744	2.59373	Stable
MSTRG.36379|EMX1	-0.736459	0.588978	-4.38506	2.01e-05	0.00607486	2.5849	Down
MSTRG.21108|IGHV3-11	-0.76886	0.192766	-4.38837	1.98e-05	0.00602915	2.57881	Down
MSTRG.47233|TNIK	-0.834675	4.92984	-4.40839	1.82e-05	0.00572432	2.56891	Down
MSTRG.47833	0.203182	4.21898	4.40378	1.86e-05	0.00579826	2.56747	Stable
MSTRG.44882|ENSG00000202517	0.559226	-1.70991	4.44217	1.58e-05	0.00532647	2.56564	Up
MSTRG.36907	-0.415146	3.10698	-4.38366	2.02e-05	0.00609168	2.54305	Down
MSTRG.65277|WHRN	0.622283	0.906497	4.37061	2.13e-05	0.00627681	2.5414	Up
MSTRG.31961|ENSG00000289471	1.30421	-1.91331	4.43268	1.65e-05	0.00548586	2.52786	Up
MSTRG.10823	-1.0883	-1.51551	-4.45564	1.5e-05	0.00519298	2.51845	Down
MSTRG.37113	0.386038	3.02239	4.37607	2.08e-05	0.00621048	2.50755	Up
MSTRG.60110|ENSG00000288882	-0.517725	3.34308	-4.37534	2.09e-05	0.00621048	2.50328	Down
MSTRG.40599|ENSG00000287983	-0.56502	0.722724	-4.36117	2.21e-05	0.00643067	2.50192	Down
MSTRG.56531|LAMA2	-0.49091	2.07358	-4.36319	2.2e-05	0.00640513	2.50002	Down
MSTRG.52984	0.186629	5.79304	4.4039	1.86e-05	0.00579826	2.49297	Stable
MSTRG.67205|ACAA2P1	0.549532	-0.378061	4.36748	2.16e-05	0.00633959	2.49197	Up
MSTRG.63426|RNF152P1	0.377413	0.53762	4.35717	2.25e-05	0.00651823	2.48938	Up
MSTRG.8155|SYT15	-0.445104	1.95008	-4.35535	2.27e-05	0.00654827	2.47292	Down
MSTRG.38097	0.201548	7.2327	4.41802	1.75e-05	0.00557539	2.46887	Stable
MSTRG.62774	0.191115	8.039	4.42627	1.69e-05	0.00550547	2.45424	Stable
ENSG00000164509.16|IL31RA	-0.865961	0.190059	-4.35079	2.31e-05	0.00665288	2.43925	Down
MSTRG.52754	0.192691	6.56742	4.40034	1.88e-05	0.00582662	2.43747	Stable
MSTRG.3655	0.347729	5.27683	4.38016	2.05e-05	0.00614331	2.42444	Up
MSTRG.3161|ENSG00000235308	0.295658	0.825418	4.33789	2.44e-05	0.00679191	2.41993	Stable
MSTRG.1149|PNRC2	0.343727	5.26712	4.37883	2.06e-05	0.00615839	2.41987	Up
MSTRG.23835	0.315642	6.8545	4.40035	1.88e-05	0.00582662	2.41925	Up
MSTRG.61184|DPYSL2	-0.297021	6.5178	-4.39242	1.95e-05	0.00594715	2.41759	Stable
MSTRG.21181|IGHV4-59	-0.557336	1.13645	-4.33539	2.46e-05	0.00679262	2.41066	Down
MSTRG.31365|RAB27B	-0.490027	5.52262	-4.37414	2.1e-05	0.00622271	2.40189	Down
MSTRG.39256|ARL4C	-0.238269	7.2401	-4.39739	1.91e-05	0.00586178	2.39563	Stable
MSTRG.48918|CRACD	-0.904865	0.370171	-4.3361	2.45e-05	0.00679191	2.39388	Down
MSTRG.38368	0.420452	1.45733	4.32777	2.54e-05	0.00695026	2.37489	Up
ENSG00000148773.14|MKI67	-0.434782	3.43074	-4.3418	2.4e-05	0.00679191	2.37065	Down
MSTRG.35797	0.405912	3.00137	4.3397	2.42e-05	0.00679191	2.36951	Up
MSTRG.25351|ENSG00000280211	-0.357692	3.02244	-4.33609	2.45e-05	0.00679191	2.36421	Down
MSTRG.8772	-0.390591	3.99349	-4.34479	2.37e-05	0.00676043	2.35855	Down
MSTRG.36673|RGPD2	-2.16811	1.1296	-4.3221	2.6e-05	0.00704229	2.35235	Down
MSTRG.29448	-0.303898	5.96746	-4.36365	2.19e-05	0.00640513	2.33557	Down
MSTRG.37231|ENSG00000228251	0.36003	-0.228127	4.32243	2.6e-05	0.00704229	2.335	Up
MSTRG.43453|Y_RNA	0.465999	-5.44523	4.31583	2.67e-05	0.00717972	2.32774	Up
MSTRG.39695|FERMT1	-1.57289	-2.57314	-4.49538	1.27e-05	0.00467247	2.32251	Down
MSTRG.14942|TUBA1C	-0.278452	4.5373	-4.34193	2.4e-05	0.00679191	2.32175	Stable
MSTRG.40457|ERGIC3	0.188184	4.63867	4.33882	2.43e-05	0.00679191	2.29852	Stable
MSTRG.35110	-1.25607	1.64596	-4.30539	2.78e-05	0.00732876	2.29837	Down
MSTRG.26725	0.20008	7.18454	4.37185	2.12e-05	0.00626333	2.29118	Stable
MSTRG.60599|LINC03021	0.929231	0.34493	4.30297	2.81e-05	0.00736764	2.28924	Up
MSTRG.59939|TTC26	0.329397	2.29146	4.3108	2.72e-05	0.00726988	2.28748	Up
MSTRG.28512|UNC45B	-0.656141	0.376315	-4.30492	2.79e-05	0.00732876	2.28503	Down
MSTRG.44639|EOMES	-0.376841	4.71594	-4.33335	2.48e-05	0.00683086	2.28238	Down
MSTRG.45040	0.517438	5.20478	4.34019	2.41e-05	0.00679191	2.27155	Up
ENSG00000279613.1|ENSG00000279613	-0.967547	-1.57115	-4.38193	2.03e-05	0.00611687	2.26932	Down
MSTRG.28568|CCL4	-0.352462	4.11503	-4.32278	2.59e-05	0.00704229	2.26877	Down
MSTRG.60059|TRBV6-1	-0.494633	0.704568	-4.29682	2.88e-05	0.00745672	2.26605	Down
MSTRG.65215|DNAJC25-GNG10	0.838055	-5.39561	4.31249	2.7e-05	0.00725417	2.25602	Up
MSTRG.60892	-0.95202	0.401468	-4.29759	2.87e-05	0.00745249	2.25462	Down
MSTRG.31197|LOXHD1	-0.746564	3.31311	-4.3084	2.75e-05	0.00730477	2.2535	Down
MSTRG.49051|UTP3	-0.309522	4.41318	-4.32189	2.6e-05	0.00704229	2.2513	Down
MSTRG.23202	-0.686087	-5.05391	-4.3067	2.77e-05	0.00732876	2.25012	Down
ENSG00000152952.14|PLOD2	-0.792612	0.668099	-4.29164	2.94e-05	0.00757614	2.24462	Down
MSTRG.19890	0.303413	4.4365	4.32121	2.61e-05	0.00704272	2.23899	Up
MSTRG.11603|INCENP	-0.289227	3.05243	-4.30096	2.83e-05	0.00740888	2.22941	Stable
MSTRG.21261|HERC2P3	-0.481629	3.78837	-4.30595	2.78e-05	0.00732876	2.22085	Down
MSTRG.31457|RNU2-69P	0.76501	-3.03067	4.44385	1.57e-05	0.00532647	2.20772	Up
MSTRG.47443	0.20064	4.15347	4.30832	2.75e-05	0.00730477	2.20416	Stable
MSTRG.67513|PRXL2CP1	0.813336	-1.94936	4.34699	2.35e-05	0.00673158	2.19771	Up
MSTRG.24963|CCNYL7	0.411615	1.30997	4.27421	3.16e-05	0.0078877	2.17914	Up
MSTRG.67537|AR	-0.897986	-0.292232	-4.28383	3.04e-05	0.00768165	2.16027	Down
MSTRG.52577|SEMA6A-AS1	0.211194	2.29236	4.27498	3.15e-05	0.00788302	2.15464	Stable
MSTRG.14634|LINC02422	0.282778	3.55362	4.28833	2.98e-05	0.00763951	2.1536	Stable
MSTRG.60058|TRBV19	-0.376496	1.83491	-4.26668	3.26e-05	0.0079963	2.14457	Down
MSTRG.27752|ENSG00000290976	-2.37865	2.86671	-4.26776	3.24e-05	0.0079963	2.14326	Down
MSTRG.40258	-2.24888	-2.14581	-4.42176	1.72e-05	0.00552744	2.1426	Down
MSTRG.24281	0.284192	3.74525	4.28701	3e-05	0.00764145	2.1404	Stable
MSTRG.16102	0.28612	4.93067	4.29982	2.85e-05	0.00742396	2.13396	Stable
MSTRG.63359	0.580364	3.93228	4.28508	3.02e-05	0.00766234	2.12111	Up
MSTRG.56190	0.236559	4.41943	4.2893	2.97e-05	0.00762894	2.11926	Stable
MSTRG.62184	0.359903	2.93492	4.27136	3.2e-05	0.00795962	2.11471	Up
MSTRG.25432|TP53TG3D	-1.42005	-2.87198	-4.44308	1.58e-05	0.00532647	2.11423	Down
ENSG00000105492.16|SIGLEC6	-0.494157	1.09522	-4.25095	3.47e-05	0.00838463	2.10045	Down
MSTRG.67330|SMC1A	-1.52554	4.90734	-4.28174	3.06e-05	0.00772787	2.09598	Down
MSTRG.38355	0.456006	4.69448	4.2873	3e-05	0.00764145	2.09546	Up
MSTRG.10247	-0.976317	-0.422167	-4.26972	3.22e-05	0.00799268	2.08851	Down
MSTRG.55012	0.583787	3.9423	4.27562	3.14e-05	0.00788302	2.08498	Up
MSTRG.46485|CNBP	0.522841	6.93989	4.31199	2.71e-05	0.00725417	2.06808	Up
MSTRG.68904|FLNA	-0.338187	9.41092	-4.34653	2.35e-05	0.00673158	2.06778	Down
MSTRG.24987	0.21469	3.70048	4.26655	3.26e-05	0.0079963	2.06606	Stable
MSTRG.29518|WFDC21P	0.721334	-0.541918	4.24934	3.49e-05	0.00840765	2.05962	Up
MSTRG.31191	-0.553978	4.06961	-4.26306	3.3e-05	0.00805064	2.04776	Down
MSTRG.56740|ATP5PBP6	1.2025	-4.09871	4.42915	1.67e-05	0.0054974	2.04221	Up
MSTRG.49545	0.233266	6.28727	4.29425	2.91e-05	0.00751567	2.0421	Stable
MSTRG.66246	-2.285	-0.871666	-4.29778	2.87e-05	0.00745249	2.02732	Down
MSTRG.31169|SLC14A1	-0.483604	4.84241	-4.26697	3.25e-05	0.0079963	2.02531	Down
MSTRG.59458	0.359267	4.86099	4.26877	3.23e-05	0.0079963	2.01847	Up
MSTRG.63178|TOP1MT	0.280807	2.97145	4.24188	3.6e-05	0.00864392	2.00392	Stable
MSTRG.34250	-1.21068	-3.23395	-4.41426	1.78e-05	0.0056041	2.00003	Down
MSTRG.59568|RNU6-517P	0.880197	-3.48597	4.41427	1.78e-05	0.0056041	1.99975	Up
MSTRG.42762|IGLV1-40	-0.599606	0.596194	-4.22235	3.9e-05	0.00912674	1.99438	Down
MSTRG.44852|CX3CR1	-0.441961	6.18084	-4.27522	3.15e-05	0.00788302	1.98697	Down
MSTRG.54342	0.222374	6.81118	4.28613	3.01e-05	0.00764906	1.98157	Stable
MSTRG.3832|NOTCH2NLR	1.27224	-0.231935	4.22096	3.92e-05	0.00912674	1.98101	Up
MSTRG.42824|IGLC7	-1.0033	-2.04247	-4.33207	2.5e-05	0.00684784	1.97794	Down
MSTRG.61738|CA8	0.799837	1.38009	4.21844	3.96e-05	0.0091683	1.96992	Up
MSTRG.36700|IGKV3-11	-0.579553	1.68319	-4.21586	4e-05	0.00924138	1.96322	Down
MSTRG.16384	0.529629	-0.452501	4.22073	3.92e-05	0.00912674	1.96212	Up
MSTRG.48897|LINC02928	-1.02167	-3.76338	-4.36284	2.2e-05	0.00640513	1.96075	Down
MSTRG.37698|SPOPL-DT	0.249931	1.0074	4.21193	4.06e-05	0.00925987	1.95702	Stable
MSTRG.44393	-0.577351	1.16302	-4.21078	4.08e-05	0.00926078	1.95429	Down
MSTRG.34950|ID2	-0.276415	5.50477	-4.25731	3.38e-05	0.00822023	1.95211	Stable
MSTRG.59999|TMEM178B	-1.10438	-0.497741	-4.23297	3.73e-05	0.00889566	1.95202	Down
MSTRG.6835	0.264393	4.49508	4.24097	3.61e-05	0.00865473	1.93273	Stable
MSTRG.19889|ENSG00000274666	0.39283	0.260351	4.20433	4.19e-05	0.00937542	1.92947	Up
MSTRG.60751	0.277844	3.31597	4.22538	3.85e-05	0.0090849	1.92768	Stable
MSTRG.37210|TMEM87B	2.15876	2.77629	4.21952	3.94e-05	0.00914972	1.91278	Up
MSTRG.45317	0.40039	2.6029	4.21244	4.05e-05	0.00925987	1.90837	Up
MSTRG.38371	0.341786	2.88338	4.21429	4.02e-05	0.00925778	1.90418	Up
MSTRG.18912|REM2	-1.30638	-4.33053	-4.25498	3.41e-05	0.00827791	1.90367	Down
MSTRG.21265|ENSG00000279628	-1.36859	-1.3241	-4.26399	3.29e-05	0.00804023	1.90251	Down
ENSG00000238949.1|RNU7-66P	0.209864	-5.58862	4.19442	4.36e-05	0.00964694	1.89591	Stable
MSTRG.42241|PWP2	0.878076	2.49906	4.20799	4.13e-05	0.00932282	1.89104	Up
ENSG00000242012.1|ENSG00000242012	0.307823	-5.57012	4.18839	4.46e-05	0.00976161	1.87463	Up
MSTRG.33069|LINC00906	-0.717149	0.136101	-4.19212	4.4e-05	0.00969294	1.8714	Down
MSTRG.31193	-0.518988	2.77808	-4.20054	4.25e-05	0.00945543	1.86937	Down
MSTRG.62386|ENSG00000253562	0.315577	0.0598148	4.18506	4.52e-05	0.00983998	1.85603	Up
MSTRG.10236|MOB2	-0.223388	4.32012	-4.21531	4.01e-05	0.00924138	1.85196	Stable
MSTRG.66320	-2.16832	-2.30599	-4.33649	2.45e-05	0.00679191	1.85114	Down
MSTRG.50941	0.381226	1.65217	4.18613	4.5e-05	0.00981942	1.8472	Up
MSTRG.44434	0.777007	-0.619222	4.18899	4.45e-05	0.00976161	1.84365	Up
MSTRG.27979	0.175787	3.95589	4.20975	4.1e-05	0.00927825	1.84235	Stable
MSTRG.50477|TENM3	-1.82673	-2.41842	-4.33613	2.45e-05	0.00679191	1.83474	Down
MSTRG.32930|BNIP3P26	0.426839	1.25109	4.17931	4.63e-05	0.00992257	1.83319	Up
MSTRG.6431|DUSP10	-0.43831	3.07013	-4.19341	4.38e-05	0.00966469	1.82953	Down
MSTRG.13957	0.432657	-0.134509	4.17697	4.67e-05	0.00994618	1.82203	Up
MSTRG.49100|PF4	-0.557514	6.13587	-4.23053	3.77e-05	0.00896202	1.822	Down
MSTRG.41015	0.543649	1.44704	4.17768	4.66e-05	0.0099439	1.82133	Up
MSTRG.7334|CELF2-DT	-1.72581	-2.64077	-4.34047	2.41e-05	0.00679191	1.81985	Down
MSTRG.29683|SMARCD2	-0.240047	4.90312	-4.21219	4.06e-05	0.00925987	1.81233	Stable
MSTRG.44072|MLC1	-0.454616	2.64575	-4.1831	4.56e-05	0.00985272	1.80955	Down
MSTRG.59463|ENSG00000287011	0.694141	-0.535293	4.17572	4.7e-05	0.00995302	1.8014	Up
MSTRG.65861	0.313843	2.25714	4.17756	4.66e-05	0.0099439	1.79467	Up
MSTRG.40118|ABHD12	0.222832	3.33253	4.1894	4.45e-05	0.00976161	1.79415	Stable
MSTRG.67740|MKRN5P	0.359572	1.59755	4.17011	4.8e-05	0.0100924	1.79082	Up
MSTRG.4944	0.240979	-5.57012	4.16352	4.93e-05	0.0102915	1.78548	Stable
MSTRG.18685|RASA3	-0.407703	5.54538	-4.21138	4.07e-05	0.00925987	1.77933	Down
MSTRG.23637|RCCD1	0.321321	1.87689	4.16728	4.86e-05	0.0101853	1.77157	Up
MSTRG.2688|FGGY	0.196275	3.82738	4.18816	4.47e-05	0.00976161	1.76761	Stable
MSTRG.34423|RNU6-165P	0.485511	-5.37208	4.16171	4.97e-05	0.0103054	1.76321	Up
MSTRG.66171	-1.0467	-1.88591	-4.25061	3.48e-05	0.00838463	1.75071	Down
MSTRG.19895	0.287114	5.27278	4.2029	4.21e-05	0.00940226	1.75033	Stable
MSTRG.41536	-0.321046	5.81999	-4.2074	4.14e-05	0.00932372	1.74798	Down
MSTRG.45068	0.209175	6.97727	4.22631	3.83e-05	0.00907238	1.74455	Stable
MSTRG.35537|LTBP1	-0.751607	4.16456	-4.17925	4.63e-05	0.00992257	1.73307	Down
MSTRG.8769	-0.446975	3.19228	-4.16545	4.89e-05	0.0102385	1.72165	Down
MSTRG.36655|ANAPC1P2	1.56254	0.731294	4.14582	5.29e-05	0.0106878	1.71852	Up
MSTRG.28434	-1.00098	-4.4177	-4.20483	4.18e-05	0.00937542	1.7163	Down
MSTRG.63502|NFIB	-1.02028	-0.101587	-4.15238	5.15e-05	0.0105411	1.71193	Down
MSTRG.48751	-2.39615	0.0691741	-4.16292	4.94e-05	0.0102915	1.71019	Down
MSTRG.36145	0.51941	2.76328	4.15992	5e-05	0.0103333	1.70684	Up
MSTRG.47729|MUC20-OT1	0.341586	3.87219	4.1721	4.76e-05	0.0100551	1.70428	Up
MSTRG.50447|ENSG00000250431	0.36888	-5.51969	4.14018	5.41e-05	0.0108417	1.70228	Up
MSTRG.16385	0.489824	2.23793	4.1505	5.19e-05	0.0105554	1.69458	Up
MSTRG.49341	0.41688	7.06826	4.21335	4.04e-05	0.00925987	1.68656	Up
ENSG00000202027.1|Y_RNA	0.461135	-5.45136	4.13639	5.49e-05	0.0109617	1.68644	Up
MSTRG.11736|CCDC88B	-0.354122	6.75603	-4.20463	4.18e-05	0.00937542	1.68574	Down
MSTRG.13047	-0.890264	-4.66397	-4.17438	4.72e-05	0.00998544	1.68528	Down
MSTRG.31837|STK11	-0.346092	5.41292	-4.18402	4.54e-05	0.00985272	1.68254	Down
MSTRG.36694	-1.85611	-0.47218	-4.15947	5.01e-05	0.0103333	1.6641	Down
MSTRG.60270|ENSG00000279536	-0.435955	0.19903	-4.13132	5.6e-05	0.011095	1.66366	Down
MSTRG.11072|TCP11L1	-0.271989	4.03841	-4.15892	5.02e-05	0.0103342	1.65663	Stable
MSTRG.60893|DEFB109D	-0.842556	-2.09258	-4.23316	3.73e-05	0.00889566	1.65561	Down
MSTRG.44357	0.354624	2.13382	4.13325	5.56e-05	0.0110327	1.63757	Up
MSTRG.4977	0.232802	4.30363	4.15631	5.07e-05	0.0104205	1.6267	Stable
MSTRG.38446|STAT4-AS1	-0.28204	1.31221	-4.12035	5.85e-05	0.0114058	1.62485	Stable
MSTRG.8213|RPL13AP19	0.360448	0.761487	4.11715	5.92e-05	0.0114833	1.61955	Up
MSTRG.18881|TRDD1	0.329461	-5.4504	4.11269	6.03e-05	0.0116195	1.60454	Up
MSTRG.4361|ENSG00000233030	0.842205	-5.39703	4.11845	5.89e-05	0.0114694	1.60086	Up
ENSG00000134222.16|PSRC1	-0.323659	1.90705	-4.11725	5.92e-05	0.0114833	1.59628	Down
MSTRG.47417	0.290494	-5.56801	4.10908	6.12e-05	0.0116451	1.59193	Stable
MSTRG.38296	0.301977	8.00804	4.2025	4.22e-05	0.00940226	1.59047	Up
MSTRG.50231	0.185686	9.1517	4.22091	3.92e-05	0.00912674	1.59038	Stable
MSTRG.30386	-1.72105	1.24243	-4.10838	6.13e-05	0.0116451	1.59035	Down
MSTRG.16788	-1.18557	3.01673	-4.12316	5.79e-05	0.0113241	1.58562	Down
MSTRG.58098	0.19657	4.70946	4.14905	5.22e-05	0.0105731	1.58016	Stable
MSTRG.52594|LAMTOR3P2	0.309255	0.00258207	4.10645	6.18e-05	0.011661	1.57832	Up
MSTRG.63431	0.52876	4.32982	4.14424	5.32e-05	0.0107335	1.57627	Up
MSTRG.14479	0.165425	9.75486	4.22703	3.82e-05	0.00906783	1.57506	Stable
MSTRG.30764	-0.775924	-1.50896	-4.16258	4.95e-05	0.0102915	1.57003	Down
MSTRG.1134|PITHD1	-0.519752	7.21196	-4.17969	4.62e-05	0.00992257	1.56853	Down
MSTRG.3087	-0.843588	2.77436	-4.11382	6e-05	0.0115905	1.55684	Down
MSTRG.18883	-0.409581	6.22985	-4.15998	5e-05	0.0103333	1.54972	Down
MSTRG.45267|ENSG00000272762	0.343457	-5.54248	4.09584	6.44e-05	0.012022	1.54578	Up
MSTRG.43487|IL2RB	-1.28483	2.35945	-4.10132	6.31e-05	0.0118356	1.53743	Down
MSTRG.39808	-0.675257	-4.90174	-4.10788	6.15e-05	0.0116451	1.5233	Down
MSTRG.15769|ENSG00000257629	1.06759	-3.91255	4.26578	3.27e-05	0.00800174	1.51298	Up
MSTRG.41655	-2.72069	-0.541415	-4.13674	5.48e-05	0.0109617	1.50934	Down
MSTRG.29801|ENSG00000288109	-0.362021	0.40925	-4.08539	6.71e-05	0.0121884	1.50827	Down
MSTRG.45086	0.632037	4.30725	4.12566	5.73e-05	0.0112777	1.50784	Up
MSTRG.37431	-0.392234	3.30413	-4.10776	6.15e-05	0.0116451	1.50483	Down
MSTRG.35410	0.365438	0.675253	4.08403	6.75e-05	0.0122012	1.50344	Up
MSTRG.35196	0.575629	3.26911	4.11059	6.08e-05	0.0116451	1.50336	Up
MSTRG.66222	-2.0073	1.94665	-4.08483	6.73e-05	0.0121886	1.49988	Down
ENSG00000164626.9|KCNK5	-0.947737	-0.241711	-4.09259	6.53e-05	0.0121313	1.49946	Down
MSTRG.25916	0.42183	-0.419537	4.08681	6.68e-05	0.0121884	1.49652	Up
MSTRG.67949	-0.438606	-0.1598	-4.08592	6.7e-05	0.0121884	1.4926	Down
MSTRG.60104|TRBV24-1	-0.457851	0.123162	-4.08258	6.79e-05	0.012212	1.49217	Down
MSTRG.56951|AKAP12	0.749528	2.61372	4.09912	6.36e-05	0.0119126	1.48918	Up
MSTRG.2232	0.418899	3.49597	4.10799	6.14e-05	0.0116451	1.48507	Up
MSTRG.40652	-0.224818	6.11495	-4.14175	5.37e-05	0.0107963	1.485	Stable
MSTRG.36764	0.454775	-5.44897	4.07943	6.87e-05	0.0122712	1.48439	Up
MSTRG.43564|APOBEC3A	0.584239	3.17788	4.10337	6.26e-05	0.0117812	1.4808	Up
MSTRG.35317	0.195432	5.00738	4.1252	5.74e-05	0.0112777	1.47681	Stable
MSTRG.24182|PDPK1	0.224965	5.43353	4.12851	5.66e-05	0.011197	1.4659	Stable
MSTRG.15502	-1.98194	-1.42599	-4.15501	5.1e-05	0.0104531	1.46315	Down
MSTRG.480	0.215264	5.43321	4.1269	5.7e-05	0.0112462	1.46001	Stable
MSTRG.5534	0.437284	4.36438	4.11145	6.06e-05	0.0116317	1.4557	Up
MSTRG.7005	0.494894	0.164118	4.06788	7.19e-05	0.0126109	1.44763	Up
MSTRG.20305|CEP128	-0.197118	4.58581	-4.10882	6.12e-05	0.0116451	1.44442	Stable
MSTRG.58329|RAMP3	-0.439529	0.705488	-4.06647	7.23e-05	0.0126386	1.44342	Down
MSTRG.29583	0.238734	2.00121	4.07441	7.01e-05	0.0124258	1.43219	Stable
MSTRG.3836	0.469063	3.39899	4.09203	6.54e-05	0.0121355	1.43084	Up
MSTRG.22553	-0.264613	2.87074	-4.08249	6.79e-05	0.012212	1.43049	Stable
MSTRG.62328	1.00364	-3.41931	4.22121	3.91e-05	0.00912674	1.43013	Up
MSTRG.56251	0.264258	1.41365	4.06748	7.2e-05	0.0126109	1.42899	Stable
MSTRG.48352	-0.320451	5.3247	-4.11399	6e-05	0.0115905	1.42703	Down
MSTRG.8964	0.473154	5.03974	4.11199	6.05e-05	0.0116293	1.42215	Up
MSTRG.42567	0.231974	6.64369	4.13505	5.52e-05	0.0109983	1.4214	Stable
MSTRG.50547	0.430599	3.07481	4.08364	6.76e-05	0.0122012	1.41585	Up
MSTRG.46004	-0.389119	7.93028	-4.15109	5.18e-05	0.010552	1.4151	Down
MSTRG.7701	-1.05915	-2.52475	-4.19457	4.35e-05	0.00964694	1.409	Down
MSTRG.39388	-0.481813	3.29795	-4.08036	6.85e-05	0.0122694	1.40706	Down
MSTRG.66156|MT-ND3	-0.782777	3.35189	-4.07642	6.95e-05	0.0123727	1.39551	Down
MSTRG.66223	-1.85377	1.94949	-4.05424	7.59e-05	0.0129843	1.3899	Down
MSTRG.64145	0.431466	5.39631	4.10665	6.18e-05	0.011661	1.38369	Up
MSTRG.23541|MFGE8	-0.345373	2.16808	-4.05856	7.46e-05	0.0129	1.37666	Down
MSTRG.27811	-1.55652	-0.906163	-4.08741	6.66e-05	0.0121884	1.37491	Down
MSTRG.15661|GLIPR1-AS1	-0.730688	-3.21246	-4.22444	3.86e-05	0.00909759	1.37329	Down
MSTRG.2037	-0.443464	1.35857	-4.04776	7.78e-05	0.0131505	1.36788	Down
MSTRG.49339	0.429672	4.64777	4.09106	6.57e-05	0.012159	1.36681	Up
MSTRG.59041	0.455639	5.21948	4.09851	6.38e-05	0.0119188	1.36334	Up
MSTRG.60109|TRBV27	-0.405381	1.04528	-4.04447	7.88e-05	0.0132201	1.36277	Down
MSTRG.49334	0.353986	5.47917	4.10124	6.31e-05	0.0118356	1.36089	Up
MSTRG.20042	0.284171	9.76179	4.1712	4.78e-05	0.0100701	1.36067	Stable
MSTRG.7861|PARD3	-0.635477	1.82215	-4.04874	7.75e-05	0.0131307	1.35862	Down
MSTRG.10243|LSP1	-0.25491	8.32847	-4.14295	5.35e-05	0.0107667	1.35728	Stable
MSTRG.43042	-0.722138	-0.41735	-4.05207	7.65e-05	0.0130358	1.35439	Down
MSTRG.37860	0.331912	1.53301	4.04748	7.79e-05	0.0131505	1.3534	Up
MSTRG.54571|Y_RNA	0.501864	-1.83223	4.0898	6.6e-05	0.0121821	1.3509	Up
MSTRG.29925|LINC02092	-0.723149	-0.923394	-4.06562	7.25e-05	0.0126583	1.35074	Down
MSTRG.181|PRDM16-DT	-1.74905	-2.34409	-4.17594	4.69e-05	0.00995302	1.34905	Down
MSTRG.4363	0.901617	-5.07908	4.07992	6.86e-05	0.0122694	1.34501	Up
ENSG00000224830.2|OR2X1P	-1.00287	-1.21127	-4.07849	6.9e-05	0.0122945	1.33787	Down
ENSG00000196071.6|OR2L13	-1.2695	-2.65673	-4.18346	4.55e-05	0.00985272	1.33324	Down
MSTRG.60398	0.189745	5.0399	4.08629	6.69e-05	0.0121884	1.33225	Stable
MSTRG.3058	0.86481	4.88754	4.08652	6.68e-05	0.0121884	1.33135	Up
MSTRG.63031|KCNK9	-1.70114	-2.69097	-4.17917	4.63e-05	0.00992257	1.3179	Down
MSTRG.6637	-1.02227	-4.83048	-4.05191	7.65e-05	0.0130358	1.31773	Down
MSTRG.39519|TMEM74B	-0.560254	-0.135296	-4.03455	8.19e-05	0.0134798	1.31619	Down
MSTRG.18166	0.297871	5.30973	4.0853	6.72e-05	0.0121884	1.31227	Stable
MSTRG.68633|MAP7D3	-0.221718	3.45379	-4.05671	7.51e-05	0.0129262	1.31029	Stable
MSTRG.39301	-0.292411	2.16792	-4.03918	8.04e-05	0.013401	1.30673	Stable
MSTRG.6878|ACTN2	-1.61081	-2.19609	-4.14949	5.21e-05	0.0105731	1.30371	Down
ENSG00000237492.1|OR2L9P	-0.98442	-1.44737	-4.08015	6.85e-05	0.0122694	1.3032	Down
MSTRG.26121|ENKD1	-0.260973	2.40263	-4.04099	7.99e-05	0.0133515	1.30272	Stable
MSTRG.34606|SLC25A36P1	-0.765902	-2.14875	-4.12359	5.78e-05	0.0113241	1.30048	Down
MSTRG.63776	0.262497	5.77935	4.08703	6.67e-05	0.0121884	1.29336	Stable
MSTRG.42744	-1.02724	-0.669648	-4.0429	7.93e-05	0.0132749	1.28889	Down
MSTRG.38353	0.416489	7.90367	4.12065	5.84e-05	0.0114058	1.28797	Up
MSTRG.49097	0.336421	4.80946	4.07116	7.1e-05	0.0125182	1.28703	Up
MSTRG.55635	0.53345	-5.45487	4.0207	8.64e-05	0.0139335	1.28392	Up
MSTRG.16209	-0.524441	2.42767	-4.03431	8.2e-05	0.0134798	1.28217	Down
MSTRG.55160|STK38	-0.365997	6.36389	-4.08963	6.6e-05	0.0121821	1.28057	Down
MSTRG.3057	0.921622	1.46517	4.02627	8.46e-05	0.0137243	1.27566	Up
MSTRG.57025	0.516884	5.08694	4.07246	7.06e-05	0.0124769	1.27433	Up
MSTRG.51985	-0.406644	0.663396	-4.01668	8.78e-05	0.0140616	1.27056	Down
MSTRG.24800|ABCC6P1	-0.816678	-1.26149	-4.05696	7.5e-05	0.0129262	1.2701	Down
MSTRG.40834	0.211441	2.08975	4.02927	8.36e-05	0.0136092	1.26791	Stable
MSTRG.57361|ENSG00000249852	-0.956748	-1.32687	-4.06204	7.36e-05	0.0127701	1.26375	Down
MSTRG.50693|ENSG00000288930	-0.889385	-0.77144	-4.03456	8.19e-05	0.0134798	1.25988	Down
MSTRG.3446|SLC25A24P1	-0.92773	-4.51442	-4.05732	7.49e-05	0.0129262	1.25707	Down
MSTRG.45873|FILIP1L	0.263968	3.53527	4.04484	7.87e-05	0.0132201	1.25657	Stable
MSTRG.59221|PLOD3	-0.24648	3.06345	-4.0363	8.13e-05	0.0134798	1.25573	Stable
MSTRG.2807|Y_RNA	0.570258	-5.16325	4.03297	8.24e-05	0.0135219	1.25402	Up
MSTRG.8153|GPRIN2	-2.07842	-1.4846	-4.09439	6.48e-05	0.0120681	1.24972	Down
MSTRG.38962|CNPPD1	-0.318552	4.65523	-4.05328	7.61e-05	0.0130107	1.24063	Down
MSTRG.62757	0.195942	5.69846	4.07048	7.12e-05	0.0125296	1.23837	Stable
MSTRG.65574	0.170704	4.09144	4.04588	7.84e-05	0.0132102	1.23447	Stable
MSTRG.67500	0.342276	3.64779	4.03862	8.06e-05	0.0134082	1.2275	Up
MSTRG.43881	-0.278334	4.85129	-4.05085	7.69e-05	0.0130451	1.221	Stable
MSTRG.53922	-0.830617	-4.86417	-4.01783	8.74e-05	0.0140306	1.21354	Down
MSTRG.40059	0.169026	5.31833	4.05514	7.56e-05	0.0129607	1.20397	Stable
MSTRG.17249	-1.35231	-2.898	-4.15139	5.17e-05	0.010552	1.20341	Down
MSTRG.5118|RGS5-AS1	-0.878053	-1.33925	-4.04017	8.01e-05	0.0133719	1.19979	Down
MSTRG.573|MFN2	-0.247605	6.41171	-4.06862	7.17e-05	0.0125991	1.19861	Stable
MSTRG.66021	0.368813	2.84799	4.02008	8.66e-05	0.0139444	1.19859	Up
MSTRG.23058	-0.530032	3.86224	-4.02872	8.38e-05	0.0136165	1.19518	Down
MSTRG.12549|PRSS23	-0.389722	4.10958	-4.03262	8.25e-05	0.0135219	1.19456	Down
MSTRG.66337	-1.66459	2.42751	-4.00397	9.22e-05	0.0146537	1.19265	Down
MSTRG.17819	0.517071	6.04731	4.06431	7.29e-05	0.0127014	1.19007	Up
MSTRG.53880	0.206058	6.13045	4.06074	7.39e-05	0.0128125	1.17811	Stable
MSTRG.66170	-0.978128	0.372294	-3.99048	9.72e-05	0.0151385	1.17783	Down
MSTRG.45267|PCBP4	-0.280542	1.84409	-3.99827	9.43e-05	0.0148007	1.17542	Stable
MSTRG.45271|DUSP7	-0.220576	4.42368	-4.03167	8.28e-05	0.013547	1.17264	Stable
MSTRG.52030	0.213406	3.86	4.02451	8.52e-05	0.0137736	1.16825	Stable
MSTRG.6628|MIR4666A	0.36199	-5.39511	3.98566	9.9e-05	0.0153146	1.16331	Up
MSTRG.41825|MIR3648-1	0.476607	5.27571	4.04439	7.88e-05	0.0132201	1.16224	Up
MSTRG.36989	0.344095	4.70171	4.03518	8.17e-05	0.0134798	1.16191	Up
MSTRG.35061|ENSG00000286427	-0.584847	-0.532131	-3.99382	9.59e-05	0.0149773	1.15648	Down
MSTRG.7752|JCAD	-1.1659	-1.073	-4.01766	8.75e-05	0.0140306	1.153	Down
MSTRG.24635	0.308286	2.85164	4.00595	9.15e-05	0.0145882	1.14907	Up
MSTRG.37297|ACTR3-AS1	0.303414	1.28401	3.98624	9.88e-05	0.0153146	1.14711	Up
MSTRG.19006|ENSG00000258744	-0.375876	0.760372	-3.9796	0.000101318	0.0154819	1.1418	Down
MSTRG.59078	-0.819882	-2.9712	-4.13341	5.56e-05	0.0110327	1.1363	Down
MSTRG.11572|CD5	-1.28782	3.34938	-4.00111	9.32e-05	0.0147458	1.13605	Down
MSTRG.6484|CAPN2	-0.21595	6.66764	-4.05573	7.54e-05	0.0129534	1.13583	Stable
MSTRG.60067|TRBV7-3	-0.526169	0.254044	-3.97626	0.000102628	0.0155604	1.13032	Down
MSTRG.62691|ENSG00000238901	0.381662	-5.45987	3.97538	0.000102976	0.0155682	1.12863	Up
MSTRG.15608	0.224375	6.46391	4.0512	7.68e-05	0.0130451	1.12318	Stable
MSTRG.6963|CEP170	0.254864	5.56177	4.03542	8.16e-05	0.0134798	1.1173	Stable
MSTRG.18968	-0.227022	3.50597	-4.00335	9.24e-05	0.0146654	1.11636	Stable
MSTRG.21538|ENSG00000291258	-0.964312	-0.344771	-3.97974	0.000101265	0.0154819	1.11161	Down
MSTRG.63830|ENSG00000286782	0.320449	1.31854	3.97591	0.000102769	0.0155604	1.10977	Up
MSTRG.24683|ENSG00000275910	0.338916	1.5826	3.976	0.000102731	0.0155604	1.10023	Up
MSTRG.57011	0.54439	-5.47547	3.96721	0.000106264	0.0159202	1.09962	Up
MSTRG.44189	0.19774	7.59759	4.06339	7.32e-05	0.0127249	1.09953	Stable
MSTRG.38545	0.283966	2.2109	3.98134	0.000100639	0.0154819	1.09227	Stable
MSTRG.48636	0.315727	4.49257	4.01162	8.95e-05	0.0143173	1.08837	Up
MSTRG.22393|CGNL1	-1.65266	-2.14826	-4.07352	7.03e-05	0.0124474	1.07871	Down
MSTRG.30625	0.403815	-5.51448	3.96082	0.000108905	0.0162427	1.07847	Up
ENSG00000207161.1|Y_RNA	0.320141	-5.52541	3.96096	0.000108849	0.0162427	1.07716	Up
MSTRG.6928	0.355239	2.38715	3.97857	0.000101719	0.0155193	1.0734	Up
MSTRG.54269	0.212293	5.71508	4.02537	8.49e-05	0.01375	1.07314	Stable
MSTRG.56579|CCNG1P1	-0.660543	0.398161	-3.95843	0.000109911	0.0163659	1.07095	Down
MSTRG.30118|ENSG00000266998	-0.266596	3.95762	-3.99453	9.56e-05	0.0149595	1.0637	Stable
MSTRG.65222	0.279569	2.53408	3.97701	0.000102335	0.0155604	1.06196	Stable
MSTRG.8963|STAMBPL1	0.306313	4.59249	4.00448	9.2e-05	0.0146481	1.05766	Up
MSTRG.25866|ENSG00000261270	0.367745	2.013	3.96801	0.00010594	0.0159196	1.05337	Up
MSTRG.40431|MMP24OS	0.172085	3.6429	3.98887	9.78e-05	0.0151949	1.05218	Stable
MSTRG.29851|MAP2K6	0.550506	4.18588	3.99775	9.45e-05	0.0148007	1.05089	Up
MSTRG.48544	-0.284448	3.93091	-3.99023	9.72e-05	0.0151385	1.04988	Stable
MSTRG.10189	0.56768	2.87435	3.97794	0.000101968	0.0155336	1.04539	Up
MSTRG.42775|IGLV2-8	-0.720093	-0.177258	-3.95158	0.000112836	0.0166519	1.03293	Down
MSTRG.45278	-0.364482	5.18535	-4.00062	9.34e-05	0.0147504	1.02346	Down
MSTRG.19730	0.405247	3.90172	3.98279	0.000100079	0.0154512	1.01436	Up
MSTRG.39464	-1.74784	-2.60991	-4.07483	7e-05	0.0124258	1.00918	Down
MSTRG.23994|ENSG00000290010	-1.09854	-1.21182	-3.97964	0.000101302	0.0154819	1.00732	Down
MSTRG.5721	-0.56945	-0.953044	-3.95807	0.00011006	0.0163659	1.00024	Down
MSTRG.31883|SCAMP4	0.341004	1.59184	3.94328	0.00011648	0.016892	0.985908	Up
MSTRG.57468	-1.06518	-3.3504	-4.08627	6.69e-05	0.0121884	0.985669	Down
MSTRG.36916	0.175742	7.73573	4.03426	8.2e-05	0.0134798	0.984531	Stable
MSTRG.41513|PRPF6	-0.279201	5.73904	-3.9977	9.45e-05	0.0148007	0.980311	Stable
MSTRG.36382	-0.496803	0.342814	-3.93065	0.000122241	0.0173563	0.977093	Down
MSTRG.56517	-0.526152	2.34685	-3.9455	0.000115494	0.016851	0.971983	Down
MSTRG.53064	0.389259	2.94934	3.95718	0.000110436	0.0163974	0.970687	Up
MSTRG.6181	0.303184	1.69171	3.93998	0.000117957	0.0170072	0.970562	Up
MSTRG.35188	-0.797229	-1.92513	-4.00255	9.27e-05	0.0146871	0.970245	Down
MSTRG.22290|Y_RNA	0.331769	-1.00146	3.94119	0.000117412	0.016953	0.969363	Up
MSTRG.19884	0.483142	5.93191	3.99999	9.37e-05	0.0147631	0.964348	Up
MSTRG.24439	-0.912215	1.56208	-3.93092	0.000122115	0.0173563	0.960479	Down
MSTRG.23462	0.249562	7.43577	4.02196	8.6e-05	0.0138882	0.957141	Stable
MSTRG.54935|SAPCD1-AS1	0.24503	-5.55669	3.92593	0.000124462	0.017367	0.955572	Stable
MSTRG.22056	0.159354	3.93076	3.9648	0.000107254	0.0160445	0.952424	Stable
MSTRG.60078	-0.418273	0.754398	-3.92389	0.000125431	0.0174445	0.951868	Down
MSTRG.21619|KLF13	-0.384325	7.10446	-4.0106	8.99e-05	0.0143506	0.948519	Down
MSTRG.54119	0.229914	4.65407	3.9745	0.000103328	0.0155976	0.948294	Stable
MSTRG.60168|ARHGEF34P	-0.450756	0.937134	-3.92366	0.000125542	0.0174445	0.948	Down
MSTRG.57026	0.506213	8.05259	4.03129	8.29e-05	0.013547	0.947817	Up
MSTRG.30104|ENSG00000285535	-0.829099	0.772962	-3.92202	0.000126329	0.0175134	0.947001	Down
MSTRG.25322|SEPHS2	0.188565	4.55789	3.97218	0.000104255	0.0157137	0.945626	Stable
MSTRG.669	0.308538	2.66414	3.94507	0.000115685	0.016851	0.943221	Up
MSTRG.46278|PDIA5	-0.260257	1.62025	-3.92743	0.00012375	0.017367	0.937274	Stable
MSTRG.57258	0.456568	2.75601	3.94517	0.000115638	0.016851	0.937145	Up
MSTRG.58599	-1.13366	0.782962	-3.91635	0.00012909	0.017715	0.928944	Down
MSTRG.17912|RNU2-6P	0.386783	0.961554	3.91998	0.000127314	0.0175681	0.927809	Up
MSTRG.1289	0.266716	5.73401	3.98562	9.9e-05	0.0153146	0.927753	Stable
MSTRG.67412	0.265832	3.41343	3.9506	0.000113258	0.0166673	0.926424	Stable
MSTRG.56491	0.259907	2.07391	3.93109	0.000122034	0.0173563	0.923148	Stable
MSTRG.5378|FASLG	-0.334772	2.7986	-3.93814	0.000118791	0.017078	0.922149	Down
MSTRG.11340	0.610373	0.0365761	3.91251	0.000130989	0.0177797	0.916238	Up
MSTRG.63974|ALDH1B1	-0.248936	2.2934	-3.92985	0.000122613	0.0173563	0.91596	Stable
MSTRG.10738	0.171262	-5.59784	3.91423	0.000130133	0.0177557	0.913168	Stable
MSTRG.54214	0.224572	5.76323	3.97984	0.000101224	0.0154819	0.905928	Stable
MSTRG.780|ENSG00000178715	-1.1584	-1.59043	-3.96729	0.000106233	0.0159202	0.904888	Down
MSTRG.3855|FCGR1BP	0.450274	3.33058	3.94219	0.000116965	0.0169131	0.898116	Up
MSTRG.53213|JAKMIP2-AS1	-0.338397	1.51688	-3.9143	0.000130098	0.0177557	0.897233	Down
MSTRG.64848|EIF4BP3	-0.285068	2.45472	-3.92631	0.000124281	0.017367	0.896696	Stable
MSTRG.60219	0.224759	2.32968	3.92639	0.000124241	0.017367	0.895157	Stable
MSTRG.65859	0.282205	3.71744	3.94472	0.000115839	0.016851	0.890299	Stable
MSTRG.25471	-2.68838	0.300033	-3.91394	0.000130276	0.0177557	0.886757	Down
MSTRG.23809|LINC00923	-1.28051	-0.899799	-3.92941	0.000122818	0.0173563	0.885999	Down
MSTRG.26023|LINC00920	-0.535663	1.80824	-3.91364	0.000130428	0.0177557	0.885972	Down
MSTRG.62392	0.243748	3.19765	3.93583	0.000119845	0.0172047	0.885288	Stable
MSTRG.17029	-0.539168	3.38606	-3.93173	0.000121736	0.0173563	0.874682	Down
MSTRG.43942|EPIC1	-1.92583	-0.762665	-3.93166	0.000121768	0.0173563	0.87404	Down
MSTRG.30079|ST6GALNAC2	0.339709	2.66038	3.9245	0.000125139	0.017437	0.870879	Up
MSTRG.59748|CPA5	-1.47367	-2.65272	-4.03078	8.31e-05	0.0135521	0.869483	Down
MSTRG.65122|KLF4	-0.29257	3.86486	-3.93822	0.000118753	0.017078	0.868745	Stable
MSTRG.38177|ENSG00000229750	0.210412	-5.58927	3.89915	0.000137808	0.0184359	0.862749	Stable
MSTRG.23163|ENSG00000290665	0.172441	-5.58927	3.89905	0.000137859	0.0184359	0.862417	Stable
MSTRG.24018|LINC00235	0.249829	2.75543	3.92153	0.000126566	0.0175134	0.857024	Stable
MSTRG.34313	-0.25985	4.74009	-3.94729	0.000114704	0.016851	0.855041	Stable
MSTRG.3060|LINC01725	0.425267	2.7389	3.91928	0.000127655	0.0175908	0.847618	Up
MSTRG.61266|HMBOX1-IT1	0.321497	-0.680128	3.89692	0.000138978	0.0185358	0.845422	Up
MSTRG.8671	0.165116	4.03221	3.93212	0.000121553	0.0173563	0.831471	Stable
MSTRG.45712	0.254938	3.61746	3.92638	0.000124248	0.017367	0.831115	Stable
MSTRG.41825|5_8S_rRNA	-0.714075	0.225128	-3.88706	0.000144272	0.0189477	0.829772	Down
MSTRG.32784|ENSG00000268193	0.197698	-5.59355	3.88754	0.000144011	0.0189477	0.822927	Stable
MSTRG.57056	0.271781	1.42715	3.89214	0.000141523	0.0187997	0.817068	Stable
MSTRG.18875|TRAV39	-0.429506	-0.468723	-3.8874	0.000144083	0.0189477	0.813151	Down
MSTRG.18904|OXA1L	-0.183842	5.48012	-3.94616	0.000115201	0.016851	0.808897	Stable
MSTRG.46144|ENSG00000288896	-0.419816	0.781149	-3.88083	0.00014771	0.0191119	0.805867	Down
MSTRG.52424	-0.185102	4.03779	-3.92105	0.000126796	0.0175209	0.797697	Stable
MSTRG.11627|MTA2	-0.158259	6.26969	-3.95594	0.000110963	0.0164266	0.797577	Stable
MSTRG.40003	0.273503	7.1352	3.97078	0.000104816	0.0157744	0.790128	Stable
MSTRG.42492|CECR2	-0.878419	-0.351799	-3.8797	0.000148343	0.0191562	0.784955	Down
MSTRG.29070|ENSG00000289729	0.191568	-5.59784	3.87628	0.000150272	0.0192436	0.784408	Stable
MSTRG.16103	0.304377	1.67084	3.88501	0.000145394	0.0190098	0.781874	Up
MSTRG.52280	0.181133	8.04274	3.98251	0.000100187	0.0154512	0.776913	Stable
MSTRG.50954	-0.519283	1.76126	-3.88101	0.000147615	0.0191119	0.775849	Down
MSTRG.6190|C1orf116	-0.604924	0.413354	-3.86975	0.000154026	0.0194971	0.773349	Down
MSTRG.17967|PCNPP5	-0.645667	-0.839803	-3.88249	0.000146788	0.0191119	0.764533	Down
MSTRG.1231|SH3BGRL3	-0.476129	2.69258	-3.89018	0.000142577	0.0188894	0.763349	Down
MSTRG.22223	0.999783	1.04226	3.87114	0.000153223	0.0194422	0.753718	Up
ENSG00000232971.2|ENSG00000232971	0.491115	-5.39653	3.86364	0.000157615	0.019746	0.752355	Up
MSTRG.43462	-0.299865	8.47008	-3.98056	0.000100943	0.0154819	0.752201	Stable
MSTRG.66338	-1.41081	4.50084	-3.90666	0.000133933	0.0180892	0.744542	Down
MSTRG.36177|RPL11P1	0.699841	-1.19566	3.87434	0.00015138	0.0193423	0.744215	Up
MSTRG.29141|NFE2L1	-0.239889	5.60914	-3.92964	0.000122712	0.0173563	0.743939	Stable
MSTRG.17767	0.254729	-5.56162	3.86264	0.000158214	0.019746	0.742408	Stable
MSTRG.17307	-1.23397	-3.06726	-3.99946	9.38e-05	0.0147698	0.73978	Down
MSTRG.67733|FTX	0.303532	5.455	3.92855	0.000123221	0.017364	0.73925	Up
MSTRG.54998	0.29012	6.84919	3.95123	0.000112986	0.0166519	0.737261	Stable
MSTRG.42962	0.292361	6.52991	3.94429	0.000116029	0.016851	0.732106	Stable
MSTRG.33194	-0.993142	-4.25248	-3.91013	0.000132178	0.0179167	0.724652	Down
MSTRG.47067|MIR3919	0.193395	-5.59784	3.85853	0.000160681	0.0199358	0.724521	Stable
MSTRG.67508	0.377917	5.27908	3.92187	0.0001264	0.0175134	0.724371	Up
MSTRG.43092|MN1	-1.22856	-0.162912	-3.85893	0.000160437	0.0199304	0.721324	Down
MSTRG.13954|NOP2	-0.250142	3.40254	-3.88771	0.000143917	0.0189477	0.714802	Stable
MSTRG.27327	0.186689	5.02431	3.91306	0.000130713	0.0177665	0.710818	Stable
MSTRG.60890|USP17L7	-0.912953	0.521174	-3.84851	0.000166851	0.0204556	0.702912	Down
MSTRG.27258|WSCD1	-1.36221	-1.59149	-3.90583	0.000134359	0.0180892	0.702874	Down
MSTRG.12726	0.285249	4.68667	3.90584	0.000134351	0.0180892	0.702351	Stable
MSTRG.11894|BBS1	-0.292376	2.7533	-3.87425	0.000151431	0.0193423	0.701825	Stable
MSTRG.47029	0.34457	0.202364	3.84699	0.000167809	0.0204635	0.697215	Up
MSTRG.3129|CLCA3P	0.592343	-0.824251	3.8521	0.000164618	0.0202979	0.696209	Up
MSTRG.22256|CYP19A1	-1.45975	-2.22871	-3.94697	0.000114847	0.016851	0.693102	Down
MSTRG.15007	0.345015	2.98689	3.8778	0.000149415	0.0192078	0.692168	Up
MSTRG.46132	0.179898	7.95277	3.95668	0.000110652	0.0164049	0.689553	Stable
MSTRG.47626|LPP-AS1	0.244113	0.7495	3.84717	0.000167695	0.0204635	0.688424	Stable
MSTRG.59567	0.500797	3.35904	3.88255	0.000146753	0.0191119	0.687436	Up
MSTRG.64499|HNRNPK-AS1	0.191438	-5.58362	3.84602	0.000168421	0.020513	0.684092	Stable
MSTRG.14905|ZNF641	0.327694	6.48866	3.92875	0.00012313	0.017364	0.678507	Up
MSTRG.13387|ESAM	-0.51538	1.65065	-3.84831	0.000166981	0.0204556	0.669204	Down
MSTRG.3734	-0.233852	6.98369	-3.93136	0.000121906	0.0173563	0.668114	Stable
MSTRG.13663|B3GAT1-DT	-0.678359	0.246905	-3.83754	0.000173868	0.020946	0.66644	Down
MSTRG.20684	-0.841032	-2.1516	-3.91818	0.000128189	0.01764	0.665322	Down
MSTRG.63123	-1.10823	-1.52203	-3.8861	0.000144795	0.0189651	0.663356	Down
MSTRG.11777	0.250157	3.6711	3.87878	0.000148862	0.0191862	0.661995	Stable
MSTRG.51049|LINC02100	0.190449	-5.58434	3.83935	0.00017269	0.0208798	0.661661	Stable
MSTRG.56411	0.145298	6.73072	3.92618	0.000124342	0.017367	0.657847	Stable
MSTRG.20692|ENSG00000289137	-0.895458	0.69767	-3.83501	0.000175529	0.0210033	0.656903	Down
MSTRG.34783	-1.81949	-0.860778	-3.86449	0.000157112	0.019714	0.656304	Down
MSTRG.65784|HMCN2	-1.52973	-1.00817	-3.86499	0.000156815	0.0197015	0.656003	Down
MSTRG.5002|ITLN1	-0.912082	1.29	-3.83794	0.000173608	0.020946	0.65332	Down
MSTRG.64428|NPAP1P4	0.732135	1.6656	3.84807	0.000167128	0.0204556	0.651155	Up
MSTRG.2659	0.795857	2.2444	3.85635	0.000162006	0.0200255	0.649934	Up
MSTRG.35054	-0.557608	3.12194	-3.86309	0.000157945	0.019746	0.64907	Down
MSTRG.44927	0.390827	3.25577	3.86938	0.000154244	0.0194971	0.648793	Up
MSTRG.3065	0.382914	2.02077	3.85116	0.000165198	0.0203443	0.648522	Up
MSTRG.50904|ENSG00000280369	0.222778	-5.58434	3.83519	0.000175405	0.0210033	0.647735	Stable
MSTRG.20250|ENSG00000258510	0.417814	0.0331186	3.82944	0.000179226	0.021308	0.64	Up
MSTRG.183|PRDM16	-1.4786	-1.38643	-3.8766	0.000150091	0.0192436	0.638035	Down
MSTRG.573	-0.615308	5.39472	-3.89413	0.000140456	0.0186829	0.637839	Down
MSTRG.43326	-1.34243	-3.36115	-3.94257	0.000116795	0.016913	0.635322	Down
MSTRG.6036|BTG2	0.289784	5.87182	3.90589	0.000134327	0.0180892	0.635163	Stable
MSTRG.59042	0.463	4.26553	3.88094	0.000147654	0.0191119	0.635086	Up
MSTRG.18880|TRDV2	-0.714762	0.626273	-3.82734	0.000180643	0.0214509	0.631405	Down
MSTRG.63709|RIGI	0.265542	6.50732	3.91556	0.000129478	0.0177438	0.631255	Stable
MSTRG.3824	0.559972	5.28344	3.89625	0.000139334	0.0185584	0.631025	Up
MSTRG.43940|LINC00898	-1.57527	-2.76951	-3.95174	0.000112766	0.0166519	0.628874	Down
MSTRG.65892	-0.163832	5.69326	-3.89836	0.000138221	0.0184595	0.626978	Stable
MSTRG.45634	-1.20171	3.05801	-3.84987	0.000166002	0.020418	0.619211	Down
MSTRG.10574|TRIM66	0.259361	4.1282	3.87197	0.000152741	0.0194422	0.614324	Stable
MSTRG.15475	0.155004	4.97728	3.88308	0.000146461	0.0191119	0.608384	Stable
MSTRG.8794|NUTM2B	-0.345746	2.11928	-3.83713	0.000174134	0.0209526	0.606828	Down
MSTRG.63146|LYPD2	-1.36592	-0.836098	-3.83961	0.000172523	0.0208798	0.603069	Down
MSTRG.2084|RNU6-880P	-0.521139	-4.98764	-3.82258	0.000183888	0.0216045	0.599469	Down
MSTRG.46985	-0.656762	-1.30707	-3.84435	0.000169484	0.0205921	0.59702	Down
MSTRG.14213	0.200579	5.37937	3.88598	0.000144862	0.0189651	0.595026	Stable
ENSG00000102362.16|SYTL4	-0.749291	1.75471	-3.82658	0.000181158	0.0214536	0.594437	Down
MSTRG.14991|LIMA1	-0.26687	3.05597	-3.84774	0.000167339	0.0204562	0.594298	Stable
MSTRG.23883	0.230335	7.24432	3.91747	0.000128538	0.0176637	0.593102	Stable
MSTRG.4394	0.315462	4.47013	3.87086	0.000153382	0.0194422	0.591202	Up
MSTRG.11582|CYB561A3	0.292807	3.95704	3.8624	0.000158358	0.019746	0.589541	Stable
MSTRG.46294	0.34609	0.657168	3.81699	0.000187771	0.021928	0.589312	Up
ENSG00000202157.1|RNU4-11P	0.217599	-5.57941	3.81662	0.000188027	0.021928	0.585464	Stable
MSTRG.13516|ARHGAP32	-0.224719	3.33032	-3.84913	0.000166465	0.0204497	0.584313	Stable
MSTRG.60199|RNU6-1184P	0.267783	-5.55387	3.8146	0.000189451	0.0219731	0.580936	Stable
MSTRG.58164	-0.393214	6.10863	-3.89076	0.000142266	0.0188732	0.580152	Down
MSTRG.8263	0.189632	4.20518	3.86285	0.000158087	0.019746	0.579458	Stable
MSTRG.57380|SUN1	0.246546	5.38722	3.88096	0.000147642	0.0191119	0.576301	Stable
MSTRG.58392|LINC00525	1.16984	-2.60984	3.87819	0.000149196	0.0192045	0.572196	Up
MSTRG.15453|ENSG00000277895	0.228013	2.18391	3.83062	0.000178438	0.0212397	0.572124	Stable
MSTRG.1810	0.395975	-5.46937	3.80855	0.000193779	0.022345	0.570434	Up
MSTRG.48128|AFAP1	-0.424073	3.2137	-3.84191	0.000171039	0.0207305	0.569198	Down
MSTRG.41653|SNX18P13	-1.00011	-1.33416	-3.84198	0.000170997	0.0207305	0.563987	Down
MSTRG.40140|FAM182A	-0.703668	-0.409005	-3.8109	0.000192089	0.0222014	0.563852	Down
MSTRG.28104	-2.4352	-0.350087	-3.82363	0.000183166	0.0215679	0.554972	Down
MSTRG.54032	-0.819475	2.44157	-3.82335	0.000183361	0.0215679	0.552148	Down
MSTRG.2605|ENSG00000260971	-1.41721	-2.43996	-3.90946	0.000132517	0.0179382	0.550232	Down
MSTRG.27329|NUP88	0.209229	5.29472	3.8716	0.000152954	0.0194422	0.549325	Stable
MSTRG.10122	0.246399	5.65649	3.87689	0.00014993	0.0192436	0.546408	Stable
MSTRG.68077|PLP1	-1.23407	-2.35623	-3.90011	0.000137308	0.0184116	0.545553	Down
MSTRG.20995|ZBTB42	0.321017	2.00145	3.8195	0.000186016	0.0218031	0.54243	Up
MSTRG.50839|ENSG00000251250	0.190588	-5.59355	3.80355	0.000197422	0.0226824	0.541071	Stable
MSTRG.3234|TGFBR3	-0.979621	2.40022	-3.8179	0.000187136	0.0219085	0.54052	Down
MSTRG.11230	-0.348833	2.83153	-3.82635	0.000181312	0.0214536	0.534127	Down
MSTRG.19927	0.181055	5.41523	3.86885	0.000154552	0.0194971	0.533291	Stable
MSTRG.46659	0.208788	6.06717	3.87954	0.000148436	0.0191562	0.531912	Stable
MSTRG.11200|ACCSL	-1.25489	-3.43572	-3.91358	0.000130456	0.0177557	0.531235	Down
MSTRG.51114	0.255392	1.80718	3.81267	0.000190824	0.0220809	0.529938	Stable
MSTRG.32231	0.382367	-5.50075	3.79561	0.000203347	0.0229437	0.527759	Up
MSTRG.40795|SDC4	-0.52033	1.4204	-3.80323	0.000197659	0.0226824	0.527019	Down
MSTRG.2266|LINC00853	-1.23339	-3.02753	-3.92604	0.00012441	0.017367	0.52612	Down
MSTRG.1025	0.241037	3.40489	3.83534	0.000175309	0.0210033	0.525399	Stable
MSTRG.38139|RAPGEF4	-0.83367	-1.0191	-3.81318	0.000190462	0.0220646	0.524196	Down
MSTRG.24978	0.29028	9.87525	3.94437	0.000115996	0.016851	0.517063	Stable
MSTRG.7990	-1.87817	0.732726	-3.79096	0.000206897	0.0231465	0.514063	Down
MSTRG.18884	-0.392334	3.7272	-3.83369	0.000176398	0.0210568	0.513731	Down
MSTRG.57467|ENSG00000224593	-1.09876	-2.15778	-3.87086	0.000153384	0.0194422	0.51136	Down
MSTRG.36146|ENSG00000237217	0.505083	0.458852	3.79113	0.000206763	0.0231465	0.507695	Up
MSTRG.8768	-0.374144	6.03869	-3.86873	0.000154619	0.0194971	0.506763	Down
MSTRG.8391	0.290061	1.16297	3.7972	0.000202147	0.02291	0.506583	Stable
MSTRG.20046	0.251935	6.89394	3.88692	0.000144348	0.0189477	0.506537	Stable
ENSG00000248716.2|ENSG00000248716	0.344191	-5.54411	3.79136	0.000206583	0.0231465	0.505747	Up
MSTRG.50357	0.302235	4.3757	3.84481	0.000169188	0.0205812	0.505544	Up
MSTRG.58294|URGCP-MRPS24	0.439558	-5.43874	3.78775	0.000209379	0.0231926	0.503515	Up
MSTRG.44947|CCDC13-AS1	0.720005	-0.857973	3.79139	0.000206561	0.0231465	0.500968	Up
MSTRG.50042	0.259722	7.12025	3.88926	0.000143073	0.0189299	0.500475	Stable
MSTRG.28851|ENSG00000267042	0.416387	-5.4694	3.787	0.000209958	0.0231926	0.499532	Up
MSTRG.37989	0.488532	3.18752	3.82526	0.000182054	0.0214789	0.498498	Up
MSTRG.45025|CCR9	-0.427598	2.05607	-3.80373	0.000197295	0.0226824	0.498193	Down
MSTRG.29920	-1.31025	-2.65888	-3.90264	0.000135993	0.0182599	0.496459	Down
MSTRG.46682	0.501466	0.533166	3.78824	0.000208997	0.0231926	0.496158	Up
MSTRG.46011|PHLDB2	-0.29736	3.49343	-3.82509	0.000182172	0.0214789	0.494415	Stable
ENSG00000212546.1|RNU6-995P	0.336281	-5.49841	3.78644	0.0002104	0.0232136	0.493599	Up
MSTRG.27476	0.322239	3.05601	3.82101	0.00018497	0.021706	0.493128	Up
MSTRG.67279|SHROOM4	-0.673937	0.388037	-3.78443	0.000211977	0.0232845	0.492369	Down
MSTRG.55228	0.208493	8.13567	3.90395	0.000135318	0.0181938	0.488701	Stable
MSTRG.16560|SRRM4	-1.83907	-2.17839	-3.88113	0.000147545	0.0191119	0.487582	Down
MSTRG.30487	0.21132	5.52651	3.85672	0.00016178	0.0200223	0.483745	Stable
MSTRG.29669	-0.518156	-3.46354	-3.92941	0.000122817	0.0173563	0.481341	Down
MSTRG.15767|LINC02458	0.637776	1.27865	3.79207	0.000206046	0.0231465	0.480779	Up
MSTRG.44187	0.18237	3.10653	3.8164	0.000188182	0.021928	0.476921	Stable
MSTRG.42806|IGLV3-10	-0.830744	-2.35521	-3.86739	0.000155404	0.019549	0.476684	Down
MSTRG.54926|LY6G6E	0.328808	-5.5367	3.78115	0.000214568	0.0235173	0.475083	Up
MSTRG.60290	0.320824	1.02192	3.78531	0.000211283	0.0232845	0.472315	Up
ENSG00000212229.1|ENSG00000212229	0.21043	-5.59355	3.78059	0.000215016	0.0235405	0.464898	Stable
MSTRG.33791	0.730425	2.343	3.8014	0.000199009	0.0227374	0.458261	Up
MSTRG.35280	0.478284	1.22081	3.78336	0.000212815	0.0233508	0.455707	Up
ENSG00000197454.2|OR2L5	-1.09872	-0.876991	-3.78921	0.00020824	0.0231722	0.45339	Down
MSTRG.44849|ENSG00000283849	0.604747	-0.0482154	3.77217	0.000221833	0.0239707	0.452679	Up
MSTRG.8386	0.274445	2.39832	3.79863	0.000201078	0.0228429	0.452015	Stable
MSTRG.4321|CD160	-0.311519	3.6819	-3.81519	0.000189036	0.0219504	0.451016	Down
MSTRG.34610|ZNF667	-0.53597	1.02617	-3.77507	0.000219457	0.0237914	0.447847	Down
MSTRG.26992	-1.74616	-2.31431	-3.87119	0.000153193	0.0194422	0.442465	Down
MSTRG.31196|ENSG00000285993	-0.667171	-0.648056	-3.77656	0.000218252	0.0237124	0.441557	Down
MSTRG.31738	-2.2266	-2.16604	-3.86843	0.000154796	0.0194971	0.440917	Down
MSTRG.23879	0.208934	3.76701	3.81561	0.000188741	0.0219417	0.439118	Stable
MSTRG.36727|IGKV1-33	-0.558375	0.425557	-3.76823	0.000225091	0.0240925	0.438784	Down
MSTRG.60889|ENSG00000254923	-0.85414	0.115138	-3.76694	0.000226165	0.0241249	0.435209	Down
ENSG00000226708.1|ENSG00000226708	0.22769	-5.58927	3.77067	0.000223068	0.024078	0.432672	Stable
MSTRG.51753	0.58682	1.48141	3.77953	0.00021586	0.0235728	0.42981	Up
ENSG00000232035.1|ENSG00000232035	0.21043	-5.59355	3.76994	0.000223669	0.0240925	0.429708	Stable
MSTRG.67203	0.374695	0.511571	3.76736	0.000225819	0.0241249	0.428933	Up
MSTRG.14910|OR5BK1P	0.420587	-0.0673844	3.76432	0.00022837	0.0241742	0.427518	Up
MSTRG.29851	0.254398	6.77531	3.86082	0.000159302	0.0198141	0.421771	Stable
MSTRG.23930|PCSK6	-0.498191	3.1342	-3.7965	0.000202673	0.0229122	0.419114	Down
MSTRG.26295	0.238966	2.55354	3.79081	0.000207007	0.0231465	0.417886	Stable
MSTRG.14513|PPFIBP1	-0.263172	2.319	-3.78474	0.000211729	0.0232845	0.41788	Stable
MSTRG.41776	0.385454	-5.48033	3.76128	0.000230949	0.0241958	0.417415	Up
MSTRG.66183	-1.69645	-1.22367	-3.79929	0.000200582	0.0228386	0.416249	Down
MSTRG.36695	-1.77045	-0.681857	-3.77933	0.000216021	0.0235728	0.414388	Down
MSTRG.27039|ENSG00000259006	0.289298	-5.55662	3.76386	0.000228754	0.0241742	0.413212	Stable
MSTRG.23629	0.761785	1.66859	3.77578	0.00021888	0.0237547	0.40621	Up
MSTRG.43354	-0.849074	-4.13532	-3.83488	0.000175609	0.0210033	0.40579	Down
MSTRG.64792	0.286174	2.75797	3.79052	0.000207236	0.0231465	0.405344	Stable
MSTRG.35412|RPL23AP34	0.19727	-5.58434	3.76141	0.000230839	0.0241958	0.402814	Stable
MSTRG.1545|CCDC28B	-0.220563	2.21766	-3.77769	0.000217337	0.0236646	0.398742	Stable
MSTRG.44354|MKRN2	0.316853	4.17345	3.80943	0.000193143	0.0222974	0.394453	Up
MSTRG.27758|FAM106C	-0.913248	-0.425961	-3.75872	0.000233147	0.0242973	0.393274	Down
MSTRG.52597	0.369045	8.73919	3.88862	0.000143424	0.0189477	0.391891	Up
ENSG00000006042.12|TMEM98	-1.59203	-2.43612	-3.85788	0.000161077	0.0199601	0.391038	Down
MSTRG.53673	0.249842	5.72245	3.83357	0.000176479	0.0210568	0.391006	Stable
MSTRG.39936	0.62498	-1.27002	3.76419	0.00022848	0.0241742	0.389611	Up
MSTRG.43891	0.230173	3.73473	3.80066	0.000199559	0.0227742	0.38932	Stable
MSTRG.36741|IGKV2D-28	-1.10188	-1.6125	-3.79699	0.000202305	0.02291	0.38529	Down
MSTRG.18436	0.220433	7.07827	3.85502	0.000162821	0.0201012	0.383042	Stable
MSTRG.958	0.197761	-5.58151	3.75481	0.000236531	0.0244654	0.381501	Stable
MSTRG.2091|TIE1	-1.16007	-1.45068	-3.78967	0.000207887	0.0231673	0.380837	Down
MSTRG.32045|DPP9	-0.233876	4.12417	-3.8019	0.000198639	0.0227333	0.380594	Stable
MSTRG.10633	0.244223	6.09119	3.83512	0.000175455	0.0210033	0.374289	Stable
MSTRG.48808	0.571238	-5.37985	3.74768	0.000242835	0.0248648	0.373904	Up
MSTRG.67322	-0.891348	-2.76868	-3.86176	0.00015874	0.0197689	0.37346	Down
MSTRG.53887	-0.41345	1.4765	-3.75459	0.000236725	0.0244654	0.361421	Down
ENSG00000252867.1|RNU6-909P	0.353442	-5.47797	3.7453	0.000244969	0.0249041	0.35985	Up
MSTRG.45316|RFT1	0.158355	4.58261	3.80465	0.000196617	0.022646	0.358079	Stable
ENSG00000230018.1|PPIAP39	0.240171	-5.57941	3.74673	0.000243684	0.0248886	0.355255	Stable
MSTRG.54952|NELFE	-0.1427	3.65841	-3.78717	0.000209827	0.0231926	0.353353	Stable
MSTRG.59372	-0.317429	2.23848	-3.7638	0.000228812	0.0241742	0.352599	Down
MSTRG.3055	0.913948	1.35966	3.75535	0.000236061	0.0244654	0.351612	Up
MSTRG.31199	-1.19771	-2.42203	-3.83762	0.000173819	0.020946	0.349261	Down
MSTRG.6699|PGBD5	-1.34266	-1.57221	-3.78726	0.000209755	0.0231926	0.349099	Down
MSTRG.8265	0.175292	6.07988	3.82524	0.000182068	0.0214789	0.341837	Stable
MSTRG.13873|ENSG00000256988	-0.6469	-0.411488	-3.74069	0.000249164	0.0251987	0.341618	Down
MSTRG.57449	0.286539	2.45433	3.76609	0.000226882	0.02415	0.338973	Stable
MSTRG.2654	0.770841	-2.77384	3.81568	0.00018869	0.0219417	0.337633	Up
MSTRG.29438	0.525437	2.41762	3.76608	0.000226885	0.02415	0.336962	Up
MSTRG.12893|MIR4491	0.588353	-4.72955	3.80298	0.000197844	0.0226824	0.334081	Up
MSTRG.46494	-0.168791	5.90948	-3.81704	0.000187735	0.021928	0.330044	Stable
MSTRG.11042	-0.381031	-0.818046	-3.74158	0.000248354	0.0251711	0.329167	Down
MSTRG.26123|GFOD2	-0.254514	5.05171	-3.80176	0.000198745	0.0227333	0.328945	Stable
MSTRG.7649	-0.98395	-4.1399	-3.79628	0.000202839	0.0229122	0.328569	Down
MSTRG.6730|FAM89A	0.273047	1.74919	3.75067	0.000240172	0.0246936	0.324333	Stable
MSTRG.49658	0.188663	4.72617	3.79692	0.000202359	0.02291	0.322976	Stable
MSTRG.20045	0.285941	6.88465	3.83263	0.000177098	0.0211054	0.315799	Stable
MSTRG.47394	0.157768	4.49587	3.79054	0.000207216	0.0231465	0.314457	Stable
MSTRG.5201	-0.784841	-4.41661	-3.77353	0.000220718	0.0238761	0.313189	Down
MSTRG.34352|TPM3P9	-0.486237	1.45751	-3.73914	0.000250592	0.0252184	0.311973	Down
ENSG00000203663.4|OR2L2	-0.73031	-1.53491	-3.76122	0.000230999	0.0241958	0.309535	Down
MSTRG.67215	0.379226	1.97171	3.74992	0.00024084	0.0247368	0.30903	Up
MSTRG.23965	-0.867206	1.35413	-3.73373	0.000255627	0.0255189	0.304778	Down
MSTRG.30582	0.173604	2.85139	3.76004	0.000232006	0.024229	0.299065	Stable
MSTRG.29151	0.847904	-5.33085	3.73094	0.000258256	0.0257555	0.296722	Up
MSTRG.42980|RN7SKP169	-0.582841	-4.97671	-3.72654	0.000262465	0.0258135	0.29346	Down
MSTRG.25253|SMG1P2	0.240057	-5.57983	3.72723	0.000261801	0.0258135	0.291365	Stable
MSTRG.31884	-0.445534	3.43296	-3.76299	0.000229492	0.0241871	0.289006	Down
MSTRG.20766|MEG8	-0.952935	0.521322	-3.72112	0.000267735	0.0261	0.2869	Down
ENSG00000222146.1|RNU4-37P	0.247171	-5.57084	3.72521	0.000263746	0.0258885	0.285048	Stable
MSTRG.66081|NELFB	-0.176093	5.13319	-3.7899	0.000207712	0.0231673	0.282101	Stable
MSTRG.57211|PDE10A	-1.64491	-1.11359	-3.7488	0.00024183	0.0248129	0.280152	Down
MSTRG.4236	-1.61047	4.12634	-3.76446	0.000228251	0.0241742	0.278565	Down
MSTRG.21104|IGHV3-13	-0.782752	-1.38341	-3.74566	0.000244648	0.0249041	0.277684	Down
MSTRG.30352|ENSG00000261845	0.241913	-5.58151	3.72278	0.000266113	0.0259927	0.276588	Stable
MSTRG.3448|ENSG00000290552	-0.536664	-5.04856	-3.719	0.000269824	0.0262112	0.276528	Down
MSTRG.60327|TMUB1	-0.282557	2.19991	-3.74018	0.000249637	0.0251987	0.275132	Stable
MSTRG.32186	-1.10662	-0.791608	-3.7289	0.000260203	0.0257948	0.270555	Down
MSTRG.66511	0.512099	-5.43349	3.71293	0.000275893	0.0264378	0.262499	Up
MSTRG.12596|GAPDHP70	0.458156	-0.511885	3.71347	0.000275347	0.0264283	0.261746	Up
MSTRG.10810|ABCC8	-1.54221	-1.8279	-3.77687	0.000218003	0.0237111	0.260275	Down
MSTRG.66600	0.208746	-5.57464	3.71706	0.000271752	0.0262717	0.2589	Stable
MSTRG.34133|NUP62	-0.224053	4.05853	-3.76481	0.000227953	0.0241742	0.257308	Stable
MSTRG.3056	1.09143	3.89861	3.76817	0.000225136	0.0240925	0.257104	Up
ENSG00000278317.1|H3P46	0.242526	-5.58151	3.71678	0.00027203	0.0262717	0.257019	Stable
MSTRG.15640|LINC02445	0.22769	-5.58927	3.71667	0.000272133	0.0262717	0.255545	Stable
MSTRG.50001|RNF150	-1.69564	-0.699817	-3.72657	0.000262441	0.0258135	0.25551	Down
MSTRG.65541	0.353249	0.287997	3.7123	0.000276529	0.0264399	0.255065	Up
MSTRG.40930	-0.39605	2.08187	-3.73024	0.00025893	0.0257909	0.250489	Down
MSTRG.2067|ENSG00000285728	0.186753	2.87096	3.74543	0.000244858	0.0249041	0.248691	Stable
MSTRG.14756|ENSG00000229899	0.314785	3.02191	3.74719	0.000243272	0.0248839	0.244149	Up
MSTRG.65423	-0.577346	-0.0740549	-3.7073	0.00028163	0.0266468	0.243758	Down
MSTRG.41647	-1.84056	0.241842	-3.70819	0.000280717	0.0266468	0.243651	Down
MSTRG.33716|POU2F2	-0.390235	3.74486	-3.75461	0.000236704	0.0244654	0.24279	Down
MSTRG.65279	0.469307	2.25798	3.73468	0.000254735	0.0254809	0.241619	Up
MSTRG.37863	0.234717	4.50511	3.76885	0.000224572	0.0240925	0.23844	Stable
MSTRG.54873|ENSG00000272501	0.876447	-0.758016	3.70685	0.00028209	0.0266468	0.237661	Up
MSTRG.58782|PHB1P5	0.28096	1.81556	3.72551	0.000263455	0.0258854	0.237223	Stable
MSTRG.21545|APBA2	-0.476439	2.15887	-3.72702	0.000262	0.0258135	0.23718	Down
MSTRG.55457|RBM22P4	0.324175	0.372184	3.70667	0.000282274	0.0266468	0.235248	Up
MSTRG.55817	0.523525	0.423216	3.70652	0.000282438	0.0266468	0.231804	Up
MSTRG.8963|ACTA2-AS1	0.290746	2.84511	3.73933	0.000250418	0.0252184	0.228049	Stable
MSTRG.34636|PEG3	-1.23626	-1.50489	-3.74194	0.000248023	0.0251658	0.227565	Down
ENSG00000265301.1|MIR548AD	0.193395	-5.59784	3.70787	0.000281044	0.0266468	0.225612	Stable
MSTRG.56505	0.259535	-5.58151	3.70564	0.00028334	0.0266764	0.220779	Stable
MSTRG.31790|GZMM	-0.337067	5.29514	-3.77366	0.000220606	0.0238761	0.220021	Down
MSTRG.43556|ENSG00000244491	-0.558237	-1.52894	-3.72906	0.000260049	0.0257948	0.217523	Down
MSTRG.18829|TRAV10	-0.477727	0.340723	-3.69944	0.00028983	0.0269612	0.217463	Down
MSTRG.47271	0.249484	6.15255	3.79064	0.000207142	0.0231465	0.215995	Stable
MSTRG.51190|ENSG00000250914	-0.923046	-4.31149	-3.74841	0.000242186	0.0248238	0.215603	Down
MSTRG.29578	0.244941	1.82208	3.71874	0.000270078	0.0262112	0.214975	Stable
MSTRG.40943|LINC00494	0.774464	0.445776	3.70149	0.00028767	0.0268606	0.213454	Up
MSTRG.31876|ENSG00000267125	0.226803	-5.57983	3.70258	0.000286523	0.0268289	0.211091	Stable
MSTRG.51306|DAB2	-0.287609	4.06946	-3.75109	0.000239804	0.0246936	0.211084	Stable
MSTRG.54364	0.140817	6.85817	3.79935	0.000200538	0.0228386	0.204441	Stable
MSTRG.63776|UBAP1	-0.290422	4.82084	-3.7607	0.000231445	0.0241958	0.202046	Stable
MSTRG.32835|BNIP3P9	0.95076	-3.05483	3.78443	0.000211977	0.0232845	0.201511	Up
MSTRG.53526|ENSG00000253403	0.308233	-5.54887	3.69828	0.000291066	0.0270509	0.19992	Up
MSTRG.22820|GEMIN8P1	0.425521	0.676547	3.698	0.000291358	0.0270528	0.197204	Up
MSTRG.66505	0.297126	8.43141	3.82684	0.000180981	0.0214536	0.195608	Stable
MSTRG.57023|ENSG00000287092	0.64839	-0.100868	3.6921	0.000297699	0.0273864	0.19522	Up
MSTRG.19896	0.376709	-0.302881	3.69156	0.000298282	0.0274147	0.194408	Up
ENSG00000162073.14|PAQR4	-0.456883	0.978302	-3.69714	0.000292274	0.0271126	0.193285	Down
MSTRG.66177	-2.03065	-1.60865	-3.75101	0.000239868	0.0246936	0.191591	Down
MSTRG.21667|ENSG00000285948	-0.76938	-1.60499	-3.72657	0.000262434	0.0258135	0.190875	Down
MSTRG.20393|ENSG00000259053	0.250797	-5.58362	3.6958	0.000293706	0.0271696	0.188503	Stable
MSTRG.40259	-1.27808	-3.48242	-3.77902	0.000216272	0.0235743	0.185685	Down
MSTRG.35070	-1.0569	-3.51859	-3.79898	0.000200817	0.0228393	0.183142	Down
MSTRG.56581	-0.380313	4.05134	-3.74191	0.000248048	0.0251658	0.182595	Down
MSTRG.10758	0.998141	-5.05688	3.73003	0.000259129	0.0257909	0.181907	Up
MSTRG.41421|MIR4758	0.346151	-5.44611	3.6885	0.000301626	0.0274937	0.180054	Up
MSTRG.38367	0.279716	3.66696	3.73807	0.000251583	0.0252926	0.179429	Stable
MSTRG.23405|ADAMTSL3	-1.5081	-2.18115	-3.76884	0.000224584	0.0240925	0.179096	Down
MSTRG.46311|KALRN	-0.501067	1.86795	-3.70379	0.000285262	0.0268117	0.175772	Down
MSTRG.5062	-0.428269	2.36191	-3.7114	0.000277438	0.0264955	0.173572	Down
MSTRG.33107	-0.385479	0.987627	-3.69089	0.000299012	0.0274322	0.172062	Down
MSTRG.9964|ENSG00000227374	0.22922	-5.57772	3.6901	0.000299873	0.0274596	0.170911	Stable
MSTRG.69043	-1.74021	-1.13963	-3.71521	0.000273599	0.0263112	0.170834	Down
MSTRG.46004|CD96	-0.469906	3.93275	-3.73594	0.000253562	0.0253948	0.170626	Down
MSTRG.7366	0.210347	3.30207	3.72915	0.00025996	0.0257948	0.170253	Stable
MSTRG.57	0.274025	-5.47869	3.68635	0.000303999	0.0276342	0.169991	Stable
MSTRG.16411|LINC01234	-1.60963	-2.0846	-3.76139	0.000230852	0.0241958	0.169455	Down
MSTRG.10842|ENSG00000256588	0.254807	-5.58265	3.68887	0.000301221	0.027482	0.166184	Stable
MSTRG.17448	-0.544299	3.47596	-3.7266	0.000262412	0.0258135	0.165799	Down
MSTRG.54418	0.216318	5.72487	3.76821	0.000225105	0.0240925	0.165615	Stable
MSTRG.11696	0.215246	-5.58265	3.68746	0.00030277	0.0275728	0.161622	Stable
MSTRG.34342	-0.317761	2.98168	-3.71788	0.000270931	0.0262383	0.158931	Down
MSTRG.40276	-0.259993	3.29155	-3.72281	0.000266086	0.0259927	0.157693	Stable
MSTRG.47682	0.355492	0.257155	3.68149	0.000309418	0.027923	0.156681	Up
MSTRG.9550	0.193437	5.62502	3.76312	0.000229387	0.0241871	0.154562	Stable
MSTRG.2026	-0.704517	-1.83152	-3.72425	0.000264685	0.0259332	0.15238	Down
MSTRG.47767	0.169468	4.36025	3.74066	0.000249193	0.0251987	0.151927	Stable
MSTRG.58165|TRGV6	-0.4385	-0.185379	-3.67791	0.000313474	0.0280835	0.150312	Down
MSTRG.41719|LINC01684	-0.284341	2.86434	-3.71284	0.000275977	0.0264378	0.147695	Stable
MSTRG.39038	0.929922	-5.11231	3.70313	0.000285949	0.0268289	0.146252	Up
MSTRG.66172	-0.975522	0.474323	-3.67633	0.000315274	0.0281203	0.144345	Down
MSTRG.46030	0.287105	5.74848	3.76104	0.000231154	0.0241958	0.138463	Stable
MSTRG.64261|ENTREP1	-1.45395	-2.325	-3.76085	0.000231319	0.0241958	0.135936	Down
MSTRG.9869	-0.954342	0.234337	-3.67238	0.000319827	0.0282733	0.133879	Down
MSTRG.19155|IGBP1P1	0.399259	0.142719	3.67309	0.000319006	0.0282733	0.132053	Up
MSTRG.9034|CPEB3	0.17333	4.07236	3.7297	0.000259443	0.0257948	0.130538	Stable
MSTRG.56149	0.247149	3.977	3.72766	0.000261394	0.0258135	0.127945	Stable
MSTRG.58162|ENSG00000231916	-0.632094	-1.29969	-3.69065	0.000299275	0.0274322	0.126373	Down
MSTRG.17222	-1.42098	-2.16566	-3.74644	0.000243949	0.0248886	0.123322	Down
MSTRG.56522	-0.465667	3.7437	-3.71863	0.000270191	0.0262112	0.122497	Down
MSTRG.9978	0.258448	2.91148	3.70856	0.000280334	0.0266468	0.121844	Stable
MSTRG.12534|ME3	-0.292446	1.34668	-3.68048	0.00031056	0.0279501	0.121729	Stable
MSTRG.18980|ENSG00000259529	0.443368	4.74013	3.7395	0.00025026	0.0252184	0.1217	Up
MSTRG.26116|CTCF-DT	0.285461	1.29451	3.68232	0.00030849	0.0278645	0.121606	Stable
MSTRG.2656	0.774183	-2.69247	3.73587	0.000253619	0.0253948	0.120987	Up
MSTRG.58019|ZNRF2P1	0.655476	-0.800066	3.67015	0.000322424	0.0284273	0.12075	Up
MSTRG.30124	0.576353	3.15854	3.71379	0.000275022	0.0264225	0.120713	Up
MSTRG.1619|CSMD2	-1.53118	-1.2606	-3.6999	0.000289342	0.026941	0.118553	Down
MSTRG.36766	-2.01523	-0.992276	-3.69638	0.000293084	0.0271372	0.11708	Down
MSTRG.64910	0.170002	6.60231	3.76922	0.00022427	0.0240925	0.115766	Stable
MSTRG.28069	-1.67874	-2.48456	-3.76403	0.00022861	0.0241742	0.115421	Down
MSTRG.23569|KIF7	-0.924258	-1.08315	-3.6828	0.000307947	0.0278414	0.114533	Down
MSTRG.12203	0.220301	7.68975	3.78901	0.000208396	0.0231722	0.113967	Stable
MSTRG.36611	0.299889	2.10606	3.69294	0.000296788	0.0273536	0.113628	Stable
MSTRG.23149|LINGO1	-1.74738	-2.60743	-3.76697	0.000226145	0.0241249	0.11353	Down
MSTRG.29940|KIF19	-0.63954	0.147148	-3.66577	0.000327591	0.0287132	0.11279	Down
MSTRG.33137|ZNF536	-1.87757	-2.29457	-3.75632	0.000235221	0.0244622	0.110897	Down
MSTRG.13727|B4GALNT3	-0.715839	2.11817	-3.68687	0.000303417	0.0276065	0.110556	Down
MSTRG.16707|ENSG00000274191	0.756333	-2.33891	3.711	0.000277843	0.0264955	0.107295	Up
MSTRG.4732|UBE2Q1	-0.141659	5.2542	-3.74044	0.000249396	0.0251987	0.105392	Stable
MSTRG.18812	0.297948	2.88996	3.70261	0.000286493	0.0268289	0.102445	Stable
MSTRG.63710	0.182726	6.47401	3.76279	0.000229662	0.0241871	0.101496	Stable
MSTRG.49999	0.324698	4.8331	3.73409	0.000255288	0.0255107	0.100125	Up
MSTRG.47505	0.236338	1.45435	3.67783	0.000313567	0.0280835	0.0996234	Stable
MSTRG.38063|CFAP210	-0.361888	1.33551	-3.67264	0.000319527	0.0282733	0.0972043	Down
MSTRG.52088|CMYA5	-0.485551	0.737968	-3.66366	0.000330106	0.0287735	0.0937323	Down
MSTRG.56566|LINC01013	-0.852322	0.673189	-3.6619	0.000332219	0.0288316	0.0936401	Down
MSTRG.37647|MAP3K19	-0.377393	0.536271	-3.66202	0.000332074	0.0288316	0.0932898	Down
MSTRG.55229	0.220996	3.96073	3.71624	0.000272568	0.0262825	0.0907208	Stable
MSTRG.61463|ZMAT4	-0.715793	0.0634436	-3.65842	0.000336428	0.0290955	0.0899408	Down
MSTRG.44874	0.246291	5.98931	3.75086	0.000240005	0.0246936	0.0896297	Stable
MSTRG.32260	0.166496	3.47456	3.70765	0.000281267	0.0266468	0.089585	Stable
MSTRG.47419|MCCC1-AS1	0.232532	0.916082	3.66512	0.000328371	0.028748	0.0834409	Stable
ENSG00000262097.3|LINC02185	-0.71689	-0.149631	-3.65618	0.00033917	0.0292311	0.0816771	Down
MSTRG.11981|RPS3AP40	-0.901791	-3.60706	-3.76821	0.000225109	0.0240925	0.0812485	Down
MSTRG.58617	0.247202	4.60061	3.72421	0.000264722	0.0259332	0.0812249	Stable
MSTRG.54465	0.746701	2.07165	3.68355	0.000307109	0.0278266	0.0779994	Up
MSTRG.18550	1.20894	1.2771	3.67161	0.000320731	0.0283281	0.0765114	Up
MSTRG.45339|ENSG00000271916	0.784669	-3.81294	3.77991	0.000215559	0.0235728	0.0743	Up
MSTRG.49400|NAP1L5	0.176413	2.63494	3.68914	0.000300923	0.027482	0.0737368	Stable
MSTRG.36693	-1.8169	-1.90584	-3.72203	0.000266847	0.0260389	0.0734742	Down
MSTRG.30180	-1.34755	-3.27043	-3.75475	0.000236583	0.0244654	0.0724322	Down
ENSG00000249601.2|LINC01187	-0.994714	-1.11961	-3.67106	0.000321363	0.0283588	0.0708644	Down
MSTRG.52933	0.409866	2.75033	3.69063	0.000299298	0.0274322	0.068398	Up
MSTRG.6753	0.334646	1.9924	3.67721	0.000314275	0.0281067	0.0673076	Up
MSTRG.9163|PI4K2A	-0.175514	4.11924	-3.7097	0.000279167	0.0265646	0.0668591	Stable
MSTRG.24476|GRIN2A	-1.78158	-1.58259	-3.70056	0.000288652	0.0269019	0.0644997	Down
MSTRG.49355	0.215531	8.39694	3.78698	0.000209977	0.0231926	0.0604674	Stable
ENSG00000205978.6|NYNRIN	-1.2353	-1.68308	-3.69295	0.000296778	0.0273536	0.0598952	Down
MSTRG.17363	-1.30115	-2.97634	-3.75899	0.000232914	0.0242973	0.0593	Down
MSTRG.41825|ENSG00000286149	-0.535954	-2.94306	-3.75582	0.000235651	0.0244654	0.0584813	Down
MSTRG.39871|RRBP1	-0.352146	4.93561	-3.71956	0.000269272	0.0262112	0.0570523	Down
MSTRG.15827|LINC02413	1.15393	-3.38943	3.74631	0.000244068	0.0248886	0.0498045	Up
MSTRG.19943|SLC8A3	-0.682671	0.41397	-3.64666	0.000351046	0.0296074	0.0493622	Down
MSTRG.21510	0.545444	-1.70989	3.66389	0.000329828	0.0287735	0.0420058	Up
MSTRG.26051|ENSG00000265408	0.403432	-5.50304	3.64649	0.000351263	0.0296074	0.0402955	Up
MSTRG.3826|ENSG00000290569	1.16215	0.0243789	3.64371	0.000354798	0.0297794	0.0372891	Up
MSTRG.18449	0.295785	2.39127	3.67442	0.000317476	0.0282409	0.0368094	Stable
MSTRG.15226|PPP1R1A	-0.912278	-1.30535	-3.66417	0.000329502	0.0287735	0.0367266	Down
MSTRG.39426|SNED1	0.201695	5.05052	3.71782	0.000270997	0.0262383	0.0345769	Stable
MSTRG.42069|KCNJ6	-1.55581	-1.51506	-3.68059	0.000310436	0.0279501	0.0270982	Down
MSTRG.49406|ENSG00000270720	-0.774664	-2.04617	-3.69239	0.000297383	0.0273826	0.0251316	Down
MSTRG.8481|HK1	-0.509939	5.0546	-3.71094	0.000277909	0.0264955	0.0242862	Down
MSTRG.2023	-0.471708	1.54219	-3.65211	0.000344203	0.029481	0.0236146	Down
MSTRG.33139	-0.998337	-4.25315	-3.67666	0.0003149	0.0281121	0.0229968	Down
MSTRG.54987	1.04186	-2.78243	3.70267	0.000286437	0.0268289	0.0227524	Up
MSTRG.18716	-1.06187	-0.307128	-3.63853	0.000361495	0.0300881	0.0208292	Down
MSTRG.28328	0.185216	6.37583	3.73686	0.000252702	0.025354	0.0191405	Stable
MSTRG.46652	0.147336	5.64739	3.72305	0.00026585	0.0259927	0.0175654	Stable
MSTRG.56893	-0.287312	4.62855	-3.70088	0.000288315	0.0268957	0.0104207	Stable
MSTRG.56692|ARFGEF3	-1.38084	-1.56456	-3.67292	0.000319208	0.0282733	0.00989792	Down
MSTRG.60179|EEF1A1P10	0.276453	2.43516	3.66591	0.000327429	0.0287132	0.00644476	Stable
ENSG00000255001.1|ENSG00000255001	0.380055	-5.45557	3.63463	0.000366605	0.0303108	0.00478982	Up
MSTRG.11156|RAG1	-0.51123	0.351977	-3.63163	0.000370586	0.0305638	0.00195652	Down
MSTRG.22479|MYO1E	0.29493	4.20074	3.69293	0.000296793	0.0273536	-0.00188333	Stable
MSTRG.23994	-1.90926	2.46085	-3.64911	0.000347946	0.0295026	-0.0028899	Down
MSTRG.60603|ENSG00000288580	1.28275	-2.58312	3.67833	0.00031299	0.0280835	-0.00520067	Up
MSTRG.23032	0.175806	4.08061	3.68911	0.00030096	0.027482	-0.00609972	Stable
MSTRG.49094	0.171673	7.88832	3.75743	0.000234255	0.0243872	-0.00724577	Stable
MSTRG.56322	0.277293	2.55702	3.66263	0.00033134	0.0288306	-0.0109111	Stable
MSTRG.3232	-0.854542	-3.62624	-3.7373	0.000252294	0.0253385	-0.0139365	Down
MSTRG.49847|FGF2	-0.664834	0.589931	-3.62722	0.000376514	0.0308738	-0.0163084	Down
MSTRG.19806	0.581725	-1.9067	3.65028	0.000346486	0.029481	-0.017013	Up
MSTRG.62140	-1.35896	-0.0236309	-3.62454	0.000380161	0.0310379	-0.0182123	Down
MSTRG.4450	-0.24879	1.06414	-3.63332	0.000368337	0.0304287	-0.0187342	Stable
MSTRG.27636	0.241982	4.39969	3.68968	0.000300326	0.0274758	-0.0231438	Stable
MSTRG.35795	0.350484	7.74808	3.75097	0.000239907	0.0246936	-0.0235508	Up
MSTRG.22910|ENSG00000261460	0.309813	0.814881	3.63038	0.00037226	0.0306539	-0.0245703	Up
MSTRG.23252	0.333309	4.02665	3.68344	0.000307232	0.0278266	-0.0248026	Up
MSTRG.35439|PCARE	-1.22737	-1.738	-3.66653	0.000326688	0.0287016	-0.0271378	Down
MSTRG.30654|PIEZO2	-1.70538	-2.30497	-3.70558	0.000283402	0.0266764	-0.0280231	Down
MSTRG.8204|ARHGAP22	-0.383641	2.01678	-3.64457	0.000353701	0.0297375	-0.0283193	Down
MSTRG.65244	0.239687	2.0473	3.64839	0.000348856	0.0295476	-0.0287734	Stable
MSTRG.19814	0.313693	1.28343	3.63557	0.000365364	0.030257	-0.0300377	Up
MSTRG.30389	-1.92066	-1.32492	-3.65763	0.000337393	0.0291536	-0.0302678	Down
MSTRG.29373|ANKFN1	-1.46651	-2.00728	-3.6838	0.000306829	0.0278266	-0.0303021	Down
MSTRG.64684|ROR2	-1.24474	-1.4363	-3.6507	0.000345954	0.029481	-0.0311622	Down
MSTRG.752|CTRC	-1.25557	-3.05456	-3.72773	0.000261323	0.0258135	-0.0315265	Down
MSTRG.66319	-2.07986	-2.30825	-3.70656	0.000282389	0.0266468	-0.0325146	Down
MSTRG.23661|ST8SIA2	-1.63995	-2.68917	-3.71603	0.000272773	0.0262825	-0.0355349	Down
MSTRG.67200	0.260609	2.22824	3.64913	0.00034792	0.0295026	-0.0365145	Stable
MSTRG.36164	0.225659	4.38335	3.68507	0.000305414	0.0277376	-0.0374699	Stable
MSTRG.37344	-0.244325	2.34966	-3.64799	0.000349367	0.0295476	-0.0383362	Stable
MSTRG.19912|ZFP36L1	0.322177	5.8099	3.71001	0.000278855	0.0265603	-0.0397282	Up
MSTRG.66201	-1.62141	-3.06426	-3.70543	0.000283555	0.0266764	-0.0413069	Down
MSTRG.5228	0.167277	6.43374	3.71887	0.000269957	0.0262112	-0.0455273	Stable
MSTRG.3287|BCAR3	0.362769	1.04908	3.62603	0.000378138	0.0309512	-0.0498032	Up
ENSG00000092068.21|SLC7A8	0.84751	-0.773081	3.61435	0.000394337	0.0318116	-0.0502059	Up
MSTRG.1707|ZMYM6	0.216666	4.03079	3.67495	0.000316858	0.0282111	-0.0513561	Stable
MSTRG.4237	-1.8586	2.81435	-3.64107	0.000358197	0.0299085	-0.0518685	Down
MSTRG.36182|LINC02576	0.31173	0.818018	3.62129	0.000384623	0.0313069	-0.0538007	Up
MSTRG.34085|TEAD2	1.24246	-3.97786	3.71525	0.000273555	0.0263112	-0.0550768	Up
MSTRG.56119|LINC02532	-1.20031	-1.44646	-3.64223	0.000356701	0.0298636	-0.0561048	Down
MSTRG.2316	-1.05947	-2.61031	-3.70199	0.000287141	0.0268364	-0.0591333	Down
MSTRG.19052|UBE2CP1	0.23586	1.91514	3.63615	0.000364605	0.0302207	-0.0608318	Stable
MSTRG.57261	0.305834	6.3116	3.71242	0.000276403	0.0264399	-0.0622676	Up
MSTRG.14008|ENSG00000256967	-0.544543	-1.7002	-3.6405	0.000358929	0.0299245	-0.0643514	Down
MSTRG.3844|RNVU1-19	1.00263	-2.37382	3.65029	0.000346465	0.029481	-0.0650582	Up
MSTRG.67062|EFHC2	-0.328248	2.74919	-3.64596	0.00035193	0.0296385	-0.0660206	Down
MSTRG.26114|ENSG00000261386	0.256804	1.19051	3.62211	0.000383499	0.0312409	-0.0676361	Stable
MSTRG.21080|IGHD3-22	0.403293	-5.28778	3.60815	0.000403187	0.0321096	-0.0681438	Up
MSTRG.50723|ENSG00000232615	0.298172	0.00894224	3.60871	0.000402385	0.0320713	-0.068431	Stable
MSTRG.2420	0.252325	1.55818	3.62786	0.000375656	0.0308289	-0.0685147	Stable
MSTRG.46012	-0.253634	2.51537	-3.64088	0.000358437	0.0299085	-0.0706734	Stable
MSTRG.31778	0.446599	-0.938611	3.60954	0.000401195	0.0320535	-0.071843	Up
MSTRG.14488	0.1454	5.59355	3.69506	0.0002945	0.0272178	-0.0737931	Stable
MSTRG.15781	0.632781	-0.641878	3.60611	0.000406147	0.0323118	-0.074443	Up
MSTRG.28507	0.199175	5.98783	3.70221	0.000286913	0.0268364	-0.0747277	Stable
MSTRG.53078|SRA1	0.191595	3.72468	3.66209	0.000331986	0.0288316	-0.076547	Stable
MSTRG.1806|LSM10	0.239083	3.30503	3.65343	0.000342555	0.0293991	-0.082631	Stable
MSTRG.29102|EFCAB13-DT	-0.793568	-2.06688	-3.6556	0.000339886	0.0292675	-0.0831298	Down
MSTRG.38491	1.61178	-3.39372	3.68003	0.00031107	0.0279707	-0.0896237	Up
MSTRG.31563|DOK6	-0.342398	4.55332	-3.66933	0.000323394	0.0284372	-0.089637	Down
MSTRG.47700|FAM43A	-0.251067	4.60661	-3.66944	0.000323256	0.0284372	-0.0941324	Stable
MSTRG.23367|ENSG00000286817	0.224415	2.18842	3.63036	0.000372293	0.0306539	-0.0949559	Stable
MSTRG.13588|NTM	-1.31344	-2.34305	-3.67672	0.000314827	0.0281121	-0.0959577	Down
MSTRG.6187	0.447137	3.49332	3.65316	0.00034289	0.0293991	-0.0972975	Up
MSTRG.54650	0.369359	1.95836	3.62438	0.000380384	0.0310379	-0.103867	Up
MSTRG.59936	0.274886	5.13306	3.67842	0.000312886	0.0280835	-0.10425	Stable
MSTRG.23505|NTRK3	-1.75487	-1.24327	-3.626	0.000378172	0.0309512	-0.105521	Down
MSTRG.58299|SPDYE1	-0.245471	1.38522	-3.61043	0.000399916	0.0320344	-0.107082	Stable
MSTRG.44129	-1.77308	-2.39317	-3.6812	0.000309748	0.0279275	-0.10776	Down
MSTRG.4575	-0.204945	4.00659	-3.65479	0.000340883	0.029328	-0.109563	Stable
MSTRG.13420|FEZ1	-0.35695	1.65354	-3.61317	0.000395997	0.0318939	-0.110249	Down
MSTRG.21901	0.275747	3.59206	3.65005	0.000346775	0.029481	-0.110377	Stable
MSTRG.55980|RN7SKP110	0.329151	1.2261	3.60958	0.00040114	0.0320535	-0.110868	Up
MSTRG.49657	0.206738	2.83672	3.6363	0.000364411	0.0302207	-0.112129	Stable
MSTRG.42184	0.301395	2.83658	3.63622	0.000364516	0.0302207	-0.114224	Up
ENSG00000270415.1|DPPA3P3	0.778484	-5.10231	3.61693	0.000390695	0.0316066	-0.115098	Up
MSTRG.12371	-0.512031	-2.22901	-3.648	0.000349352	0.0295476	-0.116316	Down
MSTRG.49743|MIR577	0.64939	-4.82477	3.63758	0.000362734	0.030166	-0.117977	Up
MSTRG.19893|RPL7AP5	0.432791	0.0443388	3.59231	0.000426695	0.0332899	-0.121029	Up
MSTRG.43031|MIAT	-0.497599	5.32302	-3.6724	0.000319808	0.0282733	-0.121272	Down
MSTRG.52029	0.232508	2.25716	3.6229	0.000382408	0.0311775	-0.123436	Stable
MSTRG.66862	0.280888	4.40024	3.65991	0.000334621	0.0289896	-0.123463	Stable
ENSG00000226110.2|ENSG00000226110	0.340499	-5.51548	3.59581	0.000421391	0.0330313	-0.124374	Up
MSTRG.50646	-1.73726	0.0437037	-3.59007	0.000430115	0.03342	-0.125763	Down
ENSG00000231600.1|ENSG00000231600	0.304077	-5.57099	3.59632	0.000420619	0.0330227	-0.128263	Up
MSTRG.8379	0.328744	1.65601	3.61121	0.000398798	0.0320344	-0.128631	Up
MSTRG.42247|ICOSLG	1.00397	0.0602103	3.59082	0.000428978	0.0333927	-0.129064	Up
MSTRG.15594|MIR3913-1	0.257956	-5.54255	3.59541	0.000422004	0.0330533	-0.129889	Stable
MSTRG.59392	-0.445182	-0.352865	-3.58818	0.000433027	0.0335254	-0.129913	Down
MSTRG.28681|PIP4K2B	-0.33673	4.33398	-3.65339	0.000342614	0.0293991	-0.130319	Down
MSTRG.69115	1.29116	-2.74505	3.64097	0.000358325	0.0299085	-0.138942	Up
MSTRG.33537|ACTN4	-0.445431	5.82137	-3.67565	0.000316061	0.0281653	-0.141505	Down
MSTRG.54798|ZFP57	1.59676	-2.0284	3.60492	0.000407889	0.0323805	-0.142981	Up
MSTRG.4075	0.392439	-5.47716	3.58809	0.000433165	0.0335254	-0.143007	Up
MSTRG.58147|EPDR1	-0.576421	0.120173	-3.58274	0.000441508	0.0338501	-0.146799	Down
MSTRG.68837	0.453495	-5.4486	3.58505	0.000437891	0.0337146	-0.147949	Up
MSTRG.34455|TMC4	-0.71184	-0.647893	-3.58533	0.000437452	0.0337068	-0.148625	Down
MSTRG.39156	-0.179166	6.96419	-3.69638	0.000293083	0.0271372	-0.148658	Stable
MSTRG.68283	0.166642	4.50235	3.65336	0.000342645	0.0293991	-0.149105	Stable
MSTRG.36911	0.227811	4.3243	3.65052	0.00034618	0.029481	-0.14926	Stable
MSTRG.43917|ENSG00000224715	-1.46152	-2.44242	-3.66569	0.000327685	0.0287132	-0.149704	Down
MSTRG.28352|ENSG00000290974	0.766751	-4.9883	3.61096	0.00039915	0.0320344	-0.154215	Up
MSTRG.43449	-0.923445	-1.47582	-3.60141	0.000413048	0.0326156	-0.167791	Down
MSTRG.53790	0.175266	-5.58151	3.58474	0.00043838	0.0337262	-0.168021	Stable
MSTRG.68023	0.214804	2.27393	3.60913	0.000401775	0.032061	-0.168556	Stable
MSTRG.8240|OGDHL	-1.33345	-3.18524	-3.66989	0.000322738	0.0284298	-0.169216	Down
MSTRG.48130	-0.901246	-2.11347	-3.62987	0.000372944	0.0306568	-0.173524	Down
MSTRG.57229	0.195392	4.72802	3.6498	0.000347086	0.029481	-0.174634	Stable
MSTRG.63394	0.259772	5.16082	3.65735	0.00033774	0.0291538	-0.17614	Stable
MSTRG.60040	0.464248	0.0372902	3.57462	0.000454469	0.0342498	-0.176243	Up
MSTRG.50633|DUX4L8	-1.48959	-2.24342	-3.64505	0.000353089	0.0297111	-0.178235	Down
MSTRG.32133|MBD3L4	0.522091	-5.46261	3.57391	0.000455619	0.0342847	-0.178837	Up
MSTRG.29676	0.201088	3.08774	3.62016	0.000386194	0.0313835	-0.179081	Stable
MSTRG.994|VWA5B1	-0.868208	-0.619617	-3.57495	0.00045393	0.0342351	-0.180192	Down
MSTRG.13145	-0.236341	4.42307	-3.64018	0.000359347	0.0299342	-0.181014	Stable
MSTRG.27752|ENSG00000272815	-1.00128	-3.35808	-3.67768	0.000313733	0.0280835	-0.181606	Down
MSTRG.36906|ZAP70	-0.220969	4.65613	-3.64398	0.000354455	0.0297757	-0.181962	Stable
MSTRG.60084|TRBV7-6	-0.386051	0.0855033	-3.57116	0.000460088	0.0345167	-0.182985	Down
MSTRG.20701|CCNK	0.129809	4.94961	3.65006	0.000346755	0.029481	-0.185556	Stable
MSTRG.44239	0.834328	-4.02702	3.68279	0.000307955	0.0278414	-0.186685	Up
MSTRG.57469	-0.954718	-3.51839	-3.67299	0.000319119	0.0282733	-0.188393	Down
MSTRG.66517|Y_RNA	0.305079	-5.50844	3.57544	0.000453133	0.0342351	-0.18871	Up
MSTRG.44120	-1.91618	-1.59288	-3.61394	0.000394914	0.0318324	-0.19378	Down
MSTRG.4858|SH2D2A	-0.400933	1.04027	-3.57692	0.000450767	0.0342298	-0.194245	Down
MSTRG.61824	-0.397093	6.10494	-3.66463	0.000328947	0.0287732	-0.196772	Down
MSTRG.53040|H3P25	0.298836	0.38363	3.5684	0.000464628	0.0347336	-0.20428	Stable
MSTRG.36674	-0.91543	1.09687	-3.57176	0.000459104	0.0344948	-0.205679	Down
MSTRG.17600|ENSG00000279499	-0.653201	-2.17608	-3.61546	0.000392758	0.0317099	-0.206462	Down
MSTRG.22793|NOX5	-1.32015	-1.82848	-3.60902	0.000401933	0.032061	-0.208325	Down
MSTRG.16271|ENSG00000277595	0.203505	1.94478	3.59079	0.000429018	0.0333927	-0.208806	Stable
MSTRG.66158|MT-ND4L	-0.791658	2.25941	-3.58976	0.000430592	0.03342	-0.209621	Down
MSTRG.51426	-1.91597	-1.16957	-3.58958	0.000430871	0.03342	-0.209942	Down
MSTRG.64488	-0.959404	-4.16007	-3.60231	0.000411712	0.0325802	-0.212479	Down
MSTRG.23127	0.303932	5.36375	3.64979	0.0003471	0.029481	-0.214484	Up
MSTRG.17303	-1.27539	-3.08718	-3.65994	0.000334582	0.0289896	-0.215699	Down
MSTRG.54663|H2AC11	0.318538	5.91646	3.65939	0.000335246	0.0290185	-0.216822	Up
MSTRG.54408|JARID2	-0.236504	5.7133	-3.65178	0.000344608	0.029481	-0.218903	Stable
MSTRG.59729	0.2111	5.33672	3.64678	0.000350895	0.0296074	-0.22101	Stable
MSTRG.22475	0.301527	0.1953	3.56095	0.000477081	0.0353191	-0.221763	Up
MSTRG.44874|MYRIP	0.321657	0.305837	3.56186	0.000475535	0.0352838	-0.222315	Up
MSTRG.18832	-0.305626	2.67009	-3.59661	0.000420189	0.033015	-0.222615	Down
MSTRG.11059|ENSG00000255252	0.157555	-5.60705	3.56819	0.000464978	0.0347336	-0.223443	Stable
MSTRG.56646|ENSG00000234084	0.838	-2.13169	3.5856	0.000437036	0.0337008	-0.225332	Up
MSTRG.13271|GRIK4	-1.10538	-0.0183907	-3.55602	0.000485499	0.035776	-0.227478	Down
MSTRG.38562|ENSG00000287299	0.405804	1.3354	3.57509	0.000453707	0.0342351	-0.228318	Up
MSTRG.9977	0.24869	2.80621	3.6003	0.000414689	0.0327118	-0.228489	Stable
MSTRG.38926	0.237196	-5.56162	3.56455	0.000471023	0.0351254	-0.229369	Stable
MSTRG.57450	0.300219	1.66934	3.57906	0.000447332	0.0340989	-0.232039	Up
MSTRG.64013	1.11587	-3.14461	3.63209	0.000369984	0.0305395	-0.232275	Up
ENSG00000253967.1|LINC03020	-1.48232	-2.62329	-3.6429	0.000355844	0.0298169	-0.233938	Down
MSTRG.39127	0.197534	5.39505	3.64301	0.000355703	0.0298169	-0.236987	Stable
MSTRG.4349	0.478576	1.95113	3.5822	0.00044237	0.0338501	-0.241045	Up
MSTRG.54121|ENSG00000286512	0.214135	3.35886	3.60596	0.000406375	0.0323118	-0.241212	Stable
ENSG00000258013.2|RPL3P13	-0.448438	-5.29866	-3.55415	0.000488722	0.0358021	-0.241418	Down
ENSG00000227145.2|IL21-AS1	-1.17633	-3.10412	-3.65111	0.000345439	0.029481	-0.246135	Down
MSTRG.17746|ENSG00000288542	0.157555	-5.60705	3.5605	0.000477835	0.0353424	-0.247648	Stable
MSTRG.12154	-0.197752	7.30681	-3.6725	0.000319689	0.0282733	-0.25093	Stable
MSTRG.55831|ENSG00000231533	-1.38475	-2.1258	-3.61028	0.000400131	0.0320344	-0.251969	Down
MSTRG.41579	-1.68421	-1.1561	-3.56977	0.000462367	0.0346355	-0.256164	Down
MSTRG.35544|RASGRP3	0.355342	3.43292	3.60327	0.000410301	0.0324943	-0.256167	Up
MSTRG.25690	0.234279	4.69293	3.62454	0.000380167	0.0310379	-0.256866	Stable
MSTRG.17005	0.34746	1.52591	3.56813	0.000465072	0.0347336	-0.259471	Up
MSTRG.56759	0.189482	6.81018	3.66272	0.000331239	0.0288306	-0.25961	Stable
MSTRG.14117|ENSG00000284634	-0.33672	0.946499	-3.55525	0.000486822	0.0357945	-0.259683	Down
MSTRG.18216	0.589281	-2.54325	3.59603	0.000421067	0.0330313	-0.260215	Up
MSTRG.31061	-0.748697	-4.44109	-3.57271	0.000457557	0.0344045	-0.26062	Down
MSTRG.12447|LINC02728	0.264484	1.17416	3.5609	0.000477166	0.0353191	-0.262194	Stable
MSTRG.36071	0.169783	6.59265	3.65715	0.000337981	0.0291538	-0.263916	Stable
MSTRG.15633|TRHDE	-0.989769	-0.69922	-3.54834	0.000498874	0.0361208	-0.265577	Down
MSTRG.32454|ENSG00000269242	0.152494	-5.60705	3.55466	0.000487829	0.0358021	-0.266014	Stable
MSTRG.60041	0.496637	3.19606	3.59683	0.000419853	0.033015	-0.266152	Up
MSTRG.3416	0.228547	3.17114	3.59504	0.00042255	0.0330701	-0.266234	Stable
MSTRG.17295	-1.34814	-2.42271	-3.62065	0.000385515	0.0313539	-0.266556	Down
MSTRG.28191|ENSG00000265073	0.152228	-5.60705	3.55382	0.000489283	0.035804	-0.268653	Stable
MSTRG.26111|RIPOR1	0.197574	4.21216	3.6112	0.000398804	0.0320344	-0.272007	Stable
MSTRG.16811	-0.936386	1.09362	-3.54985	0.000496223	0.0360351	-0.27332	Down
MSTRG.57777	0.167338	2.61108	3.58227	0.000442249	0.0338501	-0.274463	Stable
MSTRG.61016	0.308467	7.08541	3.66413	0.00032954	0.0287735	-0.274883	Up
MSTRG.3891	-0.705955	-2.37619	-3.60342	0.000410088	0.0324943	-0.275088	Down
MSTRG.43299	-1.11461	-3.59545	-3.61694	0.000390683	0.0316066	-0.277165	Down
MSTRG.61015|ENSG00000253270	0.365425	0.794666	3.55029	0.00049544	0.0360294	-0.278194	Up
MSTRG.44653	-0.188063	6.44422	-3.64751	0.000349965	0.0295731	-0.279807	Stable
MSTRG.56561|ENPP3	0.59447	0.902952	3.5515	0.00049333	0.0359021	-0.282517	Up
MSTRG.48795	-2.01109	-1.67191	-3.58793	0.000433415	0.0335254	-0.283259	Down
MSTRG.43061	-1.18251	-3.83284	-3.5828	0.000441423	0.0338501	-0.283949	Down
MSTRG.4903|KIRREL1	-1.51477	-2.46148	-3.61753	0.000389857	0.0316038	-0.28621	Down
MSTRG.17245	-1.14104	-3.1031	-3.63709	0.000363375	0.0301941	-0.286321	Down
MSTRG.2165|PLK3	0.19402	3.2821	3.59002	0.000430198	0.03342	-0.28813	Stable
MSTRG.22780	0.210183	4.79777	3.6166	0.000391161	0.0316066	-0.288832	Stable
MSTRG.25966	1.4048	3.21556	3.59404	0.000424063	0.0331105	-0.28891	Up
MSTRG.21856|Y_RNA	0.150273	-5.60705	3.54722	0.000500853	0.0362086	-0.289385	Stable
MSTRG.25694	0.388356	3.83256	3.59956	0.000415779	0.0327719	-0.291833	Up
MSTRG.39544	0.493252	4.55444	3.61277	0.000396579	0.031915	-0.292236	Up
MSTRG.56319|TRAF3IP2-AS1	0.193637	2.88554	3.58143	0.00044358	0.0338907	-0.293353	Stable
MSTRG.61287|ENSG00000285669	-0.19978	2.00032	-3.56239	0.000474646	0.0352636	-0.295761	Stable
MSTRG.30162|ENSG00000267601	0.149676	-5.60705	3.54504	0.000504732	0.0362879	-0.296228	Stable
MSTRG.32606|MIR1470	0.149676	-5.60705	3.54504	0.000504732	0.0362879	-0.296228	Stable
MSTRG.8506|LRRC20	-0.347325	0.903088	-3.54272	0.00050888	0.0364062	-0.296971	Down
MSTRG.1723	0.186166	3.51577	3.59139	0.000428107	0.0333739	-0.297029	Stable
MSTRG.3817|PHGDH	-0.469124	0.828812	-3.54099	0.000512004	0.036436	-0.297731	Down
MSTRG.32224	-0.634609	-1.79532	-3.56366	0.000472513	0.0351444	-0.303695	Down
MSTRG.23763	-1.15316	-3.10117	-3.62998	0.000372792	0.0306568	-0.304716	Down
MSTRG.20003|GTF3AP2	0.286066	1.57385	3.55442	0.000488245	0.0358021	-0.305055	Stable
MSTRG.11716|STIP1	-0.22023	4.91641	-3.61065	0.000399598	0.0320344	-0.307601	Stable
MSTRG.16629|ENSG00000256364	0.148672	-5.60705	3.54118	0.000511667	0.036436	-0.308331	Stable
MSTRG.49336	0.302973	6.42666	3.64106	0.000358211	0.0299085	-0.309615	Up
MSTRG.28312	0.1707	4.82132	3.61015	0.000400313	0.0320344	-0.310779	Stable
MSTRG.2333|AGBL4	-0.911298	-1.55282	-3.55366	0.000489575	0.035804	-0.311117	Down
MSTRG.42658|ENSG00000284060	0.499314	-5.40719	3.52774	0.0005365	0.0373595	-0.314067	Up
MSTRG.31821|WDR18	-0.205047	2.43956	-3.56377	0.000472331	0.0351444	-0.316882	Stable
MSTRG.45449	0.405704	6.22757	3.63536	0.000365651	0.030257	-0.317966	Up
MSTRG.60651|MIR8055	0.147881	-5.60705	3.53795	0.000517538	0.0366797	-0.318449	Stable
MSTRG.44851	-0.701655	2.75168	-3.56533	0.000469722	0.0350546	-0.319672	Down
MSTRG.24681	0.242059	3.00408	3.57554	0.000452972	0.0342351	-0.320035	Stable
MSTRG.42414|ENSG00000286406	-0.674256	-4.97779	-3.52457	0.000542525	0.0375193	-0.325503	Down
MSTRG.40473	0.164562	3.81218	3.58733	0.000434353	0.0335719	-0.326809	Stable
MSTRG.54062|DUSP22	0.202807	4.77042	3.60432	0.000408757	0.0324236	-0.327522	Stable
MSTRG.38363|ENSG00000287129	0.816095	-1.26576	3.52713	0.000537657	0.0373805	-0.327616	Up
MSTRG.64430|MTCO1P51	0.854365	-1.12019	3.52528	0.000541171	0.0374829	-0.327973	Up
MSTRG.52799|IL4	1.00523	-2.64548	3.5712	0.000460029	0.0345167	-0.328124	Up
MSTRG.4449|NUDT4B	-0.2393	4.47991	-3.59463	0.000423167	0.0330924	-0.334269	Stable
MSTRG.14987|SMARCD1	0.154795	3.90815	3.5864	0.000435789	0.0336442	-0.335113	Stable
MSTRG.54438|ENSG00000289863	0.152471	-5.60277	3.53188	0.000528737	0.0370837	-0.336735	Stable
MSTRG.30740|ENSG00000279275	0.154264	-5.60277	3.5318	0.00052889	0.0370837	-0.336992	Stable
MSTRG.41687	0.154264	-5.60277	3.5318	0.00052889	0.0370837	-0.336992	Stable
MSTRG.40783|ENSG00000283142	0.151099	-5.60277	3.53157	0.000529314	0.0370851	-0.337703	Stable
MSTRG.9365	0.28931	6.23193	3.62843	0.000374888	0.0307912	-0.338984	Stable
MSTRG.31593	0.904714	0.418335	3.52748	0.000536996	0.0373606	-0.338987	Up
MSTRG.3793|RPL6P2	0.460184	-0.314622	3.51963	0.000552035	0.0377829	-0.339036	Up
ENSG00000240298.3|RPL36AP40	0.523205	-5.30729	3.51894	0.000553372	0.0377874	-0.340069	Up
MSTRG.41021	0.269657	5.03239	3.60551	0.000407025	0.0323377	-0.340267	Stable
MSTRG.44726	0.315568	-5.56531	3.52789	0.000536217	0.0373595	-0.341976	Up
MSTRG.54967	-0.933356	-2.40078	-3.58629	0.000435963	0.0336442	-0.342148	Down
MSTRG.11925|ENSG00000287934	0.228072	2.03542	3.54983	0.000496242	0.0360351	-0.345567	Stable
MSTRG.64775	0.146097	-5.60277	3.52846	0.000535141	0.0373595	-0.347405	Stable
ENSG00000277009.1|TEX28P3	0.146097	-5.60277	3.52846	0.000535141	0.0373595	-0.347405	Stable
MSTRG.53789	0.145786	-5.60277	3.52804	0.000535942	0.0373595	-0.348731	Stable
MSTRG.26874|ENSG00000260671	0.165392	-5.60277	3.52784	0.000536321	0.0373595	-0.349357	Stable
MSTRG.45936|ENSG00000249474	0.165774	-5.60277	3.52769	0.000536605	0.0373595	-0.349827	Stable
MSTRG.3053|LINC01362	1.14541	-2.96602	3.57825	0.000448627	0.0341287	-0.350895	Up
MSTRG.41333|CDH26	0.204207	2.81409	3.56179	0.000475657	0.0352838	-0.352898	Stable
MSTRG.16033	-0.570288	-0.264452	-3.51443	0.000562216	0.0380004	-0.353474	Down
MSTRG.60282	0.464062	-1.82329	3.53319	0.000526294	0.0370822	-0.353738	Up
MSTRG.14232|GPR19	-0.31817	0.891161	-3.52429	0.00054307	0.0375211	-0.354311	Down
MSTRG.57368|PDGFA	-0.41827	2.12222	-3.5442	0.000506224	0.0363362	-0.356392	Down
MSTRG.5532	0.565997	5.81216	3.61667	0.00039106	0.0316066	-0.356609	Up
MSTRG.50611|ENSG00000278974	0.256095	1.95968	3.5448	0.000505158	0.0362879	-0.357674	Stable
MSTRG.28594	0.171934	4.19254	3.58381	0.000439832	0.0338118	-0.360202	Stable
MSTRG.56524|MRPS17P5	-0.493994	-0.429689	-3.51165	0.000567737	0.0381013	-0.362559	Down
MSTRG.38608	0.144467	-5.60705	3.52308	0.000545374	0.0375761	-0.364892	Stable
MSTRG.55181|TMEM217B	0.144467	-5.60705	3.52308	0.000545374	0.0375761	-0.364892	Stable
MSTRG.3656|ENSG00000232450	0.267376	1.41067	3.53178	0.000528922	0.0370837	-0.367317	Stable
MSTRG.21801	-0.320811	2.16097	-3.54221	0.00050981	0.0364062	-0.367442	Down
MSTRG.5270|XCL2	-0.7202	1.48784	-3.52641	0.000539017	0.0374228	-0.369555	Down
MSTRG.2612|RPL21P23	-0.728241	-4.49632	-3.53396	0.00052487	0.037008	-0.370899	Down
MSTRG.6949	0.19337	-5.58005	3.51994	0.000551445	0.0377829	-0.371047	Stable
MSTRG.27706|TBC1D26-AS1	0.352674	-5.53906	3.51732	0.00055655	0.0378747	-0.371171	Up
MSTRG.24535	0.431017	1.92691	3.54066	0.00051261	0.0364531	-0.371757	Up
MSTRG.36762	-2.11889	-0.353346	-3.51341	0.000564238	0.0380464	-0.374005	Down
MSTRG.62383	0.248058	5.13543	3.59676	0.000419973	0.033015	-0.375096	Stable
MSTRG.45079|ENSG00000276925	0.295598	0.0943754	3.51006	0.000570908	0.0381838	-0.375592	Stable
MSTRG.15076|ENSG00000257663	0.167123	-5.58862	3.51817	0.000554885	0.0378389	-0.378148	Stable
MSTRG.37347	0.150867	-5.59994	3.51795	0.000555317	0.0378424	-0.379676	Stable
MSTRG.12162|FOLR3	0.755203	2.24085	3.54534	0.000504191	0.0362879	-0.380166	Up
MSTRG.30901	0.407883	3.11539	3.55971	0.000479181	0.0353632	-0.380398	Up
MSTRG.44067	0.489344	0.647565	3.516	0.000559132	0.0379919	-0.38057	Up
MSTRG.56325	0.240408	3.44539	3.56405	0.000471855	0.0351444	-0.382526	Stable
MSTRG.12559|FZD4	-0.664805	0.308529	-3.50664	0.00057781	0.0383481	-0.383431	Down
MSTRG.36471	-1.73423	-0.462292	-3.50857	0.000573898	0.0382689	-0.383781	Down
MSTRG.10747	-0.369063	-0.398219	-3.5044	0.000582367	0.0383481	-0.383813	Down
MSTRG.1322	0.218564	4.14982	3.57601	0.000452225	0.0342351	-0.384138	Stable
MSTRG.3916|ENSG00000290735	0.51375	3.17193	3.56009	0.000478528	0.0353632	-0.384413	Up
MSTRG.60531|TDRP	-0.4945	2.14602	-3.53525	0.00052249	0.0369186	-0.384654	Down
MSTRG.54949|C2	0.282673	2.0585	3.53824	0.000517003	0.0366797	-0.384879	Stable
MSTRG.5342|MIR1295B	0.467306	-5.31615	3.50288	0.000585465	0.0383836	-0.388318	Up
MSTRG.47860	-0.312415	4.10338	-3.57044	0.000461273	0.0345795	-0.390047	Down
MSTRG.30762	0.236735	2.69303	3.54802	0.000499442	0.0361357	-0.390659	Stable
MSTRG.52934|VTRNA2-1	0.381781	-5.34604	3.50298	0.000585257	0.0383836	-0.391657	Up
MSTRG.3942	-2.15043	0.586409	-3.50136	0.000588591	0.0384352	-0.393502	Down
MSTRG.31693|ENSG00000279433	0.26952	-0.0852679	3.50206	0.000587166	0.0384352	-0.39557	Stable
MSTRG.43929	-0.87865	-4.27217	-3.53581	0.000521463	0.0368722	-0.396573	Down
MSTRG.28773	-1.08717	-2.53973	-3.57496	0.00045392	0.0342351	-0.39672	Down
MSTRG.44881|RN7SL411P	0.661148	-2.69997	3.55421	0.000488612	0.0358021	-0.396777	Up
MSTRG.7983	-1.66873	-2.08965	-3.55989	0.000478873	0.0353632	-0.3998	Down
MSTRG.11657	0.264169	0.326013	3.50385	0.000583482	0.0383708	-0.402033	Stable
MSTRG.15174|ENSG00000277994	0.245089	-5.54748	3.5077	0.000575663	0.0383117	-0.405474	Stable
MSTRG.33670|HNRNPUL1	-0.317858	5.45587	-3.58947	0.000431046	0.03342	-0.407731	Down
MSTRG.34882|TMSB4XP2	-1.06338	-2.37938	-3.5616	0.000475981	0.0352838	-0.41091	Down
MSTRG.41521|MYT1	-1.20583	-2.16654	-3.55203	0.000492394	0.0358602	-0.410957	Down
MSTRG.60400	0.186188	4.92331	3.5811	0.000444107	0.0339049	-0.412544	Stable
MSTRG.34158|ENSG00000268854	0.141643	-5.60705	3.50739	0.00057628	0.0383272	-0.413735	Stable
MSTRG.10490	0.259991	2.21581	3.53192	0.000528653	0.0370837	-0.413866	Stable
MSTRG.28880	0.155767	-5.59994	3.50681	0.000577461	0.0383481	-0.414305	Stable
ENSG00000250418.1|ENSG00000250418	0.155767	-5.59994	3.50681	0.000577461	0.0383481	-0.414305	Stable
MSTRG.66326	-1.60009	0.564516	-3.49564	0.000600495	0.0389332	-0.414557	Down
MSTRG.66325	-1.60004	0.564566	-3.49545	0.000600913	0.0389332	-0.415161	Down
ENSG00000232215.2|OR2L6P	-0.976576	-2.21444	-3.54886	0.000497953	0.0360851	-0.415225	Down
MSTRG.698|KAZN-AS1	-1.0646	-2.72626	-3.57694	0.000450729	0.0342298	-0.415943	Down
MSTRG.36692	-1.60443	-1.49907	-3.52517	0.000541383	0.0374829	-0.416629	Down
MSTRG.50238	0.157555	-5.60705	3.50622	0.000578649	0.0383481	-0.417369	Stable
MSTRG.51421	-1.90942	-2.13277	-3.55734	0.000483223	0.0356351	-0.421014	Down
MSTRG.49235	0.156851	-5.59994	3.50452	0.000582124	0.0383481	-0.421427	Stable
MSTRG.62028	0.435096	1.29944	3.51234	0.000566359	0.0380998	-0.424538	Up
MSTRG.65705|TMSB4XP4	-0.526826	0.969796	-3.50139	0.000588536	0.0384352	-0.426088	Down
MSTRG.41917	-0.498841	5.26586	-3.57924	0.000447045	0.0340989	-0.426242	Down
MSTRG.10149	0.349975	2.84065	3.53874	0.000516084	0.0366479	-0.430769	Up
MSTRG.8388	0.418782	0.400892	3.49554	0.000600706	0.0389332	-0.431901	Up
MSTRG.16037	0.274586	1.34642	3.50985	0.000571335	0.0381838	-0.43247	Stable
MSTRG.6167	-0.171326	5.40411	-3.58186	0.000442895	0.0338643	-0.432528	Stable
ENSG00000263581.1|MIR548X2	0.157555	-5.60705	3.50131	0.000588705	0.0384352	-0.43263	Stable
MSTRG.62054|ENSG00000253238	-0.795181	-1.62404	-3.51145	0.000568132	0.0381013	-0.435353	Down
MSTRG.4309	0.247183	2.22475	3.5252	0.000541326	0.0374829	-0.435526	Stable
MSTRG.35060|ENSG00000223360	0.28816	-5.55072	3.49706	0.000597521	0.0388326	-0.437628	Stable
MSTRG.18298|ENSG00000286746	0.726659	0.299057	3.49285	0.000606397	0.039154	-0.43918	Up
MSTRG.58615	0.212215	5.11914	3.57629	0.000451771	0.0342351	-0.440454	Stable
MSTRG.31881|LMNB2	-0.180148	3.98503	-3.55343	0.00048996	0.035804	-0.440572	Stable
MSTRG.54928	-0.743896	1.95742	-3.51185	0.000567337	0.0381013	-0.442151	Down
MSTRG.36009|LINC01122	-1.13913	-1.35883	-3.50282	0.000585603	0.0383836	-0.444943	Down
MSTRG.10243|ENSG00000249086	-0.92323	-0.440848	-3.48426	0.000624872	0.0396027	-0.447344	Down
MSTRG.53964|PRDX2P3	0.273606	1.43584	3.50576	0.000579589	0.0383481	-0.450424	Stable
MSTRG.7483|C1QL3	-0.412316	1.50528	-3.50287	0.00058549	0.0383836	-0.451508	Down
ENSG00000274790.1|Y_RNA	-0.449819	-4.74836	-3.49169	0.000608848	0.0392458	-0.451642	Down
MSTRG.23066|ENSG00000260288	-0.737986	-1.08971	-3.48921	0.000614157	0.0393631	-0.453303	Down
MSTRG.12166|ENSG00000255860	0.494302	-2.27278	3.51499	0.000561108	0.0380004	-0.453758	Up
MSTRG.41239	-0.969728	-1.91783	-3.51875	0.00055375	0.0377874	-0.458638	Down
MSTRG.17003|ENSG00000291171	0.436513	1.82741	3.51129	0.000568447	0.0381013	-0.458735	Up
ENSG00000112378.12|PERP	-0.41259	0.791797	-3.48792	0.000616932	0.0393631	-0.460963	Down
MSTRG.13288|ENSG00000250493	-1.43481	-1.40469	-3.50411	0.000582957	0.0383616	-0.461368	Down
MSTRG.8406	0.185526	5.58584	3.57818	0.00044875	0.0341287	-0.462574	Stable
ENSG00000198963.11|RORB	-1.22076	-1.7819	-3.51452	0.000562035	0.0380004	-0.463223	Down
MSTRG.15837	-0.206971	2.19722	-3.51313	0.000564801	0.0380464	-0.463784	Stable
MSTRG.20050	0.226939	3.10556	3.53255	0.000527486	0.0370837	-0.464266	Stable
MSTRG.56321	0.228109	4.83077	3.56356	0.000472688	0.0351444	-0.464922	Stable
MSTRG.63998|RBM17P1	-0.652937	0.279289	-3.47938	0.000635599	0.0398264	-0.465931	Down
MSTRG.38397|ENSG00000228073	0.363995	-5.48382	3.48231	0.000629123	0.0396973	-0.468523	Up
MSTRG.14149	-0.351349	7.97588	-3.61943	0.00038721	0.0314259	-0.469608	Down
MSTRG.6054	0.190996	3.12756	3.53094	0.000530497	0.0371158	-0.470012	Stable
MSTRG.25949|GOT2	-0.160474	3.83456	-3.54153	0.000511028	0.0364186	-0.470584	Stable
ENSG00000173218.15|VANGL1	-0.293572	2.88158	-3.52336	0.000544851	0.0375761	-0.470639	Stable
MSTRG.27329	0.259992	3.51994	3.53789	0.000517638	0.0366797	-0.471594	Stable
MSTRG.18551	0.957782	5.7844	3.58299	0.000441127	0.0338501	-0.472911	Up
MSTRG.5229|ENSG00000233411	0.138792	-5.60705	3.48816	0.000616408	0.0393631	-0.47335	Stable
MSTRG.40448	0.273572	0.348951	3.48072	0.000632624	0.0397532	-0.473785	Stable
MSTRG.60065|TRBV5-2	-0.612278	-4.67943	-3.48602	0.000621043	0.0394856	-0.474455	Down
MSTRG.29559|H3P42	0.336318	0.803971	3.48726	0.000618344	0.0393894	-0.47471	Up
MSTRG.56573|STX7	0.392846	6.58807	3.59434	0.00042361	0.0331011	-0.477061	Up
MSTRG.29610|MED13	-0.31366	7.0175	-3.59832	0.000417636	0.0328922	-0.477531	Down
MSTRG.7488|ENSG00000275001	-0.524589	-2.29053	-3.52226	0.000546965	0.0376597	-0.477667	Down
MSTRG.47088|MLF1	-0.718288	-0.922737	-3.47775	0.000639219	0.0398733	-0.477704	Down
MSTRG.25139|ENSG00000257403	1.01135	-3.78308	3.56896	0.000463708	0.0347098	-0.477719	Up
MSTRG.33623|AKT2	-0.213251	5.84935	-3.57608	0.000452106	0.0342351	-0.477946	Stable
MSTRG.44930|TPMTP2	0.378355	0.321754	3.47874	0.000637013	0.0398361	-0.479853	Up
MSTRG.12172|ENSG00000285864	0.157555	-5.60705	3.48514	0.000622954	0.0395062	-0.482701	Stable
MSTRG.28136|ENSG00000266416	0.157555	-5.60705	3.48514	0.000622954	0.0395062	-0.482701	Stable
ENSG00000253038.1|RNU6-706P	0.157555	-5.60705	3.48514	0.000622954	0.0395062	-0.482701	Stable
MSTRG.28914|MEOX1	-0.624703	-0.660978	-3.47242	0.000651192	0.0401968	-0.483661	Down
MSTRG.37267	-0.685004	2.84018	-3.51585	0.000559416	0.0379919	-0.483746	Down
MSTRG.1254|Y_RNA	0.347964	-5.44312	3.47728	0.000640251	0.0398733	-0.483926	Up
MSTRG.31790|CDC34	-0.684163	2.20261	-3.50327	0.000584674	0.0383836	-0.484942	Down
MSTRG.22561|ENSG00000166104	-1.18986	-3.36967	-3.55435	0.000488378	0.0358021	-0.485253	Down
MSTRG.33729|ENSG00000268605	0.166068	-5.59994	3.48354	0.000626442	0.0396517	-0.48637	Stable
MSTRG.38606|HYCC2	0.283603	4.59619	3.55263	0.000491364	0.0358114	-0.487544	Stable
MSTRG.9140	0.213721	3.06638	3.5245	0.000542667	0.0375193	-0.487561	Stable
MSTRG.50234	0.352198	3.48812	3.53215	0.000528237	0.0370837	-0.489861	Up
MSTRG.15377	0.177129	2.4162	3.51118	0.000568676	0.0381013	-0.490567	Stable
MSTRG.4433|RNVU1-1	-0.628521	-2.34008	-3.52106	0.000549268	0.0376881	-0.494032	Down
MSTRG.45647|SAMMSON	-1.54421	-2.60118	-3.54606	0.000502922	0.0362815	-0.494125	Down
MSTRG.50232|ENSG00000287216	0.196324	1.72145	3.49673	0.000598211	0.0388521	-0.494314	Stable
MSTRG.37631	0.210719	4.15858	3.54175	0.000510641	0.0364171	-0.4954	Stable
ENSG00000199001.1|MIR448	0.181325	-5.58862	3.48033	0.000633499	0.03977	-0.495407	Stable
MSTRG.54117|GMDS-DT	0.279861	4.20533	3.54286	0.000508641	0.0364062	-0.495889	Stable
MSTRG.40141|FAM182A	-1.08362	-3.56602	-3.54478	0.000505188	0.0362879	-0.498095	Down
MSTRG.60072|TRBV11-1	-0.73289	-1.2913	-3.47815	0.000638324	0.0398469	-0.499198	Down
MSTRG.41840|HUNK	-1.4185	-1.95956	-3.5124	0.000566245	0.0380998	-0.500156	Down
MSTRG.42857|RGL4	0.376845	3.90738	3.53647	0.000520246	0.0368384	-0.501118	Up
MSTRG.21744|ANP32AP1	-0.694453	-1.05602	-3.47176	0.000652694	0.0402645	-0.502483	Down
ENSG00000171014.3|OR4D5	-0.611306	-4.98584	-3.4647	0.000668922	0.0408108	-0.50315	Down
MSTRG.10412	2.17808	-0.665267	3.46407	0.000670382	0.0408209	-0.506015	Up
MSTRG.1443|ENSG00000225750	0.169538	-5.59994	3.47706	0.000640749	0.0398733	-0.506347	Stable
MSTRG.21901|CCDC32	0.205331	4.37737	3.54232	0.000509599	0.0364062	-0.506454	Stable
MSTRG.3739|CD101-AS1	-0.518649	0.0284422	-3.46433	0.000669778	0.040813	-0.506792	Down
ENSG00000265158.2|LRRC37A7P	-1.13526	-3.26452	-3.5533	0.000490194	0.035804	-0.5097	Down
MSTRG.24891	0.237883	1.52467	3.48782	0.000617141	0.0393631	-0.511303	Stable
MSTRG.34449|NDUFA3	-0.388976	3.30357	-3.51762	0.000555948	0.0378595	-0.511849	Down
MSTRG.23398	-0.292192	1.87081	-3.49083	0.00061068	0.0392458	-0.512323	Stable
MSTRG.57621	-0.56543	-0.744365	-3.46319	0.000672424	0.0408992	-0.512368	Down
MSTRG.39463	-1.56554	-2.94334	-3.54206	0.000510067	0.0364062	-0.514622	Down
MSTRG.63781|ENSG00000233668	0.326752	1.26911	3.48212	0.000629553	0.0396973	-0.515491	Up
MSTRG.48828	0.66763	-5.22114	3.46028	0.00067927	0.040988	-0.515659	Up
MSTRG.33339|ENSG00000232680	0.159893	-5.59784	3.47378	0.000648115	0.0401062	-0.516036	Stable
MSTRG.2166|DYNLT4	-1.09528	-4.3523	-3.48063	0.000632834	0.0397532	-0.516889	Down
MSTRG.58156	-0.320365	6.42804	-3.57418	0.000455178	0.0342773	-0.518731	Down
MSTRG.48710|ENSG00000242431	0.396847	-0.684869	3.45881	0.000682737	0.0410297	-0.519806	Up
MSTRG.60475|ENSG00000272839	-0.633014	-1.4531	-3.47419	0.000647197	0.0400992	-0.521074	Down
MSTRG.31727	0.19955	2.63817	3.50557	0.000579969	0.0383481	-0.522161	Stable
MSTRG.1074	-0.571329	-5.11097	-3.45801	0.000684643	0.0410411	-0.523022	Down
MSTRG.29600|ENSG00000266934	-0.665622	-1.04809	-3.46439	0.000669629	0.040813	-0.523243	Down
MSTRG.61886|SLCO5A1-AS1	-1.10148	-2.95462	-3.54586	0.000503277	0.0362815	-0.523859	Down
MSTRG.38390|CALCRL-AS1	-0.924232	-3.26831	-3.55289	0.000490904	0.035804	-0.524847	Down
MSTRG.52281	0.237034	7.72195	3.60134	0.000413142	0.0326156	-0.525295	Stable
MSTRG.62143|REXO1L6P	-1.29376	-1.16973	-3.47044	0.000655701	0.0403252	-0.526976	Down
MSTRG.57525	0.157216	-5.59615	3.46979	0.000657172	0.0403702	-0.527974	Stable
MSTRG.16761	0.439475	-1.64156	3.46705	0.000663482	0.0405783	-0.528828	Up
MSTRG.59000|ENSG00000273623	0.174065	-5.60277	3.46958	0.000657648	0.0403702	-0.529924	Stable
ENSG00000234903.1|ENSG00000234903	0.174065	-5.60277	3.46958	0.000657648	0.0403702	-0.529924	Stable
MSTRG.50643|DUX4	-1.41288	-2.03005	-3.50478	0.000581591	0.0383481	-0.531009	Down
MSTRG.12185|PDE2A	-0.577085	-0.302188	-3.45448	0.000693061	0.0413012	-0.532563	Down
MSTRG.45234	-0.299428	4.56655	-3.5346	0.000523686	0.0369768	-0.533339	Stable
MSTRG.3674	0.137262	5.559	3.55529	0.000486747	0.0357945	-0.534793	Stable
MSTRG.47113|BRD7P2	-0.374904	0.542043	-3.46012	0.000679643	0.040988	-0.536122	Down
MSTRG.68074|ENSG00000288597	-0.762846	-1.25719	-3.46392	0.000670727	0.0408209	-0.538056	Down
MSTRG.19513|FBXO34-AS1	0.283338	-0.412302	3.45225	0.000698455	0.0414946	-0.540293	Stable
MSTRG.37645	0.137393	4.95211	3.54203	0.000510123	0.0364062	-0.540641	Stable
MSTRG.49644|COL25A1	-1.10357	-1.71176	-3.48143	0.000631073	0.0397315	-0.540967	Down
MSTRG.14929|ADCY6	-0.688447	-0.317833	-3.45112	0.000701183	0.0414962	-0.542537	Down
MSTRG.43637|RNU6-375P	0.367309	-2.03309	3.47456	0.000646355	0.0400843	-0.54321	Up
MSTRG.33953|PTGIR	-0.300264	2.40739	-3.49115	0.000610002	0.0392458	-0.543838	Down
MSTRG.58156|TRGV9	-0.481378	2.31048	-3.48789	0.000616996	0.0393631	-0.543937	Down
MSTRG.25797	-0.854447	-4.43761	-3.47119	0.000653977	0.0402938	-0.544433	Down
MSTRG.8264	0.170353	7.09018	3.58242	0.000442024	0.0338501	-0.544679	Stable
MSTRG.6084|PIK3C2B	-0.227632	3.88212	-3.5189	0.000553464	0.0377874	-0.544794	Stable
MSTRG.36179	0.356063	1.21463	3.4713	0.000653729	0.0402938	-0.546421	Up
MSTRG.6053|ENSG00000227417	0.253471	1.85595	3.4829	0.000627831	0.0396892	-0.546819	Stable
MSTRG.63414|TCF3P1	0.306413	2.7258	3.49982	0.000591784	0.0385352	-0.547522	Up
MSTRG.65243	0.302698	1.154	3.46906	0.000658852	0.0403966	-0.549386	Up
MSTRG.54419	0.241953	5.79652	3.55581	0.000485851	0.035776	-0.549907	Stable
MSTRG.48815	0.613985	-5.34701	3.44917	0.000705943	0.0416121	-0.551384	Up
MSTRG.44747|LINC01811	-0.525008	0.254783	-3.45118	0.000701048	0.0414962	-0.551686	Down
MSTRG.12302	-0.655591	1.10397	-3.46172	0.000675865	0.0409181	-0.552066	Down
MSTRG.60307|ALDH7A1P3	0.788727	-3.0404	3.51323	0.000564603	0.0380464	-0.553491	Up
MSTRG.12660|HEPHL1	-0.859976	0.478879	-3.45188	0.000699344	0.0414962	-0.553632	Down
MSTRG.39131	0.177899	9.36677	3.62584	0.000378389	0.0309512	-0.553681	Stable
ENSG00000279263.1|OR2L8	-0.881772	-1.33961	-3.4608	0.000678037	0.0409655	-0.55502	Down
ENSG00000218418.2|ENSG00000218418	-0.339701	0.659637	-3.45446	0.000693128	0.0413012	-0.558899	Down
MSTRG.62134	-1.27856	-0.0877948	-3.44511	0.000715928	0.0417851	-0.560266	Down
MSTRG.41882	0.368137	1.66012	3.47447	0.000646554	0.0400843	-0.563278	Up
MSTRG.94|MRPL20-AS1	-0.222272	3.96344	-3.51427	0.000562539	0.0380004	-0.564591	Stable
MSTRG.41017	0.349476	3.30275	3.50518	0.000580764	0.0383481	-0.564979	Up
MSTRG.48096	-0.196155	5.4777	-3.54211	0.000509982	0.0364062	-0.566244	Stable
MSTRG.42866	0.183109	-5.59994	3.45754	0.000685758	0.0410585	-0.566383	Stable
MSTRG.57594|ENSG00000290835	-0.186379	3.15788	-3.49904	0.000593408	0.0386157	-0.566676	Stable
MSTRG.42391	-1.57602	-2.75157	-3.52115	0.000549094	0.0376881	-0.569421	Down
ENSG00000255095.3|OR1D4	-0.800529	-4.14408	-3.49101	0.000610295	0.0392458	-0.570464	Down
MSTRG.1512	0.420234	-1.49572	3.44934	0.00070553	0.0416121	-0.570538	Up
MSTRG.21727|ENSG00000279364	0.184526	-5.59994	3.45607	0.000689254	0.0411936	-0.570879	Stable
MSTRG.35921|RPL21P30	0.328147	-0.604207	3.44111	0.00072591	0.0420475	-0.572111	Up
MSTRG.47584	0.716258	-2.47985	3.47841	0.000637735	0.0398361	-0.572685	Up
MSTRG.56525	-0.291955	4.40989	-3.51956	0.000552168	0.0377829	-0.572734	Stable
MSTRG.16183|ENSG00000289344	1.13347	-2.93235	3.49539	0.000601023	0.0389332	-0.573078	Up
MSTRG.47861|ENSG00000289361	-0.359757	2.3212	-3.47982	0.000634607	0.03979	-0.573272	Down
ENSG00000277777.1|Y_RNA	-0.448055	-4.75258	-3.44943	0.000705311	0.0416121	-0.573317	Down
MSTRG.29674|ENSG00000125695	0.157555	-5.60705	3.45451	0.000692994	0.0413012	-0.576975	Stable
MSTRG.7916	0.217493	3.76422	3.50917	0.000572707	0.0382428	-0.577182	Stable
ENSG00000267085.1|ENSG00000267085	-0.50387	-4.84284	-3.44249	0.000722465	0.0419699	-0.578253	Down
ENSG00000219549.1|ENSG00000219549	0.333592	-5.51386	3.44803	0.000708732	0.0416612	-0.578803	Up
MSTRG.24279	0.21117	5.90545	3.54883	0.000498018	0.0360851	-0.578996	Stable
MSTRG.7733	-0.485418	-5.20696	-3.43963	0.000729632	0.0421409	-0.5828	Down
MSTRG.32557|OR1I1	-1.07635	-3.62579	-3.50802	0.000575024	0.0382948	-0.583957	Down
MSTRG.26230|AARS1	-0.17481	4.89036	-3.52517	0.000541388	0.0374829	-0.585445	Stable
MSTRG.10751	0.522501	8.56454	3.6017	0.000412605	0.0326156	-0.586258	Up
MSTRG.67344	0.1848	5.37784	3.5362	0.000520738	0.0368471	-0.586444	Stable
MSTRG.782	0.140486	5.94379	3.54672	0.000501747	0.0362236	-0.587019	Stable
ENSG00000243040.7|RBMY2FP	0.335653	-5.53608	3.44717	0.000710841	0.0416612	-0.587092	Up
MSTRG.13842|THCAT155	-1.44352	-2.97482	-3.51684	0.00055748	0.037912	-0.589484	Down
MSTRG.17301	-0.917033	-4.02132	-3.48173	0.000630402	0.0397257	-0.590355	Down
MSTRG.12126|DHCR7	-0.274526	1.69236	-3.46213	0.000674918	0.0409181	-0.591439	Stable
MSTRG.30025|H3-3B	0.244522	9.59122	3.61933	0.000387347	0.0314259	-0.592294	Stable
MSTRG.67357	0.246718	-5.55451	3.44682	0.000711714	0.0416612	-0.592396	Stable
MSTRG.12125	-1.4616	-2.93927	-3.51389	0.000563287	0.0380215	-0.595518	Down
MSTRG.43483|KCTD17	-0.205128	2.38067	-3.47448	0.000646536	0.0400843	-0.596737	Stable
MSTRG.37870|GALNT5	-0.479299	1.77765	-3.46027	0.000679285	0.040988	-0.598328	Down
MSTRG.57260	0.355353	5.74093	3.54043	0.000513028	0.0364568	-0.59865	Up
ENSG00000289197.2|ENSG00000289197	0.964948	-2.98962	3.49064	0.000611099	0.0392458	-0.599039	Up
MSTRG.3304|ENSG00000250890	-0.556558	-4.16792	-3.49423	0.000603476	0.0390413	-0.599938	Down
MSTRG.6836|RPL23AP23	0.408577	0.523241	3.44204	0.00072358	0.0419747	-0.600599	Up
MSTRG.1800	-0.150521	7.68446	-3.57509	0.000453709	0.0342351	-0.601677	Stable
MSTRG.51527|GZMA	-0.453413	4.15582	-3.50459	0.000581983	0.0383481	-0.602553	Down
MSTRG.8661|ENSG00000234149	0.385254	-1.50975	3.43816	0.000733357	0.0422577	-0.603724	Up
MSTRG.26129|NUTF2	-0.170782	4.32539	-3.50851	0.000574031	0.0382689	-0.60536	Stable
MSTRG.29509	0.199192	5.43036	3.53123	0.000529949	0.0371035	-0.606036	Stable
MSTRG.22420	0.733789	-5.43206	3.43	0.000754312	0.0429507	-0.606201	Up
MSTRG.40134|BSNDP1	-0.664177	-3.739	-3.52112	0.000549154	0.0376881	-0.606424	Down
MSTRG.37581	1.43383	-0.581254	3.42978	0.000754867	0.0429507	-0.608303	Up
MSTRG.60509	-0.610337	-1.05173	-3.43356	0.000745093	0.0426136	-0.609841	Down
MSTRG.55445|ENSG00000272442	0.370247	-5.55621	3.43963	0.000729638	0.0421409	-0.611376	Up
MSTRG.29241|PPP1R9B	-0.542103	5.27386	-3.52128	0.000548854	0.0376881	-0.614283	Down
MSTRG.36883	0.18509	-5.59994	3.44186	0.000724022	0.0419747	-0.614372	Stable
MSTRG.31170	-0.525554	-1.69661	-3.44657	0.000712319	0.0416721	-0.615783	Down
MSTRG.58140	0.272809	6.25658	3.54382	0.000506914	0.0363595	-0.618903	Stable
MSTRG.35063|TRIB2	-0.276835	5.37589	-3.52332	0.000544913	0.0375761	-0.619319	Stable
MSTRG.48287|HS3ST1	0.43096	2.22487	3.46776	0.000661844	0.0405256	-0.619865	Up
MSTRG.58464	0.281424	4.03328	3.50068	0.000590006	0.0384446	-0.621111	Stable
MSTRG.7982	-1.38725	-2.39515	-3.48823	0.000616254	0.0393631	-0.621836	Down
MSTRG.50531	0.163573	-5.59615	3.43887	0.000731547	0.0421959	-0.622724	Stable
MSTRG.50626|DUX4L9	-1.37813	-2.43372	-3.48969	0.000613124	0.0393335	-0.622892	Down
MSTRG.49208|ANXA3	0.438853	3.51499	3.49051	0.000611362	0.0392458	-0.626291	Up
MSTRG.29281	-0.796845	-3.79147	-3.50175	0.000587792	0.0384352	-0.626637	Down
MSTRG.44261|SLC6A11	-1.49993	-2.7819	-3.50078	0.000589804	0.0384446	-0.626892	Down
MSTRG.5274|XCL1	-0.711107	0.408594	-3.42631	0.000763958	0.0431037	-0.628194	Down
ENSG00000276650.1|ENSG00000276650	0.174065	-5.60277	3.43742	0.000735238	0.0422684	-0.628524	Stable
MSTRG.31002|ENSG00000264982	0.174065	-5.60277	3.43742	0.000735238	0.0422684	-0.628524	Stable
MSTRG.25554	0.194206	5.02595	3.51442	0.000562246	0.0380004	-0.635329	Stable
MSTRG.35923|ENSG00000241114	0.174065	-5.60277	3.43488	0.000741707	0.0425098	-0.636264	Stable
MSTRG.36912|HMGN1P36	0.194261	0.430289	3.42753	0.000760755	0.0430888	-0.637995	Stable
MSTRG.65511	0.362598	-5.55573	3.43043	0.000753196	0.0429292	-0.639207	Up
MSTRG.41825|ENSG00000286267	-1.49405	-0.532559	-3.42014	0.000780359	0.0435685	-0.64096	Down
MSTRG.46029	0.472125	6.84269	3.54946	0.000496902	0.0360567	-0.642394	Up
MSTRG.30546|LAMA1	-1.48534	-2.72022	-3.49346	0.000605104	0.039121	-0.642551	Down
MSTRG.12734|TRPC6	-0.587041	0.721607	-3.42597	0.000764865	0.0431037	-0.644373	Down
MSTRG.67243|CCDC22	-0.15852	3.89073	-3.48829	0.000616128	0.0393631	-0.644467	Stable
MSTRG.12322	0.167568	4.07648	3.49327	0.000605492	0.039121	-0.645651	Stable
MSTRG.13979	-0.268627	5.37813	-3.51515	0.000560795	0.0380004	-0.645815	Stable
ENSG00000283303.1|ENSG00000283303	0.174065	-5.60277	3.43173	0.000749826	0.042786	-0.645882	Stable
MSTRG.47107|IL12A-AS1	-1.25952	-2.02647	-3.45952	0.00068106	0.0410297	-0.646111	Down
MSTRG.29921|ENSG00000263574	-0.883628	-1.45446	-3.43207	0.000748927	0.0427592	-0.647154	Down
MSTRG.43329	1.03962	-1.19979	3.41633	0.000790659	0.0438112	-0.648561	Up
MSTRG.14135	0.157555	-5.60705	3.43106	0.000751549	0.0428598	-0.648682	Stable
MSTRG.17237	-1.57991	-1.71094	-3.44849	0.0007076	0.0416406	-0.649794	Down
MSTRG.22951|HCN4	-1.68413	-2.43309	-3.48231	0.00062913	0.0396973	-0.650615	Down
MSTRG.12357	0.264657	2.44832	3.46125	0.000676976	0.0409511	-0.65149	Stable
MSTRG.7237|AKR1C7P	-0.940157	-1.65109	-3.4369	0.000736555	0.0423009	-0.653842	Down
MSTRG.18032|ENSG00000277752	0.157555	-5.60705	3.42921	0.000756374	0.042995	-0.654337	Stable
MSTRG.17398	0.165255	5.74066	3.52182	0.000547796	0.0376881	-0.655373	Stable
MSTRG.61450	0.208644	7.29617	3.55299	0.000490734	0.035804	-0.655699	Stable
MSTRG.66245	-1.77245	-1.79844	-3.4538	0.000694703	0.0413703	-0.657761	Down
MSTRG.8451|COX20P1	1.03875	-1.53353	3.41665	0.000789811	0.0437886	-0.658596	Up
MSTRG.10560|ENSG00000254921	-0.967948	-3.97269	-3.46551	0.000667044	0.0407211	-0.659599	Down
MSTRG.4970	0.190845	4.73728	3.50101	0.000589317	0.0384446	-0.660688	Stable
MSTRG.20028	-0.59862	-4.89868	-3.4119	0.000802813	0.0440533	-0.660796	Down
MSTRG.35484|GALNT14	0.441006	1.83692	3.44699	0.000711285	0.0416612	-0.660832	Up
MSTRG.44632|ENSG00000287348	-0.336666	0.178422	-3.41336	0.000798793	0.0439254	-0.664542	Down
MSTRG.15270|PA2G4	-0.178365	5.15828	-3.50465	0.000581862	0.0383481	-0.667818	Stable
MSTRG.37991	0.324109	3.61697	3.47844	0.000637676	0.0398361	-0.668342	Up
MSTRG.24100	-1.39706	0.603365	-3.41162	0.00080356	0.0440604	-0.668461	Down
MSTRG.36544	0.176445	-5.59784	3.42293	0.000772908	0.043285	-0.671641	Stable
MSTRG.68275|LONRF3	0.183981	3.56775	3.47566	0.000643881	0.0400182	-0.671833	Stable
MSTRG.22835|UACA	-0.394305	2.02426	-3.44211	0.000723415	0.0419747	-0.672047	Down
ENSG00000180869.4|LINC01555	-0.994578	-4.10167	-3.43963	0.000729629	0.0421409	-0.672455	Down
MSTRG.46453	0.246714	5.48194	3.51187	0.000567292	0.0381013	-0.672659	Stable
MSTRG.2022	-0.29095	4.58378	-3.49141	0.000609446	0.0392458	-0.673086	Stable
ENSG00000244722.1|RPSAP29	-0.590575	-4.84525	-3.40844	0.000812406	0.0443922	-0.67506	Down
ENSG00000212560.1|RNU6-630P	0.278352	-5.53673	3.41803	0.000786062	0.043678	-0.678199	Stable
MSTRG.59728	0.135184	5.25774	3.50491	0.000581322	0.0383481	-0.679164	Stable
MSTRG.67964|XKRX	0.455092	1.21867	3.42863	0.000757889	0.0430216	-0.679514	Up
MSTRG.54418|DTNBP1	0.215564	3.53994	3.47285	0.00065022	0.0401679	-0.679572	Stable
MSTRG.18967|DHRS4	-0.19818	3.72786	-3.47395	0.00064773	0.0401062	-0.679717	Stable
MSTRG.15138|ITGB7	-0.185016	5.4229	-3.5059	0.000579309	0.0383481	-0.680006	Stable
MSTRG.50657|PLEKHG4B	-1.27708	-1.16879	-3.41615	0.00079116	0.0438146	-0.680773	Down
MSTRG.54880	-0.730574	7.67633	-3.54704	0.000501175	0.0362086	-0.681224	Down
MSTRG.9007|ANKRD1	-0.804006	-2.0124	-3.43875	0.000731861	0.0421959	-0.681415	Down
MSTRG.3916|H3-7	0.397571	2.3906	3.45124	0.000700898	0.0414962	-0.68149	Up
MSTRG.37443|BIN1	-0.649744	4.11723	-3.47746	0.000639867	0.0398733	-0.682721	Down
MSTRG.17254	-1.22124	-2.82784	-3.48133	0.000631292	0.0397315	-0.683292	Down
MSTRG.50639|DUX4L3	-1.34025	-2.26259	-3.45756	0.000685702	0.0410585	-0.685864	Down
MSTRG.58959|MAGI2-AS3	-0.654375	0.754181	-3.41183	0.000802987	0.0440533	-0.686939	Down
MSTRG.68179	0.342735	4.4762	3.48838	0.000615948	0.0393631	-0.688322	Up
MSTRG.54779|FLOT1	0.216162	6.13658	3.51976	0.00055178	0.0377829	-0.688435	Stable
MSTRG.25286|MYL11	-1.03784	-3.77857	-3.46575	0.000666481	0.0407117	-0.688564	Down
MSTRG.27903	0.338474	3.8953	3.47713	0.000640602	0.0398733	-0.689073	Up
MSTRG.3239|GAPDHP46	0.318814	0.0471652	3.40547	0.00082073	0.0445605	-0.69059	Up
MSTRG.48275|ENSG00000249334	0.2565	-5.54011	3.41339	0.000798711	0.0439254	-0.690816	Stable
MSTRG.52693	0.273431	4.49217	3.48729	0.000618287	0.0393894	-0.691488	Stable
MSTRG.28296|RNU6-1034P	0.324932	-0.462007	3.40063	0.00083444	0.0448406	-0.692418	Up
MSTRG.35522|BIRC6-AS1	0.241213	0.975887	3.4188	0.000783984	0.0436609	-0.692551	Stable
ENSG00000279138.1|ENSG00000279138	-1.00545	-1.94112	-3.43361	0.000744956	0.0426136	-0.693291	Down
MSTRG.48824	0.762706	-5.20466	3.40081	0.000833939	0.0448406	-0.693454	Up
MSTRG.13116|ENSG00000279586	-1.02575	-3.63708	-3.4728	0.000650321	0.0401679	-0.693755	Down
MSTRG.60233|PDIA4	-0.193028	5.46363	-3.50214	0.000586982	0.0384352	-0.694609	Stable
MSTRG.10288|SLC22A18AS	-0.826145	-1.30136	-3.40991	0.000808313	0.0442361	-0.694835	Down
MSTRG.67514|TLE1P1	0.493501	-1.21845	3.40125	0.000832681	0.0448406	-0.695248	Up
MSTRG.8042	0.614587	-5.18614	3.40066	0.000834361	0.0448406	-0.695605	Up
MSTRG.50529	0.180193	-5.59784	3.41481	0.000794804	0.0438701	-0.696303	Stable
MSTRG.1946	0.180193	-5.59784	3.41481	0.000794804	0.0438701	-0.696303	Stable
MSTRG.39646	0.157555	-5.60705	3.41538	0.000793251	0.0438388	-0.696389	Stable
ENSG00000265995.1|ENSG00000265995	0.157555	-5.60705	3.41538	0.000793251	0.0438388	-0.696389	Stable
MSTRG.42242|GATD3	0.388777	3.41533	3.46606	0.000665765	0.040693	-0.696761	Up
MSTRG.28200	0.194755	2.4172	3.44522	0.00071567	0.0417851	-0.698299	Stable
MSTRG.5038	0.20839	5.82258	3.5104	0.000570233	0.0381799	-0.698388	Stable
MSTRG.9157	0.278413	0.306171	3.4057	0.000820072	0.044549	-0.699338	Stable
MSTRG.39123|SP140	0.2184	4.37274	3.4811	0.000631782	0.0397373	-0.703045	Stable
MSTRG.37460|MYO7B	-0.492404	1.69624	-3.42432	0.000769229	0.0431379	-0.704106	Down
MSTRG.31875|ABHD17A	-0.220562	5.23351	-3.49435	0.000603229	0.0390413	-0.704707	Stable
MSTRG.29508|ENSG00000278863	0.23942	1.51848	3.42469	0.000768252	0.0431379	-0.706295	Stable
MSTRG.27795|RNU6-468P	0.404091	-5.34022	3.39656	0.000846163	0.0452752	-0.710014	Up
MSTRG.32752|ENSG00000284797	0.441666	-5.46091	3.40209	0.000830281	0.0448406	-0.710748	Up
MSTRG.4402|ENSA	0.236408	4.73456	3.48533	0.000622531	0.0395062	-0.711545	Stable
MSTRG.56580	-0.38668	3.98394	-3.4676	0.000662213	0.0405256	-0.711666	Down
MSTRG.20542|OTUB2	0.175913	2.73537	3.44696	0.000711369	0.0416612	-0.712146	Stable
MSTRG.63406|PDSS1P1	0.210962	3.53486	3.46244	0.000674191	0.0409068	-0.712378	Stable
MSTRG.57354	0.366663	6.45259	3.51922	0.000552827	0.0377874	-0.713411	Up
MSTRG.56676	0.207943	5.13976	3.4921	0.000607978	0.0392308	-0.714502	Stable
MSTRG.8127|ENSG00000290460	0.275998	1.41162	3.41973	0.000781467	0.0435928	-0.716015	Stable
MSTRG.46410|ENSG00000290035	-1.03103	-2.58952	-3.45651	0.000688198	0.0411799	-0.718423	Down
ENSG00000267453.9|CLEC4OP	0.564812	-5.16494	3.39349	0.000855096	0.0455422	-0.718799	Up
MSTRG.68274	0.280284	4.67596	3.48214	0.000629506	0.0396973	-0.719116	Stable
MSTRG.54026|LINC00847	0.148794	4.10196	3.47052	0.000655502	0.0403252	-0.719165	Stable
MSTRG.61821|RRS1	-0.166782	3.56626	-3.45846	0.000683563	0.0410297	-0.719544	Stable
MSTRG.55199|DNAH8	-0.528262	0.596453	-3.39941	0.000837944	0.0449803	-0.719633	Down
MSTRG.7988	-1.56447	0.470624	-3.39318	0.000856002	0.0455422	-0.719878	Down
MSTRG.51191|AMACR	-0.264809	3.63367	-3.45904	0.000682194	0.0410297	-0.719943	Stable
MSTRG.60691	-0.239231	1.8819	-3.42465	0.000768341	0.0431379	-0.720422	Stable
MSTRG.51522|GZMK	-0.417069	4.63156	-3.47667	0.000641623	0.0399028	-0.720586	Down
MSTRG.49725|ALPK1	0.344584	2.66405	3.44375	0.000719312	0.041909	-0.720905	Up
MSTRG.35829|TTC7A	-0.247114	4.68941	-3.47866	0.000637194	0.0398361	-0.720952	Stable
MSTRG.23227	0.171707	3.48824	3.45837	0.000683772	0.0410297	-0.721502	Stable
MSTRG.34779	0.45125	-1.39508	3.39338	0.000855441	0.0455422	-0.724402	Up
MSTRG.14942	-0.377388	4.32147	-3.46904	0.00065889	0.0403966	-0.727073	Down
MSTRG.6569|ENSG00000233706	0.166937	-5.59475	3.40444	0.000823629	0.0445964	-0.727088	Stable
MSTRG.13402|PKNOX2	-1.31866	-2.71746	-3.46099	0.000677601	0.040964	-0.727687	Down
MSTRG.15398	0.174065	-5.60277	3.40448	0.000823523	0.0445964	-0.728669	Stable
MSTRG.22579	-1.15934	-3.73473	-3.43662	0.00073726	0.0423113	-0.729242	Down
MSTRG.2027	-0.588213	-1.51851	-3.40145	0.000832106	0.0448406	-0.729438	Down
MSTRG.25391|ENSG00000260267	0.183766	3.68041	3.45903	0.000682212	0.0410297	-0.730945	Stable
MSTRG.50290|RXFP1	-0.998268	-2.69209	-3.45572	0.000690095	0.0412191	-0.731895	Down
MSTRG.28111	-1.99363	-1.19708	-3.40673	0.000817165	0.0444882	-0.732643	Down
MSTRG.14629	0.679981	0.43469	3.39737	0.000843811	0.0451736	-0.734782	Up
MSTRG.50546	0.386144	9.65512	3.57871	0.000447889	0.0341152	-0.734967	Up
MSTRG.2371|ELAVL4	-1.10077	-1.9273	-3.41847	0.000784879	0.0436609	-0.736423	Down
MSTRG.28031	-1.57812	-2.46355	-3.44961	0.000704876	0.0416121	-0.737085	Down
MSTRG.8101	0.462552	3.10312	3.44751	0.000710021	0.0416612	-0.737494	Up
MSTRG.32464|GET3	-0.227615	5.19609	-3.48333	0.000626896	0.0396552	-0.737681	Stable
MSTRG.43405|LINC01399	-0.790015	-4.1015	-3.43215	0.000748724	0.0427592	-0.738689	Down
MSTRG.7876	0.231137	1.54102	3.4146	0.000795371	0.0438771	-0.738732	Stable
MSTRG.38303|ENSG00000267784	0.321179	2.16716	3.42784	0.000759936	0.0430669	-0.738793	Up
ENSG00000253721.1|SUMO2P20	0.58052	-5.24928	3.38404	0.000883186	0.0462097	-0.738928	Up
MSTRG.9944	-1.31955	-2.49494	-3.44737	0.000710364	0.0416612	-0.739823	Down
MSTRG.22619|USP3	0.503052	5.42662	3.4913	0.000609676	0.0392458	-0.739912	Up
MSTRG.13441|ENSG00000255087	-1.51785	-2.43643	-3.44618	0.000713288	0.0417043	-0.742225	Down
MSTRG.17542	-0.431283	3.22944	-3.44305	0.000721055	0.041937	-0.74275	Down
MSTRG.58022|ENSG00000273014	0.809034	-2.93491	3.43686	0.000736654	0.0423009	-0.742832	Up
MSTRG.8405	0.26976	3.06077	3.44398	0.000718751	0.0419008	-0.74285	Stable
MSTRG.25640	0.181262	4.9706	3.47841	0.000637752	0.0398361	-0.747076	Stable
MSTRG.36591|PARTICL	0.291043	0.196356	3.38747	0.000872887	0.0459888	-0.749609	Stable
MSTRG.49163|SEPTIN11	-0.18375	5.56188	-3.48682	0.000619295	0.0394248	-0.750062	Stable
ENSG00000154478.4|GPR26	-1.63737	-2.62721	-3.4499	0.000704152	0.0416097	-0.75021	Down
MSTRG.6648|RNA5S15	-0.566839	-2.99088	-3.45841	0.000683676	0.0410297	-0.750284	Down
MSTRG.10485|ENSG00000254595	0.453533	-5.48293	3.38508	0.000880056	0.0462097	-0.750977	Up
MSTRG.33184|LINC01837	-1.46783	-2.71258	-3.45149	0.000700297	0.0414962	-0.752361	Down
MSTRG.35040|GREB1	-1.00594	-0.949098	-3.38412	0.000882946	0.0462097	-0.752509	Down
MSTRG.66305	-0.567093	-4.6717	-3.38929	0.00086749	0.0458867	-0.752559	Down
MSTRG.28205	0.271846	6.5524	3.5084	0.00057425	0.0382689	-0.753157	Stable
MSTRG.3414	0.179733	5.47781	3.48613	0.000620803	0.0394856	-0.754075	Stable
MSTRG.43558	-0.222531	7.67125	-3.52686	0.000538173	0.0373902	-0.757202	Stable
MSTRG.32932|ENSG00000268240	0.481715	1.65281	3.41201	0.000802494	0.0440533	-0.757891	Up
MSTRG.35928|RNU7-172P	0.59224	-3.84855	3.47329	0.000649228	0.0401502	-0.7579	Up
MSTRG.56021	0.261863	1.88335	3.41534	0.000793358	0.0438388	-0.758656	Stable
MSTRG.66535|ARHGAP6	-0.401567	2.37835	-3.42094	0.000778214	0.043501	-0.759179	Down
ENSG00000252013.1|RNU4ATAC14P	0.311901	-5.47804	3.38819	0.000870752	0.0459276	-0.759287	Up
MSTRG.47262	0.283651	-5.52622	3.389	0.000868324	0.0458941	-0.759511	Stable
MSTRG.62502|RIMS2	-1.29905	-2.38021	-3.4341	0.000743701	0.0425828	-0.7607	Down
MSTRG.44121	-1.37575	-3.25605	-3.43894	0.000731386	0.0421959	-0.763701	Down
MSTRG.11307|ENSG00000270060	0.175679	-5.59615	3.39212	0.000859114	0.0455765	-0.76459	Stable
MSTRG.49588	0.147436	2.58757	3.42586	0.000765153	0.0431037	-0.768407	Stable
MSTRG.52258|ENSG00000286638	0.18509	-5.59994	3.39108	0.000862188	0.0456909	-0.768561	Stable
MSTRG.50636|DUX4L6	-1.3178	-2.23858	-3.42425	0.000769416	0.0431379	-0.770804	Down
MSTRG.36208|MEIS1	-0.37768	2.4985	-3.41868	0.000784292	0.0436609	-0.774408	Down
MSTRG.39123	0.168015	8.18893	3.53433	0.000524178	0.0369853	-0.775933	Stable
MSTRG.43736|TTLL1	-0.225399	1.63682	-3.40108	0.000833167	0.0448406	-0.776949	Stable
ENSG00000228231.2|TINAG-AS1	0.18509	-5.59994	3.38812	0.000870965	0.0459276	-0.777495	Stable
MSTRG.17302	-1.03198	-3.40114	-3.44749	0.000710067	0.0416612	-0.77757	Down
MSTRG.67682|RTL5	0.465382	1.77298	3.4068	0.000816978	0.0444882	-0.781106	Up
MSTRG.4348	0.391937	-0.639923	3.36952	0.000928	0.0468773	-0.781471	Up
MSTRG.9589	-0.711601	-4.5223	-3.38645	0.000875937	0.0461251	-0.783037	Down
MSTRG.31246|ZBTB7C	-1.39823	-1.91872	-3.40509	0.000821782	0.0445933	-0.785876	Down
MSTRG.1391	-1.04703	-4.18875	-3.38828	0.000870491	0.0459276	-0.786249	Down
MSTRG.32069	-0.361237	4.25959	-3.44903	0.00070628	0.0416121	-0.786655	Down
MSTRG.3127|CLCA4-AS1	0.321576	1.30105	3.39438	0.000852495	0.0454918	-0.787045	Up
MSTRG.25848|MT2A	-0.450275	2.91971	-3.42256	0.000773908	0.0433167	-0.78728	Down
MSTRG.47977|NOP14	-0.151615	4.91004	-3.46249	0.000674073	0.0409068	-0.787751	Stable
MSTRG.33055|ENSG00000267243	-0.941732	-2.49247	-3.4244	0.000769008	0.0431379	-0.787848	Down
MSTRG.63841	0.193395	-5.59784	3.38424	0.000882561	0.0462097	-0.788697	Stable
ENSG00000164342.14|TLR3	-0.376378	1.30451	-3.38921	0.000867724	0.0458867	-0.790021	Down
MSTRG.20598	0.459384	-5.45788	3.3731	0.000916746	0.0468773	-0.790427	Up
MSTRG.69118|TOMM22P1	0.830311	-4.47594	3.43272	0.000747249	0.0427124	-0.791569	Up
MSTRG.23181|DNAJA4	-0.258409	5.01202	-3.46249	0.000674072	0.0409068	-0.791941	Stable
MSTRG.45037|CCR3	0.520442	3.76707	3.44286	0.000721539	0.0419406	-0.793219	Up
MSTRG.59207|MUC3A	-1.73184	-2.13942	-3.41725	0.000788165	0.043746	-0.793898	Down
MSTRG.15204|HNRNPA1	-0.296028	7.25104	-3.50567	0.000579778	0.0383481	-0.796249	Stable
MSTRG.60176	0.15699	7.53051	3.51424	0.000562593	0.0380004	-0.796737	Stable
MSTRG.11029|WT1-AS	-1.44426	-2.59504	-3.42983	0.000754755	0.0429507	-0.799559	Down
MSTRG.49112|PARM1	-0.42652	0.890591	-3.37777	0.000902279	0.0468437	-0.80032	Down
MSTRG.47110|LINC01100	-0.574824	-4.90944	-3.36315	0.00094832	0.0468773	-0.800473	Down
MSTRG.57407|INTS1	-0.242762	4.5552	-3.45092	0.00070169	0.0414962	-0.801197	Stable
MSTRG.66863	0.308961	3.99431	3.44339	0.000720202	0.0419363	-0.801315	Up
MSTRG.50702|SLC12A7	0.298747	4.2283	3.44761	0.000709771	0.0416612	-0.801719	Stable
MSTRG.27120|HIC1	-0.841352	1.47605	-3.3848	0.000880883	0.0462097	-0.802886	Down
MSTRG.31992|MATK	-0.291788	4.67955	-3.45203	0.000698972	0.0414962	-0.804035	Stable
MSTRG.3583|UBE2FP3	0.255216	1.40843	3.39022	0.000864726	0.0457895	-0.805185	Stable
MSTRG.67990	0.320234	0.526408	3.37385	0.000914411	0.0468773	-0.805297	Up
MSTRG.44125	-1.53253	-2.61416	-3.42793	0.000759714	0.0430669	-0.80663	Down
MSTRG.14155|KLRK1	-0.425225	3.40318	-3.42583	0.00076522	0.0431037	-0.807078	Down
MSTRG.44773	0.34692	-0.552653	3.36088	0.000955669	0.0468773	-0.807275	Up
MSTRG.45714	0.206384	2.32867	3.40815	0.000813203	0.0443922	-0.807983	Stable
MSTRG.40609	-0.705756	-2.79939	-3.42853	0.000758127	0.0430216	-0.808209	Down
MSTRG.17987	0.147973	7.51957	3.5098	0.000571441	0.0381838	-0.810397	Stable
MSTRG.46495|MIR6826	0.532	-2.74311	3.40486	0.000822426	0.0445964	-0.813408	Up
MSTRG.931|IFFO2	-0.428756	5.11537	-3.45623	0.000688869	0.0411936	-0.81469	Down
ENSG00000251529.1|ENSG00000251529	0.169292	-5.59355	3.37528	0.000909973	0.0468773	-0.814732	Stable
MSTRG.61179	0.284732	-5.55662	3.37207	0.000919961	0.0468773	-0.81534	Stable
MSTRG.24289	-0.385268	4.00134	-3.43477	0.000741997	0.0425098	-0.815594	Down
MSTRG.18775|ANG	-0.45753	0.75255	-3.36989	0.000926823	0.0468773	-0.816191	Down
MSTRG.39073	0.283665	4.86382	3.45458	0.00069283	0.0413012	-0.818343	Stable
MSTRG.51195	0.195309	3.40776	3.42579	0.000765343	0.0431037	-0.819473	Stable
MSTRG.25043|HS3ST4	-1.37478	-3.13113	-3.42665	0.000763056	0.0431037	-0.821194	Down
MSTRG.33632|PRX	-0.300638	1.93883	-3.39231	0.000858578	0.0455723	-0.821228	Down
MSTRG.55358	0.221724	4.84798	3.45295	0.000696764	0.0414683	-0.821395	Stable
MSTRG.30458|DLGAP1-AS2	0.198317	2.8738	3.41424	0.000796361	0.0439074	-0.823153	Stable
MSTRG.58791|Y_RNA	0.302795	-5.51337	3.36841	0.000931509	0.0468773	-0.823417	Up
MSTRG.42252	-0.423365	5.35842	-3.45826	0.000684041	0.0410297	-0.823503	Down
MSTRG.12263	0.215251	-5.54319	3.37008	0.000926229	0.0468773	-0.823704	Stable
MSTRG.51488|PELO	0.689912	-5.30984	3.35434	0.000977124	0.0468773	-0.825123	Up
MSTRG.54075|ENSG00000272463	-0.367305	0.81419	-3.36823	0.000932063	0.0468773	-0.825887	Down
MSTRG.36647|RMND5A	-0.237396	6.81906	-3.48804	0.000616679	0.0393631	-0.825983	Stable
ENSG00000223880.1|LINC01078	0.18509	-5.59994	3.37188	0.000920565	0.0468773	-0.826329	Stable
MSTRG.24679	0.199869	6.48804	3.48388	0.000625689	0.0396292	-0.8264	Stable
MSTRG.55263	-0.983644	-3.58229	-3.42505	0.000767298	0.0431379	-0.827002	Down
MSTRG.21264|ENSG00000290326	-1.22568	-1.81963	-3.38335	0.000885265	0.0462097	-0.827637	Down
MSTRG.54926|ENSG00000204422	0.18331	-5.59615	3.37112	0.000922957	0.0468773	-0.82778	Stable
MSTRG.64431|MTND2P9	0.869303	-1.89605	3.36398	0.00094564	0.0468773	-0.828059	Up
MSTRG.16272	0.206083	4.86219	3.45086	0.000701814	0.0414962	-0.828541	Stable
MSTRG.37310	0.599009	4.29663	3.44178	0.000724232	0.0419747	-0.829658	Up
MSTRG.56259|DDO	-0.583565	0.201861	-3.35657	0.000969751	0.0468773	-0.830633	Down
MSTRG.46096|LSAMP	-1.36497	-3.14854	-3.42237	0.000774409	0.0433204	-0.831411	Down
MSTRG.62708|UBA52P5	0.312628	-0.519922	3.35266	0.000982692	0.0468773	-0.831419	Up
MSTRG.15344	0.256276	1.53292	3.38355	0.00088467	0.0462097	-0.833508	Stable
MSTRG.68621|CT45A9	0.18509	-5.59994	3.36931	0.000928649	0.0468773	-0.834036	Stable
ENSG00000275862.1|ENSG00000275862	0.18509	-5.59994	3.36931	0.000928649	0.0468773	-0.834036	Stable
MSTRG.1624	-1.08929	-3.95234	-3.38329	0.000885429	0.0462097	-0.835567	Down
MSTRG.54464	0.960795	-1.61247	3.35474	0.000975783	0.0468773	-0.836967	Up
MSTRG.50638|DUX4L1	-1.16209	-2.3173	-3.39943	0.000837898	0.0449803	-0.838963	Down
MSTRG.67118	0.235328	2.73291	3.40648	0.000817875	0.0444939	-0.839126	Stable
MSTRG.31963|ENSG00000267448	0.18509	-5.59994	3.36612	0.000938792	0.0468773	-0.84361	Stable
MSTRG.66411	0.385327	2.11678	3.39312	0.000856182	0.0455422	-0.843897	Up
MSTRG.29626	0.23771	1.74652	3.38451	0.000881769	0.0462097	-0.84392	Stable
MSTRG.28458|ENSG00000279674	-1.4483	-2.94713	-3.41819	0.000785631	0.043678	-0.846733	Down
MSTRG.34528|ENSG00000287170	-0.252593	0.456303	-3.35548	0.000973329	0.0468773	-0.848306	Stable
MSTRG.38282|ZNF385B	-1.17826	-2.45188	-3.40118	0.000832886	0.0448406	-0.850028	Down
MSTRG.18838|TRAV14DV4	-0.39629	1.04012	-3.36379	0.000946248	0.0468773	-0.85055	Down
MSTRG.28733|PSMD3	-0.147233	4.846	-3.44079	0.000726712	0.0420695	-0.852688	Stable
MSTRG.6138|SLC45A3	1.94678	-2.16788	3.35623	0.000970857	0.0468773	-0.853301	Up
MSTRG.23138	0.274637	1.76568	3.38192	0.000889588	0.0463297	-0.853573	Stable
MSTRG.52853	0.159584	2.77296	3.40211	0.00083024	0.0448406	-0.853697	Stable
MSTRG.27102|TLCD2	-0.540481	0.585726	-3.35199	0.000984917	0.0468773	-0.858959	Down
MSTRG.5709	-0.669144	-1.82953	-3.36469	0.000943352	0.0468773	-0.860058	Down
MSTRG.19920	0.424839	3.99451	3.4252	0.000766896	0.0431379	-0.86053	Up
MSTRG.53299|PDGFRB	-0.552972	1.32304	-3.36434	0.000944496	0.0468773	-0.861469	Down
MSTRG.19125	-0.824606	-3.0895	-3.42006	0.000780594	0.0435685	-0.862779	Down
MSTRG.67560|EFNB1	-0.282061	2.27837	-3.38584	0.000877765	0.0461482	-0.863539	Stable
MSTRG.28653|TBC1D3L	-0.902196	0.0686232	-3.34239	0.00101747	0.0468773	-0.865172	Down
MSTRG.8270|BEND3P1	-1.11326	0.870511	-3.35074	0.00098912	0.0468773	-0.866434	Down
MSTRG.16168|CRY1	-0.223249	3.70948	-3.41316	0.000799334	0.0439254	-0.869217	Stable
MSTRG.18261	-0.256817	0.65423	-3.35153	0.000986474	0.0468773	-0.869435	Stable
MSTRG.59669	0.177636	5.01273	3.44041	0.000727679	0.042101	-0.870456	Stable
MSTRG.49143|ENSG00000287401	-0.882738	-2.92601	-3.41105	0.000805147	0.0441232	-0.871595	Down
MSTRG.61816	0.219693	8.65803	3.51486	0.00056137	0.0380004	-0.872489	Stable
MSTRG.10532|SYT9-AS1	0.362395	2.84389	3.3985	0.000840562	0.0450723	-0.872665	Up
MSTRG.2861|SGIP1	-0.859736	0.0971302	-3.33981	0.00102639	0.0468773	-0.872792	Down
MSTRG.6139	0.658607	-1.83228	3.34715	0.00100121	0.0468773	-0.874194	Up
MSTRG.38689	-0.531591	-0.542317	-3.33683	0.00103678	0.0468773	-0.874663	Down
MSTRG.10189|PHRF1	-1.14477	3.81582	-3.40601	0.00081919	0.0445254	-0.877155	Down
MSTRG.52569	0.202584	3.46844	3.40794	0.000813787	0.0443922	-0.878852	Stable
MSTRG.4691	0.237854	4.01526	3.41854	0.000784682	0.0436609	-0.879218	Stable
MSTRG.52097|SERINC5	0.154386	6.65287	3.47046	0.000655651	0.0403252	-0.879524	Stable
MSTRG.18010	1.21565	-3.8664	3.40827	0.000812856	0.0443922	-0.88021	Up
MSTRG.1297	-0.70644	-2.01142	-3.36351	0.000947154	0.0468773	-0.882933	Down
MSTRG.10706	-1.02016	-2.23026	-3.37632	0.00090676	0.0468773	-0.883229	Down
MSTRG.63148|LYNX1	-0.455831	1.11111	-3.35378	0.000978962	0.0468773	-0.883586	Down
ENSG00000184731.6|FAM110C	-0.456169	0.907697	-3.35013	0.000991171	0.0468773	-0.883749	Down
MSTRG.65055	0.335198	6.55716	3.46815	0.000660934	0.040497	-0.884557	Up
MSTRG.33733	0.303468	4.55229	3.42691	0.00076239	0.0431037	-0.887117	Up
MSTRG.24366|RBFOX1	-1.34955	-1.33716	-3.34539	0.0010072	0.0468773	-0.888282	Down
MSTRG.49435	0.571023	1.65091	3.36929	0.000928709	0.0468773	-0.89004	Up
MSTRG.57259	0.366062	5.48379	3.44452	0.000717393	0.0418461	-0.890563	Up
MSTRG.38431|HMGB1P27	-0.676423	-4.385	-3.3607	0.000956245	0.0468773	-0.892335	Down
MSTRG.55027|SLC39A7	-0.141741	4.69904	-3.42497	0.000767492	0.0431379	-0.893703	Stable
MSTRG.23858|TTC23	-0.328203	0.595563	-3.34146	0.00102068	0.0468773	-0.894962	Down
MSTRG.62379|ENSG00000253180	-0.274246	-0.0957511	-3.33229	0.00105282	0.0468773	-0.895604	Stable
MSTRG.8190|SYT15B	-0.331274	2.4574	-3.37856	0.00089986	0.0467669	-0.896832	Down
MSTRG.4859	-0.640357	-0.106303	-3.32959	0.00106244	0.0468773	-0.899489	Down
MSTRG.22239	0.148511	4.12116	3.41317	0.000799311	0.0439254	-0.900971	Stable
MSTRG.45282	-0.334994	3.21627	-3.3924	0.000858308	0.0455723	-0.901238	Down
MSTRG.22117|ENSG00000275709	-0.349599	-0.516662	-3.3275	0.00106995	0.0468773	-0.901587	Down
ENSG00000256084.1|ENSG00000256084	-1.05982	-3.28929	-3.40446	0.000823556	0.0445964	-0.902352	Down
MSTRG.56905	0.143094	3.38404	3.3983	0.000841152	0.0450797	-0.902656	Stable
MSTRG.55466|CLIC5	-0.269754	2.4334	-3.3763	0.000906797	0.0468773	-0.902792	Stable
MSTRG.7035	0.197648	-5.59615	3.34536	0.00100731	0.0468773	-0.904813	Stable
MSTRG.56531	-1.20533	-2.43226	-3.37954	0.000896832	0.0466339	-0.906326	Down
MSTRG.3302|MTND3P21	-0.791779	-3.74498	-3.39861	0.000840248	0.0450723	-0.906869	Down
MSTRG.20874	0.241074	2.10048	3.37101	0.000923313	0.0468773	-0.90797	Stable
MSTRG.16705	0.313676	4.88296	3.42677	0.000762744	0.0431037	-0.908112	Up
MSTRG.24522|SOCS1	0.321486	0.899553	3.34609	0.00100482	0.0468773	-0.908694	Up
MSTRG.26582|PKD1L2	-1.39282	-2.11713	-3.36768	0.00093381	0.0468773	-0.909553	Down
MSTRG.27880|EPN2	0.31189	2.19363	3.3726	0.000918307	0.0468773	-0.91036	Up
MSTRG.1989|FOXO6	-1.29454	-2.75826	-3.39154	0.00086082	0.0456427	-0.910582	Down
MSTRG.40381|CHMP4B	-0.181527	4.78209	-3.42083	0.000778511	0.043501	-0.911047	Stable
MSTRG.61587|ENSG00000253608	-0.88314	-4.076	-3.35367	0.000979349	0.0468773	-0.913916	Down
MSTRG.66671|MIR4768	0.265935	-5.47369	3.33563	0.00104099	0.0468773	-0.914782	Stable
MSTRG.22101|ENSG00000260035	-0.846538	-1.75257	-3.34288	0.00101581	0.0468773	-0.916409	Down
MSTRG.39459	0.23586	1.18612	3.34858	0.000996366	0.0468773	-0.917047	Stable
MSTRG.53215|ENSG00000287630	-0.366846	1.57734	-3.35226	0.000984017	0.0468773	-0.917932	Down
ENSG00000187080.10|OR2AK2	-0.880057	-1.33691	-3.33023	0.00106016	0.0468773	-0.919278	Down
MSTRG.59823	0.160371	7.48807	3.47545	0.000644359	0.040023	-0.919404	Stable
MSTRG.4475	0.34867	-0.283999	3.32386	0.00108317	0.0468773	-0.92011	Up
MSTRG.25550	0.16288	6.22486	3.44871	0.000707067	0.0416338	-0.921177	Stable
MSTRG.14948|Y_RNA	0.534101	-3.33682	3.39271	0.000857396	0.0455723	-0.923328	Up
MSTRG.11637	-0.440374	-0.550304	-3.31945	0.00109935	0.0468773	-0.924199	Down
MSTRG.63184	-0.543985	2.02255	-3.35799	0.000965091	0.0468773	-0.924948	Down
MSTRG.49333	0.373771	8.61674	3.49783	0.000595928	0.0387544	-0.92799	Up
MSTRG.61490|ENSG00000253389	0.834929	-3.57181	3.39441	0.000852431	0.0454918	-0.928202	Up
MSTRG.39164	-0.319942	3.22359	-3.38378	0.000883964	0.0462097	-0.928505	Down
ENSG00000244337.2|ENSG00000244337	0.174065	-5.60277	3.33768	0.00103382	0.0468773	-0.929172	Stable
ENSG00000226204.1|ENSG00000226204	0.174065	-5.60277	3.33768	0.00103382	0.0468773	-0.929172	Stable
ENSG00000290708.1|SSX9P	0.221589	-5.57294	3.33596	0.00103984	0.0468773	-0.929833	Stable
MSTRG.777	0.420524	-5.41401	3.32464	0.00108033	0.0468773	-0.929933	Up
MSTRG.23458	0.258508	7.83468	3.47982	0.000634617	0.03979	-0.930568	Stable
MSTRG.46800	0.242138	3.95604	3.40093	0.000833596	0.0448406	-0.93089	Stable
MSTRG.42627|RNU6-225P	0.475021	-5.29668	3.3191	0.00110066	0.0468773	-0.931663	Up
MSTRG.4419	-0.258146	2.59107	-3.37026	0.00092565	0.0468773	-0.931843	Stable
MSTRG.42339|COL6A2	-0.415379	3.35561	-3.38447	0.000881885	0.0462097	-0.932239	Down
MSTRG.39784|SPTLC3	-0.458601	0.724286	-3.32993	0.00106123	0.0468773	-0.93331	Down
MSTRG.66856	0.180445	7.0503	3.46174	0.000675822	0.0409181	-0.934534	Stable
MSTRG.26|MIR429	0.41502	-5.32472	3.31833	0.00110353	0.0468773	-0.934543	Up
MSTRG.24196	1.08398	-4.27759	3.38228	0.000888486	0.0463033	-0.934926	Up
MSTRG.53203|PPP2R2B	-0.323524	3.17573	-3.38026	0.000894655	0.046545	-0.936235	Down
MSTRG.28034	-1.71708	-1.31006	-3.33152	0.00105554	0.0468773	-0.936298	Down
MSTRG.20829|MEG9	-1.08879	-2.05579	-3.34879	0.000995658	0.0468773	-0.938624	Down
MSTRG.2466|SHISAL2A	-0.77174	0.145658	-3.31693	0.00110871	0.0468773	-0.940896	Down
MSTRG.38279	0.213447	7.02892	3.45942	0.000681285	0.0410297	-0.941167	Stable
MSTRG.41825|ENSG00000286054	-1.25575	-1.29005	-3.32403	0.00108256	0.0468773	-0.941417	Down
MSTRG.1179|ENSG00000259984	0.186227	-5.59475	3.33276	0.00105114	0.0468773	-0.941989	Stable
MSTRG.65488	0.186227	-5.59475	3.33276	0.00105114	0.0468773	-0.941989	Stable
MSTRG.18356	0.232337	5.56735	3.42915	0.00075651	0.042995	-0.942084	Stable
MSTRG.17356	-1.21212	-2.2323	-3.35599	0.000971644	0.0468773	-0.943189	Down
MSTRG.50344	0.348866	6.69236	3.45231	0.000698298	0.0414946	-0.944096	Up
MSTRG.35779|LINC01121	-1.26041	-3.03934	-3.38224	0.000888616	0.0463033	-0.947123	Down
MSTRG.20261	0.194128	3.00184	3.37661	0.000905841	0.0468773	-0.947274	Stable
MSTRG.68291|RBBP8P1	0.211986	2.64137	3.36933	0.000928591	0.0468773	-0.947303	Stable
MSTRG.53320|ZNF300	-0.31146	2.49493	-3.36175	0.00095283	0.0468773	-0.950665	Down
MSTRG.12077|H2AZP4	0.336401	0.738202	3.32758	0.00106967	0.0468773	-0.95461	Up
MSTRG.38574|DAZAP2P1	-0.434603	-1.39658	-3.31538	0.0011145	0.0468773	-0.954842	Down
MSTRG.29691|ENSG00000286629	0.167937	-5.58927	3.3277	0.00106923	0.0468773	-0.955748	Stable
MSTRG.21660|GREM1	-1.52016	-1.83009	-3.33859	0.00103065	0.0468773	-0.956614	Down
MSTRG.66234	-1.45221	-1.78637	-3.33648	0.001038	0.0468773	-0.956717	Down
MSTRG.38323|ENSG00000289389	-0.361537	1.05816	-3.32826	0.00106721	0.0468773	-0.958849	Down
ENSG00000277008.1|TEX28P2	0.257477	-5.55451	3.32451	0.00108077	0.0468773	-0.959351	Stable
MSTRG.35316	0.367648	-5.48513	3.31668	0.00110964	0.0468773	-0.959367	Up
MSTRG.37496	-0.636931	-4.6073	-3.31709	0.00110812	0.0468773	-0.960174	Down
ENSG00000213449.2|GAPDHP28	-0.614885	-4.97779	-3.30677	0.00114722	0.0468773	-0.960213	Down
MSTRG.36414	-0.29736	3.619	-3.38128	0.000891544	0.0464074	-0.960932	Stable
MSTRG.28944	-0.256488	4.66481	-3.40192	0.000830779	0.0448406	-0.961441	Stable
MSTRG.36069	0.186404	4.51178	3.40113	0.000833022	0.0448406	-0.963051	Stable
MSTRG.60780|PPP1R3B-DT	-1.11157	-0.728604	-3.30675	0.00114731	0.0468773	-0.963544	Down
MSTRG.67803	0.199465	5.66177	3.42356	0.000771249	0.0432164	-0.965044	Stable
MSTRG.15004	0.343917	7.46439	3.46166	0.000676019	0.0409181	-0.965552	Up
MSTRG.15370	0.223621	5.26656	3.41547	0.000793005	0.0438388	-0.96586	Stable
MSTRG.4901|FCRL2	0.602079	2.24048	3.35691	0.00096864	0.0468773	-0.966007	Up
MSTRG.18553	0.890605	4.10025	3.3957	0.000848674	0.0453852	-0.966682	Up
MSTRG.6767	0.326515	4.5552	3.4015	0.000831957	0.0448406	-0.967288	Up
MSTRG.67962	0.526002	-0.424692	3.3066	0.00114789	0.0468773	-0.967335	Up
MSTRG.53635|ENSG00000253966	-0.872595	-4.06003	-3.34116	0.00102172	0.0468773	-0.968855	Down
MSTRG.46154|IGSF11	-0.776402	-0.765617	-3.304	0.00115795	0.0468773	-0.969694	Down
MSTRG.16705|ENSG00000256249	0.357534	1.6011	3.34068	0.0010234	0.0468773	-0.969909	Up
MSTRG.65881|GTF3C5	-0.17001	4.19583	-3.39014	0.000864968	0.0457895	-0.971287	Stable
MSTRG.52053	0.174065	-5.60277	3.32336	0.001085	0.0468773	-0.971701	Stable
MSTRG.64403	-0.317625	5.17502	-3.40817	0.000813153	0.0443922	-0.97264	Down
MSTRG.44516	0.206315	2.6551	3.36109	0.000954979	0.0468773	-0.973423	Stable
MSTRG.46337	0.161231	5.34397	3.41403	0.000796932	0.0439146	-0.974148	Stable
MSTRG.67054|MAOB	-1.17864	-2.90664	-3.36976	0.000927225	0.0468773	-0.97675	Down
MSTRG.65821|ENSG00000246851	0.226613	2.30271	3.35228	0.000983964	0.0468773	-0.977682	Stable
MSTRG.39810|FLRT3	-1.07334	-3.19985	-3.37483	0.00091137	0.0468773	-0.977724	Down
MSTRG.13667	-0.83938	-1.80132	-3.32106	0.00109342	0.0468773	-0.977801	Down
MSTRG.168|PRXL2B	-0.221424	2.21432	-3.34723	0.00100095	0.0468773	-0.978237	Stable
MSTRG.65526|RN7SL302P	0.604774	-2.24834	3.3201	0.00109697	0.0468773	-0.980235	Up
MSTRG.15190|ENSG00000249388	-0.674438	-1.47633	-3.3095	0.00113675	0.0468773	-0.980743	Down
MSTRG.53847|PRMT1P1	0.182165	-5.59355	3.31948	0.00109926	0.0468773	-0.98109	Stable
MSTRG.65413|C5	0.179157	3.63923	3.37813	0.000901155	0.0468098	-0.981408	Stable
MSTRG.10576|ENSG00000254900	0.246661	-0.231637	3.30278	0.0011627	0.0468773	-0.981662	Stable
MSTRG.17360	-1.12244	-3.03254	-3.36989	0.000926818	0.0468773	-0.984039	Down
MSTRG.11447	0.725731	0.859664	3.32214	0.00108945	0.0468773	-0.984103	Up
MSTRG.53192|POU4F3	-1.07921	-2.66576	-3.3574	0.000967035	0.0468773	-0.985323	Down
MSTRG.54978	0.807501	-2.84988	3.34058	0.00102372	0.0468773	-0.985353	Up
MSTRG.30070|PRPSAP1	0.130796	3.49981	3.37281	0.000917641	0.0468773	-0.988266	Stable
MSTRG.47625	0.197857	6.58542	3.43531	0.000740615	0.0424794	-0.988314	Stable
MSTRG.19455|ENSG00000258993	-0.829231	-3.28138	-3.37435	0.000912844	0.0468773	-0.988879	Down
MSTRG.10519|ZNF214	-1.23576	-2.74372	-3.36005	0.000958365	0.0468773	-0.989381	Down
MSTRG.27414|FXR2	-0.139057	4.40163	-3.38802	0.000871263	0.0459276	-0.991043	Stable
[truncated: 97,631 more rows]

## Sheet: S27
Table S27. V04_DE_linear_transcripts
X	logFC	AveExpr	t	P.Value	adj.P.Val	B	diffexpressed
MSTRG.37267	-1.51279	2.3934	-7.32115	5.01e-12	4.99e-07	16.5949	Down
MSTRG.31837|STK11	-0.486812	5.33545	-7.05337	2.42e-11	8.05e-07	15.3766	Down
MSTRG.34149|NAPSB	-0.62509	4.55314	-7.0553	2.4e-11	8.05e-07	15.3573	Down
MSTRG.36303|ANXA4	-0.298364	4.95938	-6.92251	5.17e-11	1.29e-06	14.6444	Stable
MSTRG.63954|SLC25A51	-0.24246	4.74696	-6.73209	1.54e-10	3.06e-06	13.6054	Stable
MSTRG.1134|PITHD1	-0.678975	7.10928	-6.63548	2.65e-10	4.4e-06	13.1094	Down
MSTRG.26129|NUTF2	-0.285878	4.28278	-6.53291	4.7e-10	5.44e-06	12.5327	Stable
MSTRG.59699|TSPAN33	-0.531496	3.82299	-6.52051	5.03e-10	5.44e-06	12.4493	Down
MSTRG.24443|CARHSP1	-0.243974	5.05514	-6.50578	5.46e-10	5.44e-06	12.4092	Stable
MSTRG.15767|LINC02458	0.773604	1.45608	6.54949	4.28e-10	5.44e-06	12.3624	Up
MSTRG.63581|RRAGA	-0.227756	4.39047	-6.37547	1.12e-09	1.01e-05	11.7152	Stable
MSTRG.15115	-1.41399	4.69379	-6.35203	1.27e-09	1.06e-05	11.5982	Down
MSTRG.49100|PF4	-0.645446	6.05652	-6.30099	1.68e-09	1.29e-05	11.347	Down
MSTRG.16619|DYNLL1	-0.324537	4.47557	-6.25457	2.16e-09	1.38e-05	11.0954	Down
MSTRG.4449|NUDT4B	-0.312508	4.44693	-6.25031	2.21e-09	1.38e-05	11.0731	Down
MSTRG.34149|ENSG00000291230	-0.644351	2.68577	-6.2221	2.58e-09	1.51e-05	10.8546	Down
MSTRG.60078	-0.489632	0.704379	-6.26448	2.05e-09	1.38e-05	10.7438	Down
MSTRG.62045|TPD52	-0.284383	4.51036	-6.15363	3.72e-09	2.06e-05	10.5832	Stable
MSTRG.18762|APEX1	-0.378735	3.9733	-6.09947	4.97e-09	2.61e-05	10.3001	Down
MSTRG.18765|PNP	-0.323064	5.59127	-6.0355	6.98e-09	3.48e-05	9.99456	Down
MSTRG.14942|TUBA1C	-0.323614	4.51297	-6.0217	7.5e-09	3.56e-05	9.92144	Down
MSTRG.31009	-0.625939	2.47905	-5.99995	8.42e-09	3.81e-05	9.7407	Down
MSTRG.29661|CD79B	-0.458902	4.48491	-5.98342	9.18e-09	3.82e-05	9.73084	Down
MSTRG.35533	0.704443	5.52611	5.96768	9.97e-09	3.82e-05	9.65567	Up
MSTRG.49529	-0.487668	6.66521	-5.96808	9.95e-09	3.82e-05	9.64633	Down
MSTRG.32826	-0.679207	3.56624	-5.9694	9.88e-09	3.82e-05	9.64338	Down
MSTRG.63840	-0.36746	5.84246	-5.95877	1.04e-08	3.85e-05	9.60972	Down
MSTRG.17786|RGCC	-0.420809	4.49086	-5.89496	1.46e-08	5.19e-05	9.29486	Down
MSTRG.65266|PRPF4	-0.23545	5.06065	-5.86212	1.73e-08	5.56e-05	9.13586	Stable
MSTRG.2175|UROD	-0.27008	4.37804	-5.85575	1.79e-08	5.56e-05	9.10231	Stable
MSTRG.60110|ENSG00000288882	-0.616004	3.26369	-5.85902	1.76e-08	5.56e-05	9.09601	Down
MSTRG.22223	1.16173	1.27371	5.88534	1.53e-08	5.27e-05	9.06322	Up
MSTRG.63065	0.320298	3.87112	5.84096	1.93e-08	5.82e-05	9.02465	Up
MSTRG.9118|PDLIM1	-0.376913	3.60303	-5.76256	2.89e-08	8.22e-05	8.64085	Down
MSTRG.22447	0.550406	5.32633	5.74425	3.17e-08	8.27e-05	8.56042	Up
MSTRG.32474|PRDX2	-0.459855	4.94112	-5.7396	3.25e-08	8.27e-05	8.54035	Down
MSTRG.11548|MS4A1	-0.449542	4.72682	-5.73658	3.3e-08	8.27e-05	8.52608	Down
MSTRG.12698|ENDOD1	-0.455843	5.83777	-5.73041	3.4e-08	8.27e-05	8.48866	Down
MSTRG.57099|EZR	-0.262199	7.2369	-5.7353	3.32e-08	8.27e-05	8.48461	Stable
MSTRG.43567|ENSG00000289963	-0.594702	1.68833	-5.73631	3.3e-08	8.27e-05	8.41057	Down
MSTRG.15782	0.503561	2.24085	5.72	3.59e-08	8.52e-05	8.38827	Up
MSTRG.39939	0.369115	3.45443	5.66545	4.74e-08	0.000107258	8.17637	Up
MSTRG.17542	-0.562113	3.14259	-5.65031	5.11e-08	0.000113224	8.09635	Down
MSTRG.65260|ALAD	-0.245716	4.84207	-5.64125	5.35e-08	0.000115953	8.0693	Stable
MSTRG.46423	1.80799	1.16572	5.62299	5.87e-08	0.000121847	7.8183	Up
MSTRG.25690	0.287004	4.77573	5.58717	7.03e-08	0.00013943	7.81287	Stable
MSTRG.57687|TSPAN13	-0.453597	2.63774	-5.58287	7.18e-08	0.00013943	7.7645	Down
MSTRG.25206|SGF29	-0.237717	3.14288	-5.57514	7.47e-08	0.00013943	7.74497	Stable
MSTRG.65264|SLC31A1	-0.271855	5.31543	-5.56746	7.76e-08	0.00013943	7.71536	Stable
MSTRG.65267|POLE3	-0.280794	5.1102	-5.56484	7.86e-08	0.00013943	7.70519	Stable
MSTRG.32932|ENSG00000268240	0.577013	1.7888	5.57204	7.58e-08	0.00013943	7.6675	Up
MSTRG.65425|GGTA1	-0.759457	1.89252	-5.56191	7.98e-08	0.00013943	7.6208	Down
MSTRG.37264|DDX11L2	-0.513669	0.609844	-5.57716	7.39e-08	0.00013943	7.51446	Down
MSTRG.32209|CERS4	0.281859	3.42605	5.49855	1.09e-07	0.000187877	7.3946	Stable
MSTRG.44117|RPL23AP7	-0.297915	3.01348	-5.49137	1.13e-07	0.000190646	7.35356	Stable
MSTRG.60531|TDRP	-0.589914	2.07399	-5.48877	1.15e-07	0.000190646	7.30186	Down
MSTRG.55686|COL19A1	-0.571984	4.52383	-5.47257	1.24e-07	0.000203173	7.2774	Down
MSTRG.43329	1.39337	-0.886593	5.62947	5.68e-08	0.000120438	7.22391	Up
MSTRG.38621|TRAK2	-0.388303	7.33612	-5.4679	1.27e-07	0.000204571	7.20134	Down
MSTRG.46954|P2RY1	-0.387948	3.06869	-5.45556	1.35e-07	0.000213971	7.19	Down
MSTRG.26123|GFOD2	-0.270914	5.04619	-5.44562	1.42e-07	0.000221211	7.14761	Stable
MSTRG.54538|KIAA0319	0.466141	2.95547	5.43267	1.51e-07	0.000232152	7.08398	Up
MSTRG.47700|FAM43A	-0.273732	4.59948	-5.40257	1.76e-07	0.000253531	6.95297	Stable
MSTRG.48091|MRFAP1	-0.278012	6.38493	-5.39836	1.79e-07	0.000255119	6.90273	Stable
MSTRG.44428	0.491658	1.77652	5.40302	1.75e-07	0.000253531	6.89985	Up
MSTRG.56124|CD24	-0.437617	4.28359	-5.38658	1.9e-07	0.000262754	6.88152	Down
MSTRG.37192	0.357962	5.33842	5.38759	1.89e-07	0.000262754	6.87422	Up
MSTRG.38962|CNPPD1	-0.352144	4.6331	-5.38353	1.93e-07	0.000263057	6.86516	Down
MSTRG.16151	-1.28362	0.812136	-5.41874	1.62e-07	0.000244843	6.82738	Down
MSTRG.18071|WDFY2	-0.22305	7.01057	-5.37633	2e-07	0.000268789	6.78292	Stable
MSTRG.54609|H2AC8	-0.312764	5.97461	-5.36979	2.06e-07	0.000270217	6.78032	Down
MSTRG.9163|PI4K2A	-0.183064	4.12872	-5.35996	2.16e-07	0.000276213	6.76023	Stable
MSTRG.56578	-0.476925	3.38982	-5.35039	2.27e-07	0.000282168	6.71489	Down
MSTRG.59977|MKRN1	-0.551455	9.32751	-5.37266	2.03e-07	0.000270001	6.68257	Down
MSTRG.18967|DHRS4	-0.324655	3.67412	-5.34064	2.38e-07	0.000292218	6.67242	Down
MSTRG.33965|SLC1A5	-0.493785	5.34279	-5.33567	2.43e-07	0.000295705	6.63643	Down
MSTRG.29237|PDK2	-0.374515	2.74309	-5.33298	2.47e-07	0.000295989	6.62625	Down
MSTRG.18110|OLFM4	-1.4129	1.12021	-5.35289	2.24e-07	0.000282168	6.58521	Down
MSTRG.14293|H4C16	-0.270523	6.37937	-5.31989	2.63e-07	0.000307981	6.54047	Stable
MSTRG.44293|BRK1	-0.277719	5.90685	-5.31282	2.72e-07	0.000315011	6.51991	Stable
MSTRG.17383|CRYL1	-0.262961	3.6432	-5.29892	2.91e-07	0.000329269	6.48368	Stable
MSTRG.9334|DPCD	-0.48225	2.86087	-5.29494	2.96e-07	0.000331894	6.45795	Down
ENSG00000092068.21|SLC7A8	0.961926	-0.596124	5.40985	1.69e-07	0.000251947	6.44721	Up
MSTRG.20477	0.394171	7.75144	5.3079	2.78e-07	0.000318903	6.44063	Up
MSTRG.10218|CD151	-0.402176	4.21933	-5.28576	3.1e-07	0.000343094	6.42291	Down
MSTRG.36673	-0.67724	5.42294	-5.28081	3.17e-07	0.000344102	6.38492	Down
MSTRG.36398|NAT8B	-0.626821	0.336482	-5.32963	2.51e-07	0.000297256	6.36894	Down
MSTRG.14092	-1.17804	1.63681	-5.28059	3.18e-07	0.000344102	6.33095	Down
MSTRG.39931	0.391955	5.34644	5.26873	3.36e-07	0.000356609	6.33004	Up
MSTRG.58463	0.459279	4.48782	5.26064	3.5e-07	0.000363043	6.30665	Up
MSTRG.52501|SNORA13	1.2994	-2.99881	5.77796	2.67e-08	7.82e-05	6.29212	Up
MSTRG.45978|IFT57	-0.364471	3.83253	-5.25259	3.64e-07	0.000373474	6.27527	Down
MSTRG.33536|EIF3K	-0.241358	6.09015	-5.24612	3.75e-07	0.000381334	6.21127	Stable
MSTRG.453|ENO1	-0.240169	8.41056	-5.26166	3.48e-07	0.000363043	6.20468	Stable
MSTRG.16034	1.6002	-3.89479	5.70913	3.79e-08	8.79e-05	6.19522	Up
MSTRG.573	-0.640521	5.34483	-5.23705	3.92e-07	0.000394265	6.18813	Down
MSTRG.54973|RNF5	-0.262239	4.81168	-5.22838	4.08e-07	0.000406892	6.1577	Stable
MSTRG.56951|AKAP12	0.696037	2.71262	5.22286	4.19e-07	0.000411603	6.13564	Up
MSTRG.37267|RPL23AP7	-0.64092	2.54471	-5.22184	4.21e-07	0.000411603	6.1255	Down
MSTRG.13867|DYRK4	-0.226219	2.6308	-5.21897	4.27e-07	0.000413231	6.11605	Stable
MSTRG.14296|H2AJ	-0.425359	4.97286	-5.20929	4.47e-07	0.000423859	6.0696	Down
MSTRG.32464|GET3	-0.287659	5.17163	-5.20765	4.51e-07	0.000423859	6.05846	Stable
MSTRG.66450	0.457059	1.58689	5.21508	4.35e-07	0.000416949	6.05605	Up
MSTRG.41743|APP	-0.383886	5.55614	-5.20162	4.64e-07	0.000431584	6.02354	Down
MSTRG.56286|GTF3C6	-0.301517	3.46884	-5.19193	4.86e-07	0.000444294	6.00499	Down
MSTRG.4272|FMO5	-0.214571	3.41207	-5.18716	4.97e-07	0.000450375	5.98378	Stable
MSTRG.17551|LNX2	-0.221247	4.30667	-5.18241	5.09e-07	0.000456523	5.95842	Stable
MSTRG.63359	0.649535	4.06611	5.1778	5.2e-07	0.000456523	5.93975	Up
MSTRG.16705|ENSG00000256249	0.433659	1.70303	5.17975	5.15e-07	0.000456523	5.91001	Up
MSTRG.33971|TMEM160	-0.282608	2.75177	-5.16835	5.44e-07	0.000467207	5.89532	Stable
MSTRG.42361|RPL23AP4	-0.5406	-1.37374	-5.36099	2.15e-07	0.000276213	5.8321	Down
ENSG00000112874.10|NUDT12	-0.884382	1.00209	-5.17681	5.22e-07	0.000456523	5.82329	Down
MSTRG.53008|CTNNA1	-0.295559	6.17678	-5.15683	5.74e-07	0.000489086	5.80641	Stable
MSTRG.54601|H2BC7	-0.27051	4.5341	-5.14573	6.05e-07	0.000511139	5.7926	Stable
MSTRG.3170	0.295192	2.54321	5.13701	6.31e-07	0.000525688	5.75523	Stable
MSTRG.36673|RGPD2	-2.14955	0.906635	-5.16828	5.44e-07	0.000467207	5.73067	Down
MSTRG.49101|CXCL5	-0.6313	3.26719	-5.1215	6.79e-07	0.000549878	5.69417	Down
MSTRG.66799|APOO	-0.327093	1.13908	-5.13008	6.52e-07	0.000532381	5.64827	Down
MSTRG.14394|CMAS	-0.329217	4.16926	-5.10371	7.38e-07	0.000593168	5.61167	Down
MSTRG.27686	-0.584141	9.52004	-5.13625	6.33e-07	0.000525688	5.5883	Down
MSTRG.60599|LINC03021	0.981784	0.513663	5.13176	6.47e-07	0.000532381	5.57906	Up
MSTRG.63355	0.734308	2.06754	5.07813	8.33e-07	0.000663582	5.48794	Up
MSTRG.24229	1.28687	-3.69436	5.57508	7.47e-08	0.00013943	5.42101	Up
MSTRG.63964	-0.229403	5.09552	-5.06386	8.9e-07	0.000703628	5.42094	Stable
MSTRG.15546|MDM1	-0.363616	4.09378	-5.05585	9.24e-07	0.000719298	5.40294	Down
MSTRG.9703|GRK5	-0.205115	5.13246	-5.0313	1.04e-06	0.00078217	5.27733	Stable
MSTRG.28863|BECN1	-0.207956	5.56612	-5.02651	1.06e-06	0.00079384	5.24562	Stable
MSTRG.66077|TUBB4B	-0.256964	4.89099	-5.01959	1.09e-06	0.000807649	5.23155	Stable
MSTRG.54664|H2BC12	-0.265135	6.05749	-5.02425	1.07e-06	0.000796214	5.22192	Stable
MSTRG.49533	-0.409923	8.11983	-5.04045	9.93e-07	0.000759892	5.21915	Down
MSTRG.7493	-0.229762	9.16265	-5.04751	9.61e-07	0.000742073	5.20517	Stable
MSTRG.60870|NEIL2	-0.400222	3.07703	-5.00742	1.16e-06	0.000846715	5.19894	Down
MSTRG.16667|MORN3	-0.288309	2.3477	-5.00626	1.16e-06	0.000846715	5.18675	Stable
MSTRG.40762|PKIG	-0.37366	2.71564	-5.0035	1.18e-06	0.000851438	5.18022	Down
MSTRG.16709|HCAR3	0.844631	3.63564	4.99986	1.2e-06	0.000854397	5.16409	Up
MSTRG.37189	0.30551	5.42895	4.99965	1.2e-06	0.000854397	5.13106	Up
MSTRG.27032|VPS9D1	0.259253	2.68559	4.98911	1.26e-06	0.000890832	5.11884	Stable
MSTRG.44768	0.292866	5.55236	4.98724	1.27e-06	0.000892243	5.07368	Stable
MSTRG.10555	-0.222853	5.26453	-4.98092	1.31e-06	0.000912273	5.05465	Stable
MSTRG.49529|BANK1	-0.512519	2.86268	-4.96792	1.39e-06	0.000955406	5.02924	Down
MSTRG.46629|RAB6B	-0.393953	2.74262	-4.9636	1.42e-06	0.000963745	5.0102	Down
MSTRG.39935	0.372245	3.07429	4.96307	1.42e-06	0.000963745	5.00904	Up
MSTRG.41513|PRPF6	-0.324929	5.71469	-4.96926	1.38e-06	0.000955406	4.99208	Down
MSTRG.39388	0.292425	3.63773	4.95081	1.5e-06	0.000999406	4.95342	Stable
MSTRG.35537|LTBP1	-0.619691	4.16448	-4.94928	1.52e-06	0.000999793	4.94111	Down
MSTRG.38178|ATP5MC3	-0.233758	5.22883	-4.954	1.48e-06	0.000991422	4.93892	Stable
MSTRG.30299|ALYREF	-0.229166	4.5425	-4.94258	1.56e-06	0.00102432	4.90514	Stable
MSTRG.53356|ENSG00000275765	-0.290151	1.9649	-4.93559	1.61e-06	0.00104609	4.87807	Stable
MSTRG.65558|RABEPK	-0.197073	3.61208	-4.93229	1.64e-06	0.00104641	4.87484	Stable
MSTRG.40431|EIF6	-0.208508	5.20238	-4.93516	1.62e-06	0.00104609	4.85824	Stable
ENSG00000152952.14|PLOD2	-0.683564	0.644744	-4.95471	1.48e-06	0.000991422	4.85324	Down
MSTRG.42207|NDUFV3	-0.16479	5.20564	-4.9329	1.63e-06	0.00104641	4.84832	Stable
MSTRG.68766|HSFX2	2.18399	-2.01345	5.19995	4.68e-07	0.000431584	4.81971	Up
MSTRG.11341|MTCH2	-0.227355	4.39753	-4.9146	1.78e-06	0.00112048	4.78796	Stable
MSTRG.5023|PPOX	-0.175499	3.75672	-4.90399	1.87e-06	0.00115433	4.75273	Stable
MSTRG.10837|LDHA	-0.215341	6.17204	-4.91706	1.76e-06	0.00111498	4.75159	Stable
MSTRG.14942	-0.514054	4.24428	-4.89754	1.92e-06	0.00118157	4.71836	Down
MSTRG.32188|RETN	-0.53201	2.19936	-4.88731	2.01e-06	0.00122293	4.68132	Down
MSTRG.65422|ENSG00000227355	-0.504107	0.607855	-4.9095	1.82e-06	0.00113974	4.66749	Down
MSTRG.1003	-0.814408	-1.44657	-5.06223	8.97e-07	0.000703628	4.61932	Down
MSTRG.29909	-0.501064	6.95112	-4.89156	1.97e-06	0.00120683	4.61462	Down
MSTRG.2889|SERBP1	-0.236285	4.85007	-4.87612	2.12e-06	0.00127147	4.61398	Stable
MSTRG.47463|PSMD2	-0.209427	6.01845	-4.87643	2.12e-06	0.00127147	4.58185	Stable
MSTRG.53085|NDUFA2	-0.254386	4.40454	-4.86302	2.25e-06	0.00133348	4.56822	Stable
MSTRG.37190	0.355406	3.85894	4.86079	2.27e-06	0.00133909	4.56781	Up
MSTRG.26230|AARS1	-0.216882	4.88312	-4.84863	2.4e-06	0.00139089	4.49628	Stable
MSTRG.43668|XRCC6	-0.260384	7.65178	-4.86823	2.2e-06	0.00131005	4.48542	Stable
MSTRG.61454|TM2D2	-0.2139	4.04947	-4.83907	2.51e-06	0.00144363	4.47359	Stable
MSTRG.17416|SAP18	-0.256371	5.93102	-4.84856	2.4e-06	0.00139089	4.4657	Stable
MSTRG.29116|TBKBP1	0.281371	2.88793	4.83044	2.61e-06	0.00146246	4.44964	Stable
MSTRG.56138|QRSL1	-0.239112	4.56622	-4.83351	2.57e-06	0.00145971	4.43981	Stable
MSTRG.60875|CTSB	-0.34662	7.3363	-4.85416	2.34e-06	0.00137195	4.43813	Down
MSTRG.35606	0.301105	3.45368	4.82473	2.67e-06	0.00148135	4.42155	Up
MSTRG.37184|ENSG00000270190	0.467938	0.980349	4.83732	2.53e-06	0.00144674	4.42125	Up
MSTRG.21858|EIF2AK4	-0.178144	5.16103	-4.82991	2.61e-06	0.00146246	4.40956	Stable
MSTRG.59214|AP1S1	-0.26059	2.60348	-4.81559	2.79e-06	0.00150935	4.38783	Stable
MSTRG.38744|MYOSLID	-0.374877	0.848988	-4.83283	2.58e-06	0.00145971	4.38638	Down
MSTRG.37349	0.311287	4.88573	4.82284	2.7e-06	0.00148135	4.38619	Up
MSTRG.32234	-0.345015	1.2045	-4.82452	2.68e-06	0.00148135	4.38234	Down
MSTRG.33967|AP2S1	-0.324765	5.05385	-4.82216	2.71e-06	0.00148135	4.37997	Down
MSTRG.2105|HYI	-0.462774	1.06866	-4.81604	2.78e-06	0.00150935	4.33692	Down
MSTRG.64250	-0.239315	5.60106	-4.80995	2.86e-06	0.0015399	4.31222	Stable
MSTRG.15769|ENSG00000257629	1.11656	-3.71755	5.27302	3.3e-07	0.000353063	4.30786	Up
MSTRG.49805	0.600609	1.59563	4.79935	3e-06	0.00159632	4.30295	Up
MSTRG.54368|MCUR1	-0.262472	4.072	-4.79839	3.01e-06	0.00159632	4.30238	Stable
MSTRG.32690|BABAM1	-0.364714	5.01934	-4.79419	3.07e-06	0.0016182	4.26304	Down
MSTRG.12305|GDPD5	0.35909	2.58272	4.78487	3.2e-06	0.00166106	4.26078	Up
MSTRG.13373|VWA5A	-0.236469	3.20646	-4.78528	3.2e-06	0.00166106	4.25999	Stable
MSTRG.937|MRTO4	-0.273988	3.55538	-4.78022	3.27e-06	0.00168738	4.23498	Stable
MSTRG.40143|ENSG00000287569	-0.343958	2.06496	-4.77636	3.33e-06	0.001708	4.22057	Down
MSTRG.30901	0.468191	3.22369	4.76512	3.5e-06	0.00177792	4.17589	Up
MSTRG.19378|SAV1	-0.372379	3.74468	-4.75936	3.59e-06	0.00180597	4.14559	Down
MSTRG.60861|BLK	-0.435531	3.56177	-4.75792	3.61e-06	0.00180852	4.14253	Down
MSTRG.27686|UBB	-0.562871	9.61343	-4.8076	2.89e-06	0.00154794	4.13712	Down
MSTRG.54586|H1-2	-0.263434	7.93017	-4.78737	3.17e-06	0.00165985	4.1274	Stable
MSTRG.64287|KLF9	-0.251267	5.35109	-4.7619	3.55e-06	0.00179459	4.11759	Stable
MSTRG.67189|ENSG00000204620	-0.263922	1.62594	-4.75167	3.71e-06	0.00185046	4.10869	Stable
MSTRG.26924	0.440924	2.02425	4.74847	3.77e-06	0.00185848	4.10685	Up
MSTRG.46463|RPN1	-0.211128	7.57176	-4.77436	3.36e-06	0.00171451	4.08751	Stable
MSTRG.39502	0.434487	4.07233	4.73829	3.94e-06	0.00190712	4.05114	Up
MSTRG.67362|MAGED2	-0.238946	5.26938	-4.74336	3.86e-06	0.0018736	4.04245	Stable
MSTRG.33358|COX6B1	-0.255007	5.91058	-4.74508	3.83e-06	0.00186838	4.02887	Stable
MSTRG.46917|SIAH2	-0.402608	6.59347	-4.7495	3.75e-06	0.00185848	4.0229	Down
MSTRG.66041|EDF1	-0.2224	6.3897	-4.74618	3.81e-06	0.00186838	4.0161	Stable
MSTRG.14144	0.379902	1.91085	4.72189	4.24e-06	0.00201262	3.99687	Up
MSTRG.12693|SRSF8	-0.206695	5.9137	-4.73402	4.02e-06	0.00193441	3.98233	Stable
MSTRG.7094	-0.764482	4.70559	-4.72286	4.22e-06	0.00201262	3.97434	Down
MSTRG.4531|SELENBP1	-0.548769	6.05092	-4.72887	4.11e-06	0.00196983	3.95693	Down
MSTRG.60046|KEL	-0.53412	2.24091	-4.71104	4.45e-06	0.00208218	3.95649	Down
MSTRG.7004|ENSG00000272195	-0.24631	2.39925	-4.70925	4.49e-06	0.00208218	3.95045	Stable
MSTRG.34366|VSTM1	-0.432078	2.67394	-4.70499	4.57e-06	0.00208997	3.93319	Down
MSTRG.15270|PA2G4	-0.223394	5.14781	-4.7088	4.5e-06	0.00208218	3.90219	Stable
MSTRG.26388|PSMD7	-0.226664	4.38267	-4.70014	4.67e-06	0.00212567	3.8872	Stable
MSTRG.61333|TTI2	-0.163203	3.98231	-4.6974	4.73e-06	0.00212588	3.8848	Stable
MSTRG.68848|NSDHL	-0.232019	2.20983	-4.69208	4.84e-06	0.00212588	3.87974	Stable
MSTRG.47546|ENSG00000263826	-0.204654	3.96576	-4.69483	4.78e-06	0.00212588	3.87465	Stable
MSTRG.26023|LINC00920	-0.450032	1.81669	-4.69202	4.84e-06	0.00212588	3.87311	Down
MSTRG.61738|CA8	0.630552	1.42534	4.69433	4.79e-06	0.00212588	3.87202	Up
MSTRG.37986|COBLL1	-0.515189	2.75255	-4.688	4.93e-06	0.00213364	3.86381	Down
ENSG00000136158.12|SPRY2	-0.405416	1.18479	-4.69564	4.77e-06	0.00212588	3.86276	Down
MSTRG.45122	-0.2134	6.20561	-4.70791	4.51e-06	0.00208218	3.86275	Stable
MSTRG.54986|HLA-DRB5	-3.80529	1.27514	-4.71676	4.34e-06	0.00204929	3.85605	Down
MSTRG.11534|MS4A2	0.869499	2.00905	4.68628	4.97e-06	0.00213364	3.85452	Up
MSTRG.27687	-0.601006	6.38508	-4.70519	4.57e-06	0.00208997	3.84591	Down
MSTRG.60661|DEFA1	-1.13104	5.25521	-4.69484	4.78e-06	0.00212588	3.84378	Down
MSTRG.67333|HSD17B10	-0.23671	4.27735	-4.68708	4.95e-06	0.00213364	3.83594	Stable
MSTRG.22636|PPIB	-0.228996	6.52105	-4.69376	4.81e-06	0.00212588	3.79184	Stable
MSTRG.49529|MTND5P5	-0.469856	0.579863	-4.68878	4.91e-06	0.00213364	3.78559	Down
MSTRG.30152	0.302605	5.85683	4.6849	5e-06	0.00213744	3.77859	Up
MSTRG.52424	-0.173059	4.05254	-4.67034	5.33e-06	0.00226002	3.77225	Stable
MSTRG.54373|CD83	-0.282139	3.43363	-4.66397	5.48e-06	0.00231464	3.75825	Stable
MSTRG.2892|GADD45A	-0.235706	3.1534	-4.65821	5.62e-06	0.00235512	3.73884	Stable
MSTRG.28162|ENSG00000279532	0.407174	-0.620964	4.7144	4.39e-06	0.00206115	3.67932	Up
MSTRG.8103	-0.493468	5.56609	-4.65541	5.69e-06	0.00237345	3.6687	Down
MSTRG.62315|PTDSS1	-0.186966	5.86558	-4.65812	5.63e-06	0.00235512	3.66852	Stable
MSTRG.63432|ENSG00000286162	0.390296	1.65139	4.63261	6.29e-06	0.00256977	3.63326	Up
MSTRG.6820|LINC02971	0.574442	-0.110902	4.6714	5.31e-06	0.00225917	3.62961	Up
MSTRG.11448	0.330379	3.98233	4.63293	6.28e-06	0.00256977	3.62041	Up
MSTRG.60230|RNY3	0.708237	-3.07252	5.03913	9.99e-07	0.000759892	3.60881	Up
MSTRG.62346|LAPTM4B	-0.411524	2.01326	-4.62392	6.54e-06	0.00262415	3.60405	Down
ENSG00000175164.16|ABO	0.817178	0.443205	4.64296	6.01e-06	0.00248622	3.59892	Up
MSTRG.56550|EPB41L2	-0.229956	3.7925	-4.62412	6.53e-06	0.00262415	3.58951	Stable
MSTRG.32480|KLF1	-0.520846	4.62862	-4.62458	6.52e-06	0.00262415	3.57148	Down
MSTRG.32313|S1PR2	0.356736	0.904715	4.62321	6.56e-06	0.00262415	3.56298	Up
MSTRG.10246	0.539329	1.24808	4.60995	6.95e-06	0.00275877	3.53026	Up
MSTRG.59005|ABCB4	-0.396789	2.89966	-4.60358	7.15e-06	0.00282537	3.52156	Down
MSTRG.22304|GNB5	-0.21935	5.29896	-4.61681	6.74e-06	0.00268791	3.5185	Stable
MSTRG.39934	0.37685	3.22674	4.59924	7.28e-06	0.00282933	3.49889	Up
MSTRG.39508	0.353034	2.78817	4.59406	7.45e-06	0.00287665	3.48407	Up
MSTRG.23580|ANPEP	0.791247	3.37785	4.59006	7.58e-06	0.0029159	3.45927	Up
MSTRG.9449	0.199128	4.87021	4.59904	7.29e-06	0.00282933	3.45884	Stable
MSTRG.61018|INTS10	-0.252414	4.28349	-4.58379	7.79e-06	0.00297492	3.4146	Stable
MSTRG.23930|PCSK6	-0.479319	3.11459	-4.57327	8.15e-06	0.00306587	3.39749	Down
MSTRG.1273|NUDC	-0.264385	4.24467	-4.57662	8.04e-06	0.00303305	3.38672	Stable
MSTRG.31929|SLC39A3	-0.258568	3.37881	-4.57173	8.21e-06	0.00307485	3.38651	Stable
MSTRG.33085|UQCRFS1	-0.195967	5.27931	-4.5837	7.79e-06	0.00297492	3.38413	Stable
MSTRG.40795|SDC4	-0.500998	1.39708	-4.5653	8.44e-06	0.00313839	3.35864	Down
MSTRG.37239|IL1B	0.332367	3.70701	4.56532	8.44e-06	0.00313839	3.35335	Up
MSTRG.6929|OPN3	-0.272931	3.26002	-4.55917	8.67e-06	0.00319903	3.3384	Stable
MSTRG.14792|ANO6	-0.260196	6.87719	-4.58029	7.91e-06	0.00299638	3.30901	Stable
MSTRG.3127|CLCA4-AS1	0.340622	1.38459	4.55173	8.95e-06	0.00326757	3.30758	Up
MSTRG.59936	0.24286	5.18089	4.55599	8.79e-06	0.00323155	3.27422	Stable
MSTRG.32927	0.646353	-0.962264	4.63054	6.35e-06	0.00258264	3.27149	Up
MSTRG.37185|RPS14P4	0.389411	1.14179	4.54382	9.27e-06	0.00332054	3.26761	Up
MSTRG.54893|MICB-DT	0.25606	3.40722	4.54043	9.4e-06	0.00335749	3.26018	Stable
MSTRG.25638|HEATR3	-0.260237	4.91105	-4.54997	9.02e-06	0.00328053	3.25986	Stable
MSTRG.32499	-0.325392	4.80642	-4.54488	9.22e-06	0.00331728	3.24282	Down
MSTRG.39470	0.329614	3.75107	4.53749	9.52e-06	0.00338822	3.24092	Up
MSTRG.52822|ENSG00000286408	-0.326267	1.84457	-4.52898	9.88e-06	0.00348058	3.22756	Down
MSTRG.55015	-1.0775	2.42855	-4.5265	9.98e-06	0.00350274	3.21962	Down
MSTRG.27409|TNFSF12	0.242321	2.19408	4.52147	1.02e-05	0.00354211	3.20003	Stable
MSTRG.19705	-0.964466	-1.24942	-4.65041	5.82e-06	0.00241609	3.19536	Down
MSTRG.43495	0.24673	3.64733	4.52455	1.01e-05	0.00350767	3.19178	Stable
MSTRG.54593|H4C3	-0.368786	6.52435	-4.54592	9.18e-06	0.00331427	3.1842	Down
MSTRG.60665	-0.511181	-5.07601	-4.60084	7.23e-06	0.00282933	3.16575	Down
MSTRG.11770|TM7SF2	-0.208422	2.76344	-4.51043	1.07e-05	0.00366346	3.15255	Stable
MSTRG.27636	0.220918	4.45449	4.51936	1.03e-05	0.00354971	3.14998	Stable
MSTRG.52097|THBS4-AS1	0.267064	2.69477	4.50865	1.08e-05	0.00367899	3.14601	Stable
MSTRG.64166|ENSG00000225411	0.370347	2.28691	4.5047	1.1e-05	0.00370683	3.13398	Up
MSTRG.56538|ARHGAP18	-0.326064	5.18973	-4.51951	1.03e-05	0.00354971	3.12826	Down
MSTRG.25407|AHSP	-0.551719	3.03427	-4.50174	1.11e-05	0.00373008	3.11485	Down
MSTRG.19170	-0.265325	3.90657	-4.50515	1.09e-05	0.00370683	3.1092	Stable
MSTRG.7799	0.319815	6.69109	4.52879	9.89e-06	0.00348058	3.10583	Up
MSTRG.8676|VDAC2	-0.521126	3.74708	-4.50024	1.12e-05	0.00373299	3.0942	Down
MSTRG.30232|ENSG00000261924	0.364317	0.99308	4.49692	1.13e-05	0.00376585	3.08	Up
MSTRG.39570|NOP56	-0.271989	4.45619	-4.50149	1.11e-05	0.00373008	3.07954	Stable
MSTRG.39500|SCRT2	0.374037	3.46662	4.49505	1.14e-05	0.00378361	3.07864	Up
MSTRG.3096|MCOLN3	0.415315	1.36875	4.4881	1.18e-05	0.00387228	3.06069	Up
MSTRG.32001|EEF2	-0.219437	9.8718	-4.55388	8.87e-06	0.00324918	3.05802	Stable
MSTRG.4758|SLC50A1	-0.302689	2.94441	-4.48625	1.19e-05	0.00389029	3.05486	Down
MSTRG.39172|PTMA	-0.228014	7.6629	-4.52493	1.01e-05	0.00350767	3.04834	Stable
MSTRG.45339|ENSG00000271916	0.915393	-3.63484	4.90717	1.84e-06	0.00114479	3.03392	Up
MSTRG.35333	-0.240861	6.99893	-4.51163	1.06e-05	0.00365718	3.02455	Stable
MSTRG.39389	0.269091	4.60043	4.48202	1.21e-05	0.00394849	2.99655	Stable
MSTRG.5233|CREG1	-0.304062	6.56501	-4.49974	1.12e-05	0.00373299	2.99561	Down
MSTRG.12671|PIWIL4	-0.214055	2.28471	-4.46849	1.28e-05	0.00409472	2.9928	Stable
MSTRG.17029	0.315903	3.76382	4.4737	1.25e-05	0.00404031	2.98727	Up
MSTRG.56580	-0.389391	3.96704	-4.4736	1.25e-05	0.00404031	2.9828	Down
MSTRG.31169|SLC14A1	-0.420539	4.84481	-4.48003	1.22e-05	0.00396921	2.98232	Down
MSTRG.11557|PRPF19	-0.243359	4.87461	-4.47442	1.25e-05	0.00404031	2.95853	Stable
MSTRG.66021	0.340339	2.90766	4.45883	1.33e-05	0.00422118	2.94727	Up
MSTRG.50324	-0.253402	7.39741	-4.49377	1.15e-05	0.00379195	2.93453	Stable
MSTRG.24685	-0.430366	4.6166	-4.46526	1.3e-05	0.00413329	2.93104	Down
MSTRG.68320|RNF113A	-0.239746	4.1293	-4.45912	1.33e-05	0.00422118	2.92086	Stable
MSTRG.35800|EPAS1	0.320648	2.02824	4.4441	1.42e-05	0.00437985	2.89898	Up
MSTRG.29404	-0.625572	4.24249	-4.4496	1.39e-05	0.00434005	2.88105	Down
MSTRG.34030|EMP3	-0.270607	6.70998	-4.47039	1.27e-05	0.00408284	2.87138	Stable
MSTRG.29099	-0.615176	6.70976	-4.4682	1.28e-05	0.00409472	2.86392	Down
MSTRG.24116|FAHD1	-0.282494	4.12811	-4.44355	1.42e-05	0.00437985	2.85963	Stable
MSTRG.21833|LINC02915	-0.4752	2.09984	-4.43339	1.49e-05	0.00451735	2.85764	Down
MSTRG.61618	-0.374942	4.60946	-4.4463	1.41e-05	0.00436936	2.85612	Down
MSTRG.39580|VPS16	-0.172212	5.11861	-4.44935	1.39e-05	0.00434005	2.8505	Stable
MSTRG.47427	0.830783	-2.4315	4.68875	4.91e-06	0.00213364	2.82714	Up
MSTRG.63776|UBAP1	-0.293534	4.81522	-4.43809	1.46e-05	0.00446323	2.81673	Stable
MSTRG.13732	0.301071	5.88305	4.44525	1.41e-05	0.00437531	2.80421	Up
MSTRG.39170	-0.892867	-1.78858	-4.60042	7.25e-06	0.00282933	2.79565	Down
MSTRG.13236|VPS11	-0.141977	5.1418	-4.43553	1.47e-05	0.00449022	2.79489	Stable
MSTRG.54280	0.742272	-1.90828	4.59875	7.3e-06	0.00282933	2.79163	Up
MSTRG.22491|GTF2A2	-0.229932	4.23902	-4.42682	1.53e-05	0.00454809	2.79048	Stable
MSTRG.20597|TCL1A	-0.470114	3.85498	-4.42164	1.56e-05	0.00457988	2.78173	Down
MSTRG.52423|PPIP5K2	-0.254787	3.82543	-4.42102	1.57e-05	0.00457988	2.77956	Stable
MSTRG.62763|MTSS1	-0.567261	4.35514	-4.42461	1.54e-05	0.00456921	2.77922	Down
MSTRG.53083|CD14	-0.297349	7.29471	-4.45254	1.37e-05	0.00430854	2.77381	Stable
MSTRG.7094|OR2W3	-1.00185	3.12097	-4.41247	1.63e-05	0.00467989	2.76516	Down
MSTRG.27817|ALKBH5	-0.16137	6.27832	-4.43767	1.46e-05	0.00446323	2.75896	Stable
MSTRG.5027|NDUFS2	-0.144857	5.45885	-4.42932	1.51e-05	0.00454574	2.75866	Stable
MSTRG.68692	0.776888	5.31146	4.42835	1.52e-05	0.00454574	2.75865	Up
MSTRG.29681|FTSJ3	-0.209526	4.8768	-4.42241	1.56e-05	0.00457988	2.75261	Stable
MSTRG.7046|LINC01341	0.5462	0.54849	4.41737	1.59e-05	0.00461002	2.75172	Up
MSTRG.52618|SNX2	-0.263992	4.58974	-4.41876	1.58e-05	0.00459749	2.74799	Stable
MSTRG.45154|QARS1	-0.171255	5.93526	-4.43064	1.5e-05	0.00454574	2.74526	Stable
MSTRG.31197|LOXHD1	-0.637159	3.30893	-4.40274	1.69e-05	0.0048479	2.72219	Down
MSTRG.9701|PRDX3	-0.259377	5.34921	-4.4187	1.58e-05	0.00459749	2.72114	Stable
MSTRG.50378|CLCN3	-0.218883	6.73042	-4.42956	1.51e-05	0.00454574	2.70735	Stable
MSTRG.36700|IGKV1-17	-0.759636	-0.621425	-4.456	1.35e-05	0.00425898	2.70442	Down
MSTRG.41719|LINC01684	-0.266825	2.86851	-4.39479	1.75e-05	0.00498465	2.69975	Stable
MSTRG.11673|SLC3A2	-0.208421	5.2727	-4.4103	1.64e-05	0.00470897	2.69076	Stable
MSTRG.24507|NUBP1	-0.209543	4.5284	-4.39814	1.73e-05	0.00492888	2.66899	Stable
MSTRG.16708	0.525976	0.541918	4.38609	1.82e-05	0.00506936	2.63493	Up
MSTRG.65438|NDUFA8	-0.247264	3.03734	-4.37877	1.87e-05	0.00518456	2.6345	Stable
MSTRG.30239|BAIAP2-DT	-0.286161	4.63046	-4.3883	1.8e-05	0.00504005	2.62737	Stable
MSTRG.24803|ARL6IP1	-0.319033	7.39223	-4.41245	1.63e-05	0.00467989	2.60947	Down
MSTRG.31365|RAB27B	-0.403588	5.53496	-4.39187	1.77e-05	0.00501788	2.60891	Down
MSTRG.10778|ENSG00000254789	0.584561	0.311482	4.38084	1.86e-05	0.0051682	2.59651	Up
MSTRG.41861	0.264065	4.21596	4.37581	1.9e-05	0.00522051	2.5909	Stable
MSTRG.4965|ATP1A4	1.50823	-2.62778	4.64002	6.09e-06	0.00250813	2.58063	Up
MSTRG.41508	0.492426	-0.854469	4.42738	1.53e-05	0.00454809	2.5728	Up
MSTRG.1510|SNRNP40	-0.20715	5.13719	-4.37796	1.88e-05	0.00518782	2.56888	Stable
MSTRG.63184	0.354062	2.41983	4.35793	2.04e-05	0.00539132	2.56497	Up
MSTRG.29222|FAM117A	-0.526816	4.11607	-4.36746	1.96e-05	0.00533322	2.56334	Down
MSTRG.64049	0.367183	6.56883	4.39156	1.78e-05	0.00501788	2.5624	Up
MSTRG.1015|DDOST	-0.202591	6.41643	-4.38814	1.8e-05	0.00504005	2.55712	Stable
MSTRG.51914|ANKRA2	-0.326481	2.21831	-4.35448	2.07e-05	0.00543888	2.55469	Down
MSTRG.50729|NDUFS6	-0.287644	3.48499	-4.35884	2.04e-05	0.00539132	2.54715	Stable
MSTRG.27038|TCF25	-0.184188	5.4679	-4.37282	1.92e-05	0.00524309	2.53615	Stable
MSTRG.44596|ENSG00000289130	-0.52805	1.40264	-4.35031	2.11e-05	0.00548243	2.53606	Down
MSTRG.44582|UBE2E2	-0.209041	2.21502	-4.34773	2.13e-05	0.00550786	2.52894	Stable
MSTRG.37210|TMEM87B	1.95014	2.95633	4.34973	2.12e-05	0.00548243	2.52528	Up
MSTRG.59116|PON2	-0.195659	2.61545	-4.34515	2.16e-05	0.00553895	2.51361	Stable
MSTRG.42898|GUCD1	-0.433267	7.724	-4.39119	1.78e-05	0.00501788	2.50982	Down
MSTRG.60521	0.199911	2.26291	4.34249	2.18e-05	0.00555781	2.50824	Stable
MSTRG.26217|CLEC18A	0.462351	1.68308	4.34042	2.2e-05	0.00557769	2.50288	Up
MSTRG.60231|RNY1	0.756101	0.194195	4.35783	2.05e-05	0.00539132	2.50052	Up
MSTRG.61184|DPYSL2	-0.244508	6.53864	-4.37445	1.91e-05	0.00523598	2.498	Stable
MSTRG.47341|ZMAT3	-0.380928	5.69065	-4.36456	1.99e-05	0.00535181	2.49561	Down
MSTRG.14593|DDX11	-0.3767	3.78953	-4.34589	2.15e-05	0.0055359	2.48915	Down
MSTRG.53905|NHP2	-0.19986	4.27401	-4.34945	2.12e-05	0.00548243	2.48774	Stable
MSTRG.29499|SMG8	-0.178108	4.70685	-4.35102	2.1e-05	0.00548243	2.4793	Stable
MSTRG.47636|CCDC50	-0.284259	5.69426	-4.36017	2.03e-05	0.00538143	2.478	Stable
MSTRG.9695|EIF3A	-0.293744	6.82709	-4.3657	1.98e-05	0.00535181	2.45081	Stable
MSTRG.54604|H3C4	-0.432764	5.0694	-4.34449	2.16e-05	0.00553988	2.44164	Down
MSTRG.25551|PHKB	-0.307136	5.7772	-4.35153	2.1e-05	0.00548243	2.44095	Down
MSTRG.3550|LAMTOR5	-0.273751	4.59837	-4.33874	2.22e-05	0.00558905	2.43574	Stable
MSTRG.14524|MRPS35	-0.250799	4.37278	-4.33677	2.23e-05	0.00560308	2.43561	Stable
MSTRG.22987	0.223751	3.50691	4.32781	2.32e-05	0.00574742	2.42629	Stable
MSTRG.47455|ABCF3	-0.145544	4.52383	-4.33549	2.25e-05	0.00560808	2.42536	Stable
MSTRG.1552|EIF3I	-0.184591	5.45942	-4.34291	2.18e-05	0.00555781	2.41978	Stable
MSTRG.29070	0.324395	7.52633	4.3642	1.99e-05	0.00535181	2.41027	Up
MSTRG.344|ICMT	-0.178535	5.05149	-4.33477	2.25e-05	0.00560953	2.40386	Stable
MSTRG.8974|IFIT1B	-0.542179	5.03722	-4.33423	2.26e-05	0.00560953	2.4034	Down
MSTRG.40315|KIF3B	-0.154425	5.42763	-4.33811	2.22e-05	0.00558905	2.40229	Stable
MSTRG.22511|ANXA2	-0.243417	7.69301	-4.36167	2.01e-05	0.00536214	2.39396	Stable
MSTRG.30268|ACTG1	-0.193524	9.14739	-4.37969	1.87e-05	0.00517888	2.39202	Stable
MSTRG.17547|MTIF3	-0.31346	2.60566	-4.31287	2.47e-05	0.00602635	2.39121	Down
MSTRG.52934|VTRNA2-1	0.431353	-5.23512	4.35703	2.05e-05	0.00539534	2.39068	Up
MSTRG.45175|GPX1	-0.422698	7.95075	-4.36276	2e-05	0.00535196	2.38635	Down
MSTRG.779	-0.207038	3.99818	-4.32058	2.39e-05	0.0058938	2.38508	Stable
MSTRG.20929|CKB	-0.361194	0.941279	-4.31176	2.48e-05	0.00603947	2.37951	Down
MSTRG.64034	0.640086	-1.08013	4.3891	1.79e-05	0.00504005	2.37933	Up
MSTRG.5315|SELP	-0.413606	3.62864	-4.31568	2.44e-05	0.00598578	2.37772	Down
MSTRG.573|MFN2	-0.255089	6.40978	-4.34058	2.2e-05	0.00557769	2.37105	Stable
MSTRG.46024|CD200	-0.427921	1.7755	-4.30503	2.55e-05	0.00604801	2.37007	Down
MSTRG.932	0.268205	2.79241	4.30794	2.52e-05	0.00604347	2.36797	Stable
MSTRG.40124|NANP	-0.2097	2.45187	-4.30439	2.56e-05	0.00604966	2.3616	Stable
MSTRG.62116|E2F5	-0.618208	0.584192	-4.3095	2.5e-05	0.00604347	2.35026	Down
MSTRG.65122|KLF4	-0.25197	3.87908	-4.30843	2.51e-05	0.00604347	2.34222	Stable
MSTRG.24095	0.438813	3.79285	4.3067	2.53e-05	0.00604347	2.33699	Up
MSTRG.41675|ENSG00000235609	-0.446805	1.53826	-4.29604	2.65e-05	0.00620154	2.33532	Down
MSTRG.4516|VPS72	-0.172801	4.02522	-4.3074	2.52e-05	0.00604347	2.33356	Stable
MSTRG.4329|PEX11B	-0.210028	4.10402	-4.30775	2.52e-05	0.00604347	2.3325	Stable
MSTRG.25321|DCTPP1	-0.236764	2.80804	-4.29528	2.65e-05	0.00620154	2.32033	Stable
MSTRG.57554	0.301704	2.418	4.29339	2.68e-05	0.00620154	2.32009	Up
MSTRG.33055|ENSG00000267243	-1.03183	-2.61681	-4.58134	7.87e-06	0.00299411	2.31965	Down
MSTRG.56561|ENPP3	0.566037	0.997923	4.29423	2.67e-05	0.00620154	2.31889	Up
MSTRG.11572	0.239451	4.02863	4.30338	2.57e-05	0.00606068	2.31727	Stable
MSTRG.57427|NUDT1	-0.251097	3.34111	-4.29762	2.63e-05	0.00617805	2.31628	Stable
MSTRG.49141|STBD1	-0.306971	2.13865	-4.29042	2.71e-05	0.00626197	2.31335	Down
MSTRG.49043|ENSG00000284695	-1.10293	-4.11622	-4.56258	8.54e-06	0.00316377	2.28037	Down
MSTRG.11440	0.946577	-4.48453	4.54616	9.17e-06	0.00331427	2.27867	Up
MSTRG.26508|ENSG00000261837	0.502119	-0.580194	4.3257	2.34e-05	0.00578386	2.27464	Up
MSTRG.65680|DPM2	-0.465224	3.79564	-4.28719	2.75e-05	0.00633162	2.26418	Down
MSTRG.43891	0.222468	3.78926	4.28589	2.76e-05	0.00635105	2.25787	Stable
MSTRG.11545	-0.305446	6.29403	-4.30906	2.51e-05	0.00604347	2.25365	Down
MSTRG.7094|TRIM58	-0.548939	8.80651	-4.33838	2.22e-05	0.00558905	2.24789	Down
MSTRG.65261|SLC31A2	-0.304589	5.03411	-4.29332	2.68e-05	0.00620154	2.24483	Down
MSTRG.46483|GP9	-0.637972	2.39523	-4.2725	2.92e-05	0.00659061	2.24324	Down
MSTRG.60287	0.503539	-0.550952	4.30951	2.5e-05	0.00604347	2.22329	Up
MSTRG.49995|TBC1D9	-0.215805	5.72873	-4.29339	2.68e-05	0.00620154	2.21707	Stable
MSTRG.41524	-0.196154	6.86307	-4.30636	2.54e-05	0.00604347	2.21692	Stable
MSTRG.55335|TOMM6	-0.267827	3.88568	-4.27348	2.91e-05	0.00657911	2.20864	Stable
MSTRG.57196|CAHM	-0.208188	1.86219	-4.26165	3.05e-05	0.0067546	2.20794	Stable
MSTRG.66077	-0.314815	4.65029	-4.27955	2.83e-05	0.00650473	2.20624	Down
MSTRG.55012	0.504963	4.00625	4.27402	2.9e-05	0.00657911	2.20548	Up
MSTRG.32690	-0.271164	4.63639	-4.27861	2.84e-05	0.00651518	2.20301	Stable
MSTRG.29458|MPO	-0.553481	2.05435	-4.25825	3.09e-05	0.00680443	2.19418	Down
MSTRG.38974|DNAJB2	-0.345873	4.76547	-4.27724	2.86e-05	0.00653695	2.19334	Down
MSTRG.36633|ENSG00000287670	-0.449559	0.760885	-4.26306	3.03e-05	0.00673047	2.1926	Down
MSTRG.50000|ENSG00000273472	-0.331892	1.26367	-4.25685	3.11e-05	0.00682881	2.18677	Down
MSTRG.67193|WDR13	-0.197667	4.28287	-4.26858	2.96e-05	0.00665309	2.17686	Stable
MSTRG.22479|MYO1E	-0.191856	4.04211	-4.26516	3.01e-05	0.00671735	2.17183	Stable
MSTRG.5002|ITLN1	-0.728062	1.31226	-4.25169	3.18e-05	0.00689608	2.16784	Down
MSTRG.27177	0.236917	3.93998	4.26343	3.03e-05	0.00673047	2.16767	Stable
MSTRG.26509|ENSG00000279129	0.320724	2.53901	4.25301	3.16e-05	0.00689608	2.16603	Up
MSTRG.56785|SF3B5	-0.232765	5.00798	-4.27131	2.93e-05	0.00660832	2.16117	Stable
MSTRG.24550|ENSG00000277369	-0.260022	3.02911	-4.25289	3.16e-05	0.00689608	2.15508	Stable
MSTRG.47422|MCF2L2	0.307932	2.98348	4.25082	3.19e-05	0.00689608	2.14753	Up
MSTRG.3857	0.371182	4.05539	4.25843	3.09e-05	0.00680443	2.14475	Up
MSTRG.4364|H2AC20	-0.26562	7.96806	-4.29892	2.62e-05	0.00615953	2.13468	Stable
MSTRG.58328	0.719394	-2.23988	4.44654	1.41e-05	0.00436936	2.13427	Up
MSTRG.6176|DYRK3	-0.448069	2.58792	-4.24405	3.28e-05	0.00699211	2.1327	Down
MSTRG.16866	-0.180438	9.15652	-4.3133	2.46e-05	0.00602635	2.12969	Stable
MSTRG.59422|PRKAR2B	-0.560668	6.04709	-4.27376	2.9e-05	0.00657911	2.12901	Down
MSTRG.2546|MRPL37	-0.204003	3.7025	-4.24959	3.21e-05	0.00689608	2.12354	Stable
MSTRG.19167	-0.390644	3.92458	-4.2502	3.2e-05	0.00689608	2.11938	Down
MSTRG.5248|MPC2	-0.213312	5.10707	-4.26111	3.06e-05	0.0067546	2.11828	Stable
MSTRG.37994|SLC38A11	-0.390167	2.01405	-4.23686	3.38e-05	0.00714598	2.11488	Down
MSTRG.11784|CAPN1	-0.212138	5.41336	-4.26332	3.03e-05	0.00673047	2.11449	Stable
MSTRG.52234|MEF2C	-0.596541	4.33066	-4.25182	3.18e-05	0.00689608	2.11266	Down
ENSG00000249203.2|LINC02224	-1.22184	-4.04101	-4.50452	1.1e-05	0.00370683	2.09967	Down
MSTRG.32458|FBXW9	-0.335944	0.59051	-4.23943	3.34e-05	0.00710123	2.09866	Down
MSTRG.33735|CEACAM8	-0.610917	1.42886	-4.23129	3.46e-05	0.00726499	2.0948	Down
MSTRG.1149	-0.253823	3.30835	-4.23558	3.4e-05	0.00716086	2.08245	Stable
MSTRG.19505|LGALS3	-0.331149	4.50162	-4.24392	3.28e-05	0.00699211	2.07583	Down
MSTRG.23181|DNAJA4	-0.308642	4.98929	-4.24814	3.23e-05	0.00691049	2.07366	Down
MSTRG.21127|IGHV1-24	-0.951345	-1.61736	-4.3634	2e-05	0.00535181	2.07033	Down
MSTRG.39156	-0.238859	6.94686	-4.26886	2.96e-05	0.00665309	2.0679	Stable
MSTRG.21911|RMDN3	-0.160136	3.98412	-4.23689	3.38e-05	0.00714598	2.06648	Stable
MSTRG.63682|TEK	0.674086	0.689448	4.22685	3.52e-05	0.00736732	2.06098	Up
MSTRG.68102	1.50326	-3.25893	4.53446	9.65e-06	0.00342073	2.05553	Up
MSTRG.28157|POLDIP2	-0.138948	5.07123	-4.24372	3.28e-05	0.00699211	2.05312	Stable
MSTRG.1239	-0.171616	5.92244	-4.25262	3.17e-05	0.00689608	2.05192	Stable
MSTRG.9751	-0.203144	5.98152	-4.24917	3.21e-05	0.00689608	2.03623	Stable
MSTRG.37266|ENSG00000279267	-0.387795	1.70394	-4.21442	3.7e-05	0.00762337	2.03402	Down
MSTRG.27476	0.278315	3.10374	4.22021	3.62e-05	0.00747606	2.02951	Stable
MSTRG.23127|ENSG00000278991	-0.250569	2.23044	-4.2072	3.81e-05	0.00781925	2.00191	Stable
MSTRG.60907|ENSG00000254423	0.81233	-1.40611	4.30575	2.54e-05	0.00604443	1.99874	Up
MSTRG.33490	-1.43056	-4.10956	-4.42432	1.55e-05	0.00456921	1.9937	Down
MSTRG.489|LZIC	-0.176635	5.16723	-4.22617	3.53e-05	0.00737239	1.98265	Stable
MSTRG.21845|THBS1	-0.478286	5.4488	-4.22847	3.5e-05	0.00733384	1.98094	Down
MSTRG.11944	0.295317	2.89754	4.20486	3.85e-05	0.00786921	1.97775	Stable
MSTRG.23635|UNC45A	-0.166817	4.81616	-4.22066	3.61e-05	0.00747606	1.97553	Stable
MSTRG.31984|TJP3	0.305318	1.56728	4.19791	3.96e-05	0.00793675	1.9736	Up
MSTRG.18228|ENSG00000285572	0.806933	-1.77537	4.3363	2.24e-05	0.00560308	1.97276	Up
MSTRG.49616|SGMS2	-0.302609	5.0306	-4.22184	3.59e-05	0.00745711	1.97206	Down
MSTRG.29273	-1.29005	1.96714	-4.19736	3.97e-05	0.00793675	1.97091	Down
MSTRG.12783	0.464482	1.72292	4.19598	3.99e-05	0.00794354	1.96603	Up
MSTRG.1965|EXO5	-0.215845	3.22495	-4.20183	3.9e-05	0.00788611	1.95828	Stable
MSTRG.35206|ENSG00000231204	1.19723	-2.46475	4.42099	1.57e-05	0.00457988	1.95302	Up
MSTRG.5032|FCRLA	-0.353553	3.35217	-4.19588	3.99e-05	0.00794354	1.93273	Down
MSTRG.59092|GNG11	-0.576572	4.24051	-4.20313	3.88e-05	0.00786921	1.93174	Down
MSTRG.19505	-0.52438	4.19101	-4.20161	3.9e-05	0.00788611	1.92757	Down
MSTRG.45138|ARIH2OS	-0.260033	1.8131	-4.18478	4.18e-05	0.00816723	1.92467	Stable
MSTRG.46291	0.266008	1.91835	4.1842	4.19e-05	0.00816723	1.92116	Stable
MSTRG.47509|IGF2BP2	-0.411417	4.24734	-4.19895	3.94e-05	0.00793675	1.91528	Down
MSTRG.51911|BTF3	-0.244342	6.59578	-4.22414	3.56e-05	0.00740272	1.91278	Stable
MSTRG.68054|BEX4	-0.241134	3.52155	-4.19157	4.07e-05	0.00802204	1.9112	Stable
MSTRG.15245	-0.194189	5.23849	-4.20749	3.81e-05	0.00781925	1.90903	Stable
MSTRG.11742	0.267693	2.55663	4.18164	4.23e-05	0.00820418	1.90014	Stable
MSTRG.64497|C9orf64	-0.195712	3.8817	-4.19102	4.07e-05	0.00802204	1.89745	Stable
MSTRG.58110	0.830609	-2.26309	4.3732	1.92e-05	0.00524309	1.89047	Up
MSTRG.43181	-0.234312	2.65498	-4.17933	4.27e-05	0.00823364	1.89001	Stable
MSTRG.42482|TMEM121B	0.319307	3.37736	4.18447	4.18e-05	0.00816723	1.88809	Up
MSTRG.54928	-0.780519	1.8794	-4.17422	4.36e-05	0.00835781	1.88608	Down
MSTRG.35264	-0.15216	5.02844	-4.19736	3.97e-05	0.00793675	1.8791	Stable
MSTRG.10042|PPP2R2D	-0.309832	3.36225	-4.18056	4.25e-05	0.00820855	1.87522	Down
MSTRG.16263|GLTP	-0.160025	5.30348	-4.19866	3.95e-05	0.00793675	1.87286	Stable
MSTRG.28767|SMARCE1	-0.167232	5.72663	-4.20324	3.88e-05	0.00786921	1.87227	Stable
MSTRG.32754|JUND	-0.146844	5.42612	-4.19707	3.98e-05	0.00793675	1.8617	Stable
MSTRG.62941|TG	0.283271	3.45888	4.17771	4.3e-05	0.00825608	1.86043	Stable
MSTRG.33951|CALM3	-0.219775	5.07965	-4.19282	4.04e-05	0.0080111	1.86014	Stable
MSTRG.55419|MAD2L1BP	-0.176989	3.70279	-4.17874	4.28e-05	0.00823748	1.8574	Stable
MSTRG.41885	0.586527	-0.307677	4.1888	4.11e-05	0.00807912	1.84075	Up
MSTRG.17553	-0.380922	4.52573	-4.18061	4.25e-05	0.00820855	1.83622	Down
MSTRG.10777	0.795752	-1.02306	4.22562	3.54e-05	0.00737349	1.83512	Up
MSTRG.53675|ENSG00000288799	-0.356287	-0.666334	-4.20332	3.88e-05	0.00786921	1.82476	Down
MSTRG.33600|RPS16	-0.311554	6.03587	-4.19285	4.04e-05	0.0080111	1.81973	Down
MSTRG.1318|RPA2	-0.311715	3.62028	-4.16358	4.55e-05	0.00861	1.80404	Down
MSTRG.27722|ZSWIM7	-0.169687	3.10115	-4.15702	4.68e-05	0.00877533	1.79535	Stable
MSTRG.63222|MAF1	-0.319009	6.20077	-4.18822	4.12e-05	0.00808217	1.79472	Down
MSTRG.63802|DCTN3	-0.152189	4.36448	-4.16745	4.48e-05	0.00854015	1.79228	Stable
MSTRG.63146|LYPD2	-1.22574	-0.923605	-4.21831	3.64e-05	0.00751854	1.78744	Down
MSTRG.67997|ARMCX6	-0.199358	3.30607	-4.15292	4.76e-05	0.00888471	1.77413	Stable
MSTRG.14887|PFKM	-0.198294	3.71568	-4.15563	4.7e-05	0.00880817	1.77105	Stable
MSTRG.49534|ENSG00000251309	-0.362058	0.487613	-4.14723	4.87e-05	0.00901466	1.76387	Down
MSTRG.14310|PTPRO	-0.279263	3.79481	-4.15256	4.76e-05	0.00888471	1.75723	Stable
ENSG00000180543.5|TSPYL5	-0.337027	2.03996	-4.13941	5.02e-05	0.00919664	1.75648	Down
MSTRG.57422	0.476562	2.17953	4.14021	5.01e-05	0.00918422	1.75606	Up
MSTRG.54986|HLA-DRB1	-1.33828	4.83289	-4.16062	4.61e-05	0.00869725	1.75377	Down
MSTRG.7855|RPL7AP53	0.368605	0.178109	4.1484	4.84e-05	0.00901466	1.75061	Up
MSTRG.30603|TWSG1	-0.348005	3.66009	-4.14456	4.92e-05	0.00907456	1.73227	Down
MSTRG.20588|GLRX5	-0.460668	7.17384	-4.18322	4.21e-05	0.00818358	1.73	Down
MSTRG.32179|MCOLN1	-0.284266	3.4035	-4.14162	4.98e-05	0.00916563	1.7296	Stable
MSTRG.28811|NKIRAS2	-0.176725	3.83926	-4.14505	4.91e-05	0.00907341	1.72759	Stable
MSTRG.56577|VNN1	-1.03829	0.945563	-4.12886	5.24e-05	0.0094226	1.71419	Down
MSTRG.4714|HAX1	-0.153553	4.52202	-4.14759	4.86e-05	0.00901466	1.71229	Stable
MSTRG.37112|LIMS1	-0.333159	7.48414	-4.18216	4.22e-05	0.0082029	1.71	Down
MSTRG.42349|YBEY	-0.271522	2.71298	-4.13062	5.2e-05	0.00939029	1.70942	Stable
MSTRG.28693|PLXDC1	0.28587	2.34329	4.12739	5.27e-05	0.00944951	1.70593	Stable
MSTRG.49100|PPBP	-0.569977	7.13425	-4.17097	4.42e-05	0.00843938	1.68596	Down
ENSG00000204455.7|TRIM51BP	1.26523	-2.34527	4.31761	2.42e-05	0.00595241	1.68112	Up
MSTRG.68847|CETN2	-0.318402	3.21803	-4.12462	5.33e-05	0.00950082	1.67287	Down
MSTRG.63768|DCAF12	-0.449293	9.81913	-4.20394	3.87e-05	0.00786921	1.67115	Down
MSTRG.24228|ENSG00000205890	0.403567	0.386943	4.119	5.45e-05	0.00966407	1.66178	Up
MSTRG.28886	-0.355987	3.13739	-4.12045	5.42e-05	0.00962526	1.66017	Down
MSTRG.34679|ZNF671	-0.370679	4.77878	-4.13414	5.13e-05	0.00930853	1.6529	Down
MSTRG.22035|MFAP1	-0.246835	5.26089	-4.13561	5.1e-05	0.00927062	1.63817	Stable
MSTRG.5599|IER5	-0.208704	6.29141	-4.14712	4.87e-05	0.00901466	1.6351	Stable
MSTRG.67200	0.254925	2.29064	4.10691	5.72e-05	0.00997832	1.63268	Stable
MSTRG.34998|ODC1	-0.452838	7.28004	-4.15849	4.65e-05	0.00873965	1.631	Down
MSTRG.12980|TTC12	-0.195484	4.52634	-4.12513	5.32e-05	0.00950082	1.62877	Stable
MSTRG.63898|CLTA	-0.169468	5.21048	-4.13067	5.2e-05	0.00939029	1.62165	Stable
MSTRG.46937	-0.565442	1.96142	-4.10103	5.86e-05	0.010064	1.61916	Down
MSTRG.43470	-0.230009	6.40913	-4.1402	5.01e-05	0.00918422	1.60369	Stable
MSTRG.30116	0.225954	6.35886	4.13719	5.07e-05	0.00924557	1.59337	Stable
MSTRG.23634|HDDC3	-0.206755	3.13396	-4.1014	5.85e-05	0.010064	1.59007	Stable
MSTRG.39928	0.784105	-2.88403	4.36345	2e-05	0.00535181	1.58173	Up
MSTRG.36665|ENSG00000273445	0.250275	2.13461	4.09136	6.09e-05	0.0103258	1.57982	Stable
MSTRG.39684|TRMT6	-0.172854	4.01145	-4.10646	5.73e-05	0.00997832	1.57895	Stable
MSTRG.37310	0.610825	4.40611	4.11086	5.63e-05	0.0099145	1.57895	Up
MSTRG.41989|CBR1	-0.2454	3.87612	-4.10455	5.78e-05	0.0100094	1.57699	Stable
MSTRG.52093|THBS4	0.24722	1.88461	4.08858	6.16e-05	0.0103405	1.57444	Stable
MSTRG.14127|OLR1	-0.99505	-0.697299	-4.1359	5.09e-05	0.00927062	1.57354	Down
MSTRG.38450|CAVIN2	-0.463408	6.35111	-4.12975	5.22e-05	0.00940624	1.56811	Down
MSTRG.60233|PDIA4	-0.224899	5.45612	-4.11809	5.47e-05	0.00966864	1.56445	Stable
MSTRG.91|AURKAIP1	-0.189202	3.51039	-4.09728	5.95e-05	0.0101637	1.56275	Stable
MSTRG.66014|ENTR1	-0.466657	2.93061	-4.09091	6.1e-05	0.0103258	1.55894	Down
MSTRG.23176|IDH3A	-0.207496	4.46216	-4.10514	5.76e-05	0.0100033	1.55732	Stable
MSTRG.48858|SCFD2	-0.249642	4.81127	-4.10782	5.7e-05	0.00997832	1.55356	Stable
MSTRG.54894	1.35111	-0.0498819	4.09779	5.94e-05	0.0101604	1.55124	Up
MSTRG.22004	-0.657571	4.8733	-4.1062	5.74e-05	0.00997832	1.54651	Down
MSTRG.20493|GOLGA5	-0.310204	4.4449	-4.10179	5.84e-05	0.010064	1.54597	Down
MSTRG.66455	0.349582	3.0252	4.08857	6.16e-05	0.0103405	1.54566	Up
MSTRG.39837|Y_RNA	0.555726	-3.47575	4.4284	1.52e-05	0.00454574	1.54555	Up
MSTRG.5797|ENSG00000289995	0.998316	-3.08266	4.36873	1.95e-05	0.00531931	1.53376	Up
MSTRG.4680	-0.214506	5.41822	-4.10936	5.67e-05	0.00995682	1.53363	Stable
MSTRG.59572|WNT16	-0.54313	1.40254	-4.07584	6.48e-05	0.0105943	1.53361	Down
MSTRG.53438|HAVCR2	-0.267048	4.8535	-4.10166	5.84e-05	0.010064	1.52912	Stable
MSTRG.13950	-0.185222	7.79411	-4.13845	5.04e-05	0.00921561	1.5282	Stable
MSTRG.4998|LY9	0.307423	3.31984	4.08599	6.22e-05	0.0103668	1.52685	Up
MSTRG.32930|BNIP3P26	0.372816	1.30569	4.07111	6.6e-05	0.0106605	1.51682	Up
MSTRG.49600|INTS12	-0.172422	3.27597	-4.08252	6.31e-05	0.0104234	1.51655	Stable
MSTRG.43720|RRP7A	-0.235569	5.63588	-4.10665	5.73e-05	0.00997832	1.51404	Stable
MSTRG.59841|BPGM	-0.506813	6.23873	-4.11376	5.57e-05	0.0098171	1.51391	Down
MSTRG.57889|HIBADH	-0.213813	3.55161	-4.08352	6.28e-05	0.0103991	1.5111	Stable
MSTRG.45813|PROS1	-0.689885	2.61092	-4.07485	6.5e-05	0.0105943	1.51071	Down
MSTRG.67190	-0.25747	6.6373	-4.118	5.47e-05	0.00966864	1.50966	Stable
MSTRG.40295|PDRG1	-0.18081	3.38814	-4.08141	6.34e-05	0.0104386	1.50884	Stable
MSTRG.10619|SWAP70	-0.228888	5.98367	-4.10868	5.68e-05	0.00996652	1.50575	Stable
MSTRG.28503|ZNF830	-0.28899	4.66002	-4.09295	6.05e-05	0.0103058	1.50484	Stable
MSTRG.32098|NDUFA11	-0.184109	4.62159	-4.0923	6.07e-05	0.010315	1.50366	Stable
MSTRG.1828|GNL2	-0.18268	4.27592	-4.08829	6.17e-05	0.0103405	1.50235	Stable
MSTRG.33996|BICRA-AS1	0.291353	-0.32438	4.09063	6.11e-05	0.0103258	1.50131	Stable
MSTRG.42099|GET1	-0.246915	4.11146	-4.08542	6.24e-05	0.0103668	1.49817	Stable
MSTRG.67654|RHOG2P	0.494963	-2.40087	4.26702	2.98e-05	0.00668081	1.49561	Up
MSTRG.62117|CA13	-0.211354	3.07503	-4.07468	6.51e-05	0.0105943	1.49459	Stable
MSTRG.68691	0.787194	1.14427	4.06454	6.78e-05	0.0108214	1.4929	Up
MSTRG.59755|MEST	-0.263636	2.2023	-4.06586	6.74e-05	0.0108197	1.48732	Stable
MSTRG.40414	0.355739	2.52894	4.06829	6.68e-05	0.0107531	1.4868	Up
MSTRG.49963|SETD7	-0.157463	5.65723	-4.09837	5.92e-05	0.0101543	1.48207	Stable
ENSG00000189253.8|TRIM64B	1.38409	-2.32515	4.2502	3.2e-05	0.00689608	1.48053	Up
MSTRG.20475	0.279134	4.69667	4.08711	6.19e-05	0.010363	1.48038	Stable
MSTRG.21536	-0.423124	2.28949	-4.06325	6.81e-05	0.0108413	1.47629	Down
MSTRG.11903|CCS	-0.239415	3.56066	-4.07337	6.54e-05	0.0105995	1.47386	Stable
MSTRG.65997|UBAC1	-0.194813	4.68051	-4.08435	6.26e-05	0.010382	1.47207	Stable
MSTRG.35933	-0.286084	4.37694	-4.08002	6.37e-05	0.0104758	1.46843	Stable
MSTRG.40243|MLLT10P1	-0.711195	-1.53426	-4.16384	4.55e-05	0.00861	1.46446	Down
MSTRG.59462	0.388767	8.13768	4.12458	5.33e-05	0.00950082	1.45632	Up
MSTRG.3087	-0.666692	2.78063	-4.05989	6.9e-05	0.0109696	1.45169	Down
MSTRG.7682|FAM238C	0.445119	0.993871	4.053	7.09e-05	0.0111662	1.45077	Up
MSTRG.39392	0.290265	3.01293	4.05776	6.96e-05	0.0110275	1.43425	Stable
MSTRG.52970|HNRNPA0	-0.186486	5.84552	-4.0869	6.2e-05	0.010363	1.43111	Stable
MSTRG.11175|HSD17B12	-0.195551	4.93061	-4.07443	6.52e-05	0.0105943	1.4253	Stable
MSTRG.61334|MAK16	-0.196197	4.76888	-4.07225	6.57e-05	0.0106297	1.42399	Stable
MSTRG.4815	-1.14603	1.48273	-4.0441	7.35e-05	0.0113312	1.42128	Down
MSTRG.59811|CHCHD3	-0.177327	5.17151	-4.07546	6.49e-05	0.0105943	1.41881	Stable
MSTRG.26274|ENSG00000261611	-0.709742	1.86608	-4.04224	7.4e-05	0.0113312	1.41056	Down
MSTRG.19992|ENSG00000286423	0.759	0.0961535	4.05089	7.15e-05	0.0112075	1.40673	Up
MSTRG.66712|ADGRG2	0.202359	1.64044	4.03953	7.48e-05	0.0114182	1.40283	Stable
MSTRG.36647|RMND5A	-0.26807	6.80826	-4.09003	6.12e-05	0.0103258	1.39703	Stable
MSTRG.62577|PKHD1L1	-0.445014	3.61931	-4.05261	7.11e-05	0.0111662	1.39695	Down
MSTRG.45021|LZTFL1	-0.195103	3.96046	-4.05545	7.03e-05	0.0111112	1.3941	Stable
MSTRG.3039|LINC01781	-0.950139	-1.36365	-4.12726	5.27e-05	0.00944951	1.38665	Down
MSTRG.64053	0.379151	2.97811	4.043	7.38e-05	0.0113312	1.38197	Up
MSTRG.64052	0.379151	2.97811	4.043	7.38e-05	0.0113312	1.38197	Up
MSTRG.35378|SNX17	-0.244162	3.94764	-4.05193	7.13e-05	0.0111789	1.38191	Stable
MSTRG.31512	0.31561	3.50655	4.04695	7.27e-05	0.0112776	1.37848	Up
MSTRG.15546	-0.231283	4.84733	-4.0583	6.95e-05	0.0110213	1.3697	Stable
MSTRG.4679|SNAPIN	-0.203639	3.47382	-4.04359	7.36e-05	0.0113312	1.36858	Stable
MSTRG.54276|RIOK1	-0.196519	4.24439	-4.05036	7.17e-05	0.0112131	1.36482	Stable
MSTRG.28671|MLLT6	0.442935	2.96614	4.03758	7.54e-05	0.0114366	1.36277	Up
MSTRG.24090|RPS3AP2	-0.687022	-1.43456	-4.12175	5.39e-05	0.00959204	1.36231	Down
MSTRG.9751|WDR11	-0.168146	5.63687	-4.06536	6.75e-05	0.0108197	1.36104	Stable
MSTRG.45148	-0.169729	3.84246	-4.04514	7.32e-05	0.0113312	1.36091	Stable
MSTRG.4680|ILF2	-0.215199	3.28181	-4.03873	7.51e-05	0.0114268	1.35763	Stable
MSTRG.20476	0.241235	7.19848	4.08513	6.24e-05	0.0103668	1.35757	Stable
MSTRG.64663	0.276908	5.74675	4.06574	6.74e-05	0.0108197	1.35615	Stable
MSTRG.24458|USP7	-0.279942	4.44115	-4.04997	7.18e-05	0.0112131	1.35594	Stable
MSTRG.13470	0.294463	4.2168	4.04786	7.24e-05	0.0112544	1.35561	Stable
MSTRG.36908	0.182787	4.91917	4.05379	7.07e-05	0.0111622	1.34901	Stable
MSTRG.24536|ENSG00000262999	0.3856	1.08448	4.02364	7.97e-05	0.0119012	1.34878	Up
MSTRG.57563	-0.307135	6.71991	-4.0739	6.53e-05	0.0105943	1.34167	Down
MSTRG.65048|NIPSNAP3A	-0.30184	3.98449	-4.04022	7.46e-05	0.0114045	1.33814	Down
MSTRG.64355	0.543263	3.43723	4.03487	7.62e-05	0.0115246	1.33697	Up
MSTRG.26940	0.279385	3.66861	4.03677	7.57e-05	0.011456	1.33587	Stable
MSTRG.19538|LINC02284	-0.240637	2.66033	-4.02695	7.87e-05	0.011803	1.33543	Stable
MSTRG.31600|CYB5A	-0.181276	3.91884	-4.03857	7.51e-05	0.0114268	1.33424	Stable
MSTRG.946	0.239529	4.87346	4.04907	7.21e-05	0.0112356	1.33357	Stable
MSTRG.23127	0.303804	5.43398	4.0535	7.08e-05	0.0111622	1.32526	Up
MSTRG.63681|ENSG00000254396	0.859231	-1.28463	4.08991	6.13e-05	0.0103258	1.32364	Up
MSTRG.61146	-0.328688	6.77309	-4.06813	6.68e-05	0.0107531	1.31768	Down
MSTRG.34451|PRPF31	-0.175945	4.96149	-4.04473	7.33e-05	0.0113312	1.31506	Stable
MSTRG.55422|MRPS18A	-0.194252	3.27485	-4.02654	7.88e-05	0.011803	1.31384	Stable
MSTRG.16634|ACADS	-0.205373	3.62064	-4.0281	7.83e-05	0.0118015	1.30735	Stable
MSTRG.18986	-0.188425	5.42444	-4.048	7.24e-05	0.0112544	1.3069	Stable
MSTRG.45104|CAMP	-0.451441	3.61558	-4.02763	7.84e-05	0.011803	1.30659	Down
MSTRG.7032|TFB2M	-0.288843	2.56459	-4.0174	8.17e-05	0.012073	1.30425	Stable
MSTRG.68887	0.452987	3.14801	4.02112	8.05e-05	0.0119859	1.29749	Up
MSTRG.68913|DNASE1L1	-0.250199	4.41721	-4.03277	7.69e-05	0.011603	1.29419	Stable
MSTRG.4708|TPM3	-0.170749	7.69175	-4.07423	6.52e-05	0.0105943	1.29299	Stable
MSTRG.49802|ENSG00000249244	0.73133	-1.55853	4.10277	5.82e-05	0.0100636	1.29207	Up
MSTRG.14568	0.633942	3.0216	4.018	8.15e-05	0.0120621	1.29048	Up
MSTRG.32321|ICAM4	-0.334629	1.93818	-4.00819	8.47e-05	0.0123716	1.28768	Down
MSTRG.14947|TUBA1B	-0.152914	7.06302	-4.06396	6.79e-05	0.010828	1.28707	Stable
MSTRG.15300	-0.204764	7.36615	-4.06452	6.78e-05	0.0108214	1.27388	Stable
MSTRG.58643|ASL	-0.184115	3.74846	-4.01929	8.11e-05	0.0120367	1.27082	Stable
MSTRG.19399|TMX1	-0.618432	4.33231	-4.0233	7.98e-05	0.0119012	1.26441	Down
MSTRG.40381|CHMP4B	-0.204104	4.78113	-4.02657	7.88e-05	0.011803	1.25656	Stable
MSTRG.54837|TRIM10	-0.504752	4.19703	-4.0195	8.1e-05	0.0120367	1.25561	Down
MSTRG.25247	0.338707	2.21432	4.00113	8.71e-05	0.0126274	1.25508	Up
MSTRG.20886|ANKRD9	-0.308474	3.93985	-4.01536	8.23e-05	0.012152	1.24989	Down
MSTRG.26604	-0.437966	1.35975	-3.99423	8.95e-05	0.0128456	1.24634	Down
MSTRG.38857|XRCC5	-0.354873	5.98837	-4.03803	7.53e-05	0.0114336	1.24494	Down
MSTRG.61208|CLU	-0.417127	3.58574	-4.0091	8.44e-05	0.0123639	1.24083	Down
MSTRG.8467|KIFBP	-0.170832	4.07727	-4.01417	8.27e-05	0.012191	1.23988	Stable
MSTRG.34333|ZNF321P	-0.196897	3.0021	-4.00308	8.64e-05	0.0125493	1.2389	Stable
ENSG00000235782.1|ENSG00000235782	1.07532	-3.99676	4.27435	2.9e-05	0.00657911	1.23731	Up
MSTRG.50012	-0.31733	2.04372	-3.99335	8.98e-05	0.0128456	1.23289	Down
MSTRG.65723|DYNC2I2	-0.306856	1.76195	-3.99078	9.07e-05	0.0128697	1.2296	Down
MSTRG.15351|TSFM	-0.194197	3.85131	-4.00755	8.49e-05	0.0123845	1.22471	Stable
MSTRG.36286	0.240194	4.92964	4.01811	8.14e-05	0.0120621	1.2183	Stable
MSTRG.59440|DLD	-0.280576	2.93237	-3.99531	8.91e-05	0.0128456	1.21376	Stable
MSTRG.30124|SOCS3	0.30201	4.74629	4.01346	8.3e-05	0.0121944	1.20911	Up
MSTRG.68060|BEX3	-0.348143	3.01488	-3.99349	8.97e-05	0.0128456	1.20474	Down
MSTRG.59977	-0.477473	7.27805	-4.04355	7.37e-05	0.0113312	1.20198	Down
MSTRG.57368|PDGFA	-0.385831	2.11696	-3.98464	9.29e-05	0.0130166	1.20059	Down
MSTRG.43022|SRRD	-0.363466	4.3809	-4.00515	8.57e-05	0.012484	1.1959	Down
MSTRG.63750|ENSG00000260947	0.488438	0.427432	3.98298	9.35e-05	0.0130828	1.19367	Up
MSTRG.36430|TAF13P2	0.62058	-2.40056	4.16653	4.5e-05	0.00854015	1.19278	Up
MSTRG.1002|MUL1	-0.147126	4.33153	-4.0036	8.62e-05	0.012542	1.1916	Stable
MSTRG.39662	0.220055	5.96724	4.02338	7.98e-05	0.0119012	1.1905	Stable
MSTRG.64013	1.08653	-2.96129	4.23532	3.4e-05	0.00716086	1.18954	Up
MSTRG.3916|ENSG00000290735	0.412766	3.21035	3.99118	9.05e-05	0.0128697	1.18806	Up
MSTRG.57858|HOTAIRM1	-0.395742	2.0861	-3.98083	9.43e-05	0.0131427	1.18795	Down
MSTRG.60889|ENSG00000254923	-0.731446	0.0899549	-3.98836	9.15e-05	0.0129331	1.18653	Down
MSTRG.17802	0.525799	-1.81758	4.09356	6.04e-05	0.0102983	1.18312	Up
MSTRG.1294|AHDC1	0.357026	1.57624	3.97491	9.65e-05	0.0133275	1.17626	Up
MSTRG.57419|ENSG00000176349	0.386873	1.7618	3.97556	9.63e-05	0.0133189	1.17537	Up
MSTRG.10162|IFITM5	0.42293	-0.221637	3.98569	9.25e-05	0.012984	1.15973	Up
MSTRG.13237|HMBS	-0.271172	2.27427	-3.97386	9.69e-05	0.0133516	1.15815	Stable
MSTRG.24208|ELOB	-0.386115	5.968	-4.01335	8.3e-05	0.0121944	1.15583	Down
MSTRG.22010|LCMT2	-0.183719	4.03641	-3.99017	9.09e-05	0.0128825	1.15501	Stable
MSTRG.36674	-0.865421	1.03795	-3.96614	9.99e-05	0.0135914	1.14795	Down
MSTRG.51948|ENSG00000249856	0.520278	-1.81269	4.07953	6.38e-05	0.010479	1.14116	Up
MSTRG.501	0.240059	2.53276	3.97037	9.82e-05	0.0134437	1.137	Stable
MSTRG.32226	-0.477657	4.93201	-3.9941	8.95e-05	0.0128456	1.13339	Down
MSTRG.46095	-0.172848	4.89622	-3.99367	8.97e-05	0.0128456	1.13224	Stable
MSTRG.39386	0.2445	4.69289	3.99122	9.05e-05	0.0128697	1.13103	Stable
MSTRG.49672|PLA2G12A	-0.218589	4.89721	-3.99308	8.99e-05	0.0128456	1.13026	Stable
MSTRG.4956|TAGLN2	-0.229966	8.53921	-4.04227	7.4e-05	0.0113312	1.12966	Stable
MSTRG.7343|USP6NL	-0.302546	4.63059	-3.98888	9.14e-05	0.0129291	1.12673	Down
MSTRG.1120|E2F2	-1.0923	3.38964	-3.97271	9.73e-05	0.0133932	1.12096	Down
MSTRG.35364|ATRAID	-0.170477	5.00468	-3.99139	9.05e-05	0.0128697	1.1193	Stable
MSTRG.13820	0.491488	0.547952	3.95929	0.000102563	0.0138835	1.11721	Up
MSTRG.42892|ADORA2A-AS1	0.269044	-0.283476	3.97468	9.66e-05	0.0133275	1.11661	Stable
MSTRG.26578|ATMIN	-0.142638	5.77593	-3.99848	8.8e-05	0.012741	1.10984	Stable
MSTRG.17535|USP12	-0.35659	6.88802	-4.01041	8.4e-05	0.0123185	1.09961	Down
MSTRG.34799|ACP1	-0.209284	5.3776	-3.98601	9.24e-05	0.012984	1.08335	Stable
MSTRG.4818|LMNA	-0.38887	3.5488	-3.96392	0.000100726	0.0136719	1.08041	Down
ENSG00000202339.1|RNU4-45P	0.321684	-5.4575	3.95076	0.000106027	0.0142172	1.07531	Up
MSTRG.41804	0.61082	4.35379	3.97034	9.82e-05	0.0134437	1.06943	Up
MSTRG.54614|H4C6	-0.336853	5.75134	-3.98567	9.25e-05	0.012984	1.06524	Down
MSTRG.27074|TIMM22	-0.239117	3.2715	-3.95688	0.00010353	0.0139575	1.0651	Stable
MSTRG.40479|SCAND1	-0.188936	4.32155	-3.96692	9.96e-05	0.0135688	1.06022	Stable
MSTRG.43554|TOMM22	-0.211037	5.42336	-3.97987	9.46e-05	0.0131692	1.05904	Stable
MSTRG.47190|Telomerase-vert	-0.267807	6.55243	-3.99423	8.95e-05	0.0128456	1.05711	Stable
MSTRG.67190|RBM3	-0.327166	5.54829	-3.98074	9.43e-05	0.0131427	1.05686	Down
MSTRG.125	0.309571	6.74223	3.99646	8.87e-05	0.0128236	1.05385	Up
MSTRG.42565	0.172865	5.27924	3.97667	9.58e-05	0.0132794	1.05292	Stable
MSTRG.47358|ACTL6A	-0.191874	4.57368	-3.96748	9.93e-05	0.0135577	1.05177	Stable
MSTRG.53535|CCNG1	-0.264672	5.04	-3.97101	9.8e-05	0.0134437	1.04456	Stable
MSTRG.67983|BTK	-0.197354	6.1977	-3.98564	9.25e-05	0.012984	1.04313	Stable
MSTRG.50870	0.9037	-4.31118	4.17088	4.42e-05	0.00843938	1.03599	Up
MSTRG.23219|CTSH	-0.175804	5.42011	-3.97193	9.76e-05	0.0134158	1.03042	Stable
MSTRG.25921|CFAP20	-0.154627	3.84974	-3.95275	0.00010521	0.0141453	1.02835	Stable
MSTRG.64012	0.955728	-1.05819	3.98262	9.36e-05	0.0130828	1.02835	Up
MSTRG.21963	1.50197	-3.92898	4.16684	4.49e-05	0.00854015	1.0243	Up
MSTRG.37995|SCN3A	-0.398866	2.64567	-3.93773	0.000111534	0.0146751	1.0199	Down
MSTRG.32126|GTF2F1	-0.165248	5.09529	-3.96444	0.000100522	0.0136628	1.01815	Stable
MSTRG.63433|PDCD1LG2	0.324587	1.02908	3.92782	0.000115901	0.0149768	1.01717	Up
MSTRG.46691	0.298005	8.36449	4.00833	8.46e-05	0.0123716	1.01209	Stable
MSTRG.12481|ANKRD42	-0.20535	3.63774	-3.94491	0.000108465	0.0144276	1.00885	Stable
MSTRG.47950|ZFYVE28	0.209063	3.20268	3.94034	0.000110407	0.0145886	1.00793	Stable
MSTRG.46266	0.257605	3.32811	3.9416	0.00010987	0.0145562	1.00767	Stable
MSTRG.41722	-0.299509	2.67896	-3.93455	0.000112918	0.01481	1.00724	Stable
MSTRG.63783|RNU2-50P	0.402472	-5.26828	3.94708	0.000107556	0.0143449	1.00368	Up
MSTRG.18943|CMTM5	-0.551089	2.52333	-3.93059	0.000114664	0.0149506	0.99952	Down
MSTRG.65692|LCN2	-0.898332	0.369029	-3.92718	0.000116192	0.0149882	0.996679	Down
MSTRG.67811|PGK1	-0.19608	6.79509	-3.97895	9.5e-05	0.013198	0.989012	Stable
MSTRG.53320|ZNF300	-0.301419	2.49278	-3.9269	0.000116314	0.0149882	0.986646	Down
MSTRG.8033|HNRNPF	-0.175658	7.60798	-3.98808	9.16e-05	0.0129331	0.979917	Stable
MSTRG.36436|WBP1	-0.182347	3.1006	-3.92928	0.000115248	0.0149506	0.973552	Stable
MSTRG.57410|PSMG3	-0.186808	3.50359	-3.93341	0.000113418	0.0148486	0.973163	Stable
MSTRG.32698|PLVAP	-0.537088	2.04519	-3.91868	0.000120075	0.0152784	0.972167	Down
MSTRG.40321|ENSG00000286311	0.372686	0.710185	3.91534	0.000121635	0.0153887	0.971757	Up
MSTRG.58486|CCT6A	-0.294104	4.82638	-3.94637	0.000107852	0.0143652	0.965664	Stable
MSTRG.68929|FAM223A	0.31055	-0.577262	3.93883	0.000111058	0.0146357	0.96527	Up
MSTRG.44408|CHCHD4	-0.215854	2.63437	-3.92194	0.000118573	0.0151715	0.964308	Stable
MSTRG.51989	-0.491964	1.2782	-3.91205	0.000123193	0.0155143	0.962766	Down
MSTRG.66023	0.322925	5.00059	3.94754	0.000107364	0.0143386	0.960403	Up
ENSG00000117322.19|CR2	-0.380835	2.28552	-3.91714	0.000120793	0.0153305	0.959363	Down
MSTRG.27865|GRAP	-0.261871	3.53112	-3.92971	0.000115059	0.0149506	0.959248	Stable
MSTRG.34054|BAX	-0.166202	4.54857	-3.94061	0.000110292	0.0145886	0.956673	Stable
MSTRG.4362|FCGR1A	0.433086	3.52646	3.92837	0.000115655	0.0149645	0.953154	Up
MSTRG.27392|ACAP1	0.165696	4.81465	3.94301	0.000109272	0.0145155	0.952795	Stable
MSTRG.60892	-0.595251	0.48975	-3.91193	0.000123249	0.0155143	0.952644	Down
MSTRG.37178|MIR4435-2HG	0.189996	6.80908	3.969	9.88e-05	0.0134958	0.95089	Stable
MSTRG.60602	0.812937	1.06519	3.9077	0.00012528	0.0156587	0.948462	Up
MSTRG.6557|PARP1	-0.154989	6.02039	-3.95617	0.000103816	0.0139772	0.945069	Stable
MSTRG.13721|CCDC77	-0.249905	2.5334	-3.91517	0.000121715	0.0153887	0.944159	Stable
MSTRG.38920|AAMP	-0.190832	4.93246	-3.94163	0.000109858	0.0145562	0.943693	Stable
MSTRG.60058|TRBJ2-1	0.721245	-2.98012	4.15854	4.65e-05	0.00873965	0.940246	Up
MSTRG.2085|EBNA1BP2	-0.196107	3.76026	-3.92662	0.000116441	0.0149882	0.939272	Stable
MSTRG.16218|ISCU	-0.203453	5.90629	-3.94999	0.000106344	0.0142405	0.928525	Stable
MSTRG.32480	-0.454267	4.46584	-3.92976	0.000115037	0.0149506	0.922527	Down
MSTRG.12746|MMP8	-1.76155	-3.21932	-4.1315	5.18e-05	0.00939029	0.918664	Down
MSTRG.35948|CLHC1	-0.354787	2.40471	-3.90586	0.000126173	0.0157328	0.916242	Down
MSTRG.1306|FAM76A	-0.175238	3.99894	-3.92149	0.000118778	0.0151715	0.91154	Stable
MSTRG.3464	-0.195772	3.92365	-3.92022	0.000119363	0.0152072	0.910119	Stable
MSTRG.15768	0.828282	-3.42573	4.19131	4.07e-05	0.00802204	0.908273	Up
MSTRG.1930|ENSG00000287422	0.214293	1.19037	3.89567	0.000131222	0.0161208	0.907017	Stable
MSTRG.45345|SELENOK	-0.341378	5.61155	-3.93959	0.000110731	0.0146119	0.905778	Down
MSTRG.43563	0.485304	-0.281574	3.90974	0.000124295	0.0155962	0.903215	Up
MSTRG.56720|ENSG00000234147	-1.06267	-0.525524	-3.9242	0.00011754	0.0150991	0.902704	Down
MSTRG.47709|XXYLT1	-0.180301	3.02099	-3.90765	0.000125302	0.0156587	0.900465	Stable
MSTRG.63347|ZNG1A	-0.241634	4.92996	-3.92894	0.000115401	0.014951	0.898667	Stable
MSTRG.32394	-0.540997	2.38393	-3.89996	0.000129072	0.0160102	0.897188	Down
MSTRG.61836	-0.189461	4.59778	-3.92376	0.000117741	0.0150991	0.894617	Stable
MSTRG.15841	-0.404198	5.46507	-3.93442	0.000112975	0.01481	0.8944	Down
MSTRG.24113	-0.453527	6.5553	-3.94782	0.000107244	0.0143386	0.889552	Down
MSTRG.25330|ZNF768	-0.185256	2.77838	-3.89946	0.00012932	0.0160102	0.880674	Stable
MSTRG.29869	0.292641	0.934321	3.88646	0.000135956	0.0164232	0.876195	Stable
MSTRG.16655	-0.206746	5.64602	-3.92953	0.000115137	0.0149506	0.867616	Stable
MSTRG.65693|BBLN	-0.162876	3.14248	-3.89955	0.000129275	0.0160102	0.867578	Stable
MSTRG.18931|C14orf119	-0.163364	5.20472	-3.92372	0.000117757	0.0150991	0.867384	Stable
MSTRG.29144|CBX1	-0.202837	5.82456	-3.93076	0.000114588	0.0149506	0.863443	Stable
MSTRG.68690	0.788779	0.976377	3.88111	0.000138775	0.0165369	0.858211	Up
MSTRG.45148|NDUFAF3	-0.182795	2.89115	-3.89407	0.000132036	0.0161208	0.857758	Stable
MSTRG.60600|ENSG00000253853	0.833435	0.673305	3.88138	0.000138634	0.0165369	0.856629	Up
MSTRG.31792|BSG	-0.467206	7.60328	-3.95241	0.000105349	0.0141453	0.851685	Down
MSTRG.37357	0.287194	1.89605	3.88173	0.000138446	0.0165369	0.846585	Stable
MSTRG.41659	-0.754943	0.393816	-3.88058	0.000139062	0.0165369	0.843537	Down
MSTRG.58423	0.295169	2.13311	3.88279	0.000137884	0.016531	0.843402	Stable
MSTRG.3171	0.312374	3.3392	3.89506	0.000131529	0.0161208	0.843301	Up
MSTRG.55835|SH3BGRL2	-0.463704	5.67319	-3.9209	0.000119051	0.0151869	0.836432	Down
MSTRG.45047|CCRL2	-0.234762	2.47304	-3.88319	0.000137671	0.0165254	0.834913	Stable
MSTRG.54366|NOL7	-0.178759	4.98798	-3.9116	0.000123406	0.0155143	0.834171	Stable
MSTRG.54465	0.672174	2.15301	3.87707	0.000140943	0.0166375	0.822946	Up
MSTRG.63960|DCAF10	-0.231986	4.16365	-3.89715	0.000130475	0.0161079	0.819019	Stable
MSTRG.65030|RNF20	-0.482285	3.31237	-3.88672	0.00013582	0.0164232	0.817362	Down
MSTRG.54301|GCNT2	-0.223147	4.14304	-3.89468	0.000131724	0.0161208	0.81112	Stable
MSTRG.54642	0.236383	2.78088	3.87972	0.000139518	0.0165477	0.81085	Stable
MSTRG.2112|KDM4A	-0.153636	5.73258	-3.91461	0.000121978	0.0154025	0.809993	Stable
MSTRG.30153	0.444337	1.7244	3.86895	0.000145399	0.0169625	0.807028	Up
MSTRG.40860|TP53RK	-0.480286	3.03143	-3.87936	0.000139712	0.0165509	0.802423	Down
MSTRG.3855|FCGR1BP	0.308169	3.34284	3.88336	0.000137583	0.0165254	0.802226	Up
MSTRG.54617|H2BC9	-0.248912	4.40215	-3.89465	0.000131739	0.0161208	0.800182	Stable
MSTRG.27076	0.326021	2.64771	3.87512	0.000142004	0.016723	0.799575	Up
MSTRG.16822|LINC02824	0.605619	0.437517	3.86384	0.00014827	0.0172069	0.792998	Up
MSTRG.65753|IER5L	-0.21736	2.72137	-3.87177	0.000143839	0.0168071	0.786521	Stable
MSTRG.41410|PSMA7	-0.261456	4.24831	-3.8868	0.000135777	0.0164232	0.77908	Stable
MSTRG.4531	-1.58722	3.34626	-3.87388	0.000142679	0.0167629	0.778032	Down
MSTRG.50512|RWDD4	-0.789519	-0.205961	-3.87203	0.000143696	0.0168071	0.777631	Down
MSTRG.50564|UFSP2	-0.210886	3.60736	-3.87798	0.000140453	0.0165993	0.774272	Stable
MSTRG.1015	-0.166662	5.9894	-3.90804	0.000125112	0.0156587	0.774075	Stable
MSTRG.42160|FAM3B	-1.29048	-1.17712	-3.92152	0.000118763	0.0151715	0.772103	Down
MSTRG.52823|HSPA4	-0.227477	6.29879	-3.91143	0.000123487	0.0155143	0.770942	Stable
MSTRG.44777|MLH1	-0.132836	5.25528	-3.89678	0.000130665	0.0161114	0.769144	Stable
MSTRG.19838	0.389334	-1.33426	3.91717	0.000120777	0.0153305	0.765741	Up
MSTRG.29261|CHAD	0.5009	-0.146295	3.86422	0.000148054	0.0172069	0.76566	Up
ENSG00000199001.1|MIR448	0.270584	-5.48242	3.85646	0.000152514	0.0174977	0.765319	Stable
MSTRG.41653|ANKRD20A11P	-0.601628	1.31487	-3.85374	0.000154106	0.0175605	0.764265	Down
MSTRG.9389	0.635936	-2.85554	4.08132	6.34e-05	0.0104386	0.763389	Up
MSTRG.45835|CRYBG3	-0.215934	5.6169	-3.89938	0.000129362	0.0160102	0.76153	Stable
MSTRG.19182|NFKBIA	-0.164177	5.29472	-3.8948	0.000131665	0.0161208	0.760384	Stable
MSTRG.55859	-0.243084	5.77928	-3.9	0.000129051	0.0160102	0.755988	Stable
ENSG00000207161.1|Y_RNA	0.326295	-5.43598	3.85466	0.000153567	0.0175605	0.753117	Up
MSTRG.12671|FUT4	-0.142121	4.91468	-3.88742	0.000135454	0.0164232	0.751709	Stable
MSTRG.36277|PCYOX1	-0.168761	4.90255	-3.88687	0.00013574	0.0164232	0.750418	Stable
MSTRG.27396|TNK1	0.246582	1.81875	3.85255	0.000154806	0.0175605	0.748719	Stable
MSTRG.64115|ENSG00000277109	0.319293	-5.44066	3.85263	0.000154761	0.0175605	0.746917	Up
MSTRG.49000	-0.341329	2.94703	-3.86188	0.000149386	0.0172591	0.744315	Down
MSTRG.18179	-0.478596	4.20536	-3.8755	0.000141793	0.016718	0.742019	Down
MSTRG.30219	0.292842	2.03952	3.85155	0.0001554	0.0175605	0.738876	Stable
MSTRG.65423	-0.448178	-0.0573178	-3.85421	0.000153829	0.0175605	0.734796	Down
MSTRG.18253|CLN5	-0.200979	5.86853	-3.89463	0.000131749	0.0161208	0.732383	Stable
MSTRG.38378|ENSG00000259915	0.251605	1.36943	3.84484	0.000159425	0.0178265	0.732362	Stable
MSTRG.9714	-0.965516	1.80568	-3.84659	0.000158366	0.0177738	0.732219	Down
MSTRG.40546|CTNNBL1	-0.170843	5.38202	-3.88749	0.000135418	0.0164232	0.730419	Stable
MSTRG.17729	-0.257868	4.14703	-3.87168	0.000143886	0.0168071	0.730283	Stable
MSTRG.54427|GMPR	-0.464666	5.74978	-3.89	0.000134115	0.0163346	0.722835	Down
MSTRG.49677|EGF	-0.546538	2.66475	-3.85125	0.000155577	0.0175605	0.718975	Down
MSTRG.32455|WDR83	-0.194741	2.05825	-3.84524	0.000159187	0.0178198	0.717634	Stable
MSTRG.40323|ENSG00000233293	0.365258	-0.3039	3.85312	0.000154469	0.0175605	0.716905	Up
MSTRG.34874|ADI1	-0.208311	5.18643	-3.8802	0.000139261	0.0165369	0.713959	Stable
MSTRG.165|ENSG00000225931	0.261408	0.813566	3.8382	0.000163513	0.0181095	0.713537	Stable
MSTRG.45189	-0.180398	4.70401	-3.87323	0.000143034	0.0167849	0.711301	Stable
MSTRG.37186	0.299901	5.23137	3.88041	0.000139152	0.0165369	0.711131	Stable
MSTRG.34963|ITGB1BP1	-0.182414	4.88409	-3.87462	0.000142272	0.0167349	0.708115	Stable
MSTRG.41924|LINC00649	0.553825	4.04524	3.86447	0.000147913	0.0172069	0.707444	Up
MSTRG.6148|PM20D1	0.492045	0.147203	3.84095	0.000161808	0.0180524	0.706844	Up
MSTRG.59464|DOCK4-AS1	0.31235	1.75774	3.83926	0.000162852	0.0180755	0.704992	Up
MSTRG.14606|DENND5B	-0.288182	3.2794	-3.85302	0.000154531	0.0175605	0.70059	Stable
MSTRG.67763|ZDHHC15	0.258101	1.3758	3.83533	0.000165306	0.0181542	0.700113	Stable
MSTRG.59761|COPG2	-0.201338	4.05363	-3.86168	0.000149501	0.0172591	0.699023	Stable
MSTRG.36672	0.250042	5.52186	3.88065	0.00013902	0.0165369	0.698318	Stable
MSTRG.40115|PYGB	-0.201833	5.5913	-3.88067	0.000139012	0.0165369	0.696397	Stable
MSTRG.59643	0.258584	1.91652	3.83778	0.000163774	0.0181095	0.695565	Stable
MSTRG.57660|THRAP3P3	0.958094	-3.16491	4.08522	6.24e-05	0.0103668	0.688668	Up
MSTRG.38971|STK16	-0.267447	4.22922	-3.86071	0.000150056	0.0172632	0.688426	Stable
MSTRG.56579|CCNG1P1	-0.547012	0.408138	-3.83143	0.000167774	0.0183032	0.682834	Down
MSTRG.68688	0.680801	2.07847	3.8346	0.000165763	0.0181542	0.67963	Up
MSTRG.29661	-0.389094	3.70393	-3.85158	0.000155382	0.0175605	0.67895	Down
MSTRG.15502	-1.47151	-1.3226	-3.90068	0.000128718	0.0160102	0.672368	Down
MSTRG.2562	0.218235	2.37112	3.83451	0.000165819	0.0181542	0.669673	Stable
MSTRG.68158|ENSG00000236064	0.404368	0.493549	3.82591	0.000171329	0.0184879	0.668736	Up
MSTRG.18230|ENSG00000285572	0.394674	0.725121	3.82412	0.000172497	0.0185027	0.666139	Up
MSTRG.57790	0.288888	1.15359	3.82407	0.00017253	0.0185027	0.665298	Stable
MSTRG.53872|DDX41	-0.158308	4.77176	-3.86091	0.000149942	0.0172632	0.664921	Stable
MSTRG.32312|EIF3G	-0.196947	6.61206	-3.88531	0.000136558	0.0164512	0.661702	Stable
MSTRG.45109|ENSG00000289043	-0.258206	1.49293	-3.82419	0.00017245	0.0185027	0.661048	Stable
MSTRG.18467|GGACT	-0.246022	3.14152	-3.83915	0.000162922	0.0180755	0.657826	Stable
MSTRG.64035	0.355894	1.89794	3.8264	0.000171009	0.0184879	0.657319	Up
MSTRG.64334	0.278885	3.68653	3.84542	0.000159077	0.0178198	0.656351	Stable
MSTRG.51306|DAB2	-0.234577	4.09227	-3.84982	0.000156429	0.01763	0.656114	Stable
MSTRG.60601	0.740367	2.51107	3.83121	0.000167915	0.0183032	0.653064	Up
MSTRG.55031|RING1	-0.175461	3.91867	-3.8465	0.000158419	0.0177738	0.651704	Stable
MSTRG.67549	-0.597895	4.17144	-3.84903	0.000156898	0.0176628	0.651427	Down
MSTRG.55011|HLA-DMB	-0.211611	6.84548	-3.88577	0.000136314	0.0164417	0.651274	Stable
MSTRG.8642|VCL	-0.503728	5.33745	-3.86365	0.000148379	0.0172069	0.64964	Down
MSTRG.23533	0.265914	3.14436	3.83522	0.000165377	0.0181542	0.642858	Stable
MSTRG.15781	0.548867	-0.571382	3.83616	0.000164784	0.0181542	0.636329	Up
MSTRG.29099|ITGB3	-0.699152	5.5313	-3.86222	0.000149194	0.0172591	0.636203	Down
MSTRG.68279|PGRMC1	-0.346381	5.44026	-3.86132	0.000149707	0.0172629	0.635898	Down
MSTRG.30011|TSEN54	0.187343	3.30941	3.83484	0.000165615	0.0181542	0.635148	Stable
MSTRG.14756|LINC02471	0.35332	2.92148	3.83009	0.00016863	0.0183411	0.633782	Up
MSTRG.25240|ENSG00000290680	-0.332184	2.20644	-3.82177	0.000174045	0.018605	0.633207	Down
MSTRG.59570	-0.717034	0.268992	-3.81764	0.000176788	0.0188107	0.631597	Down
MSTRG.38965|ZFAND2B	-0.123345	3.8178	-3.83954	0.000162676	0.0180755	0.631534	Stable
MSTRG.64070	1.46233	4.23424	3.8435	0.000160246	0.0178981	0.625963	Up
MSTRG.42595|CLDN5	-0.487619	2.91003	-3.82686	0.000170715	0.0184879	0.625528	Down
MSTRG.39387	0.189748	5.33016	3.85711	0.000152134	0.0174821	0.62462	Stable
MSTRG.32599	-0.173231	5.32898	-3.85628	0.000152621	0.0174977	0.622838	Stable
MSTRG.56560	-0.163105	6.53393	-3.87166	0.000143898	0.0168071	0.617139	Stable
MSTRG.36700|IGKV3-11	-0.415146	1.70888	-3.81209	0.000180543	0.0190948	0.615685	Down
MSTRG.40241	-0.526786	-1.65161	-3.89873	0.000129687	0.0160305	0.615492	Down
MSTRG.43564|APOBEC3D	0.202272	2.42876	3.81871	0.000176076	0.0187618	0.613589	Stable
MSTRG.55513|MMUT	-0.223122	4.31042	-3.84029	0.000162214	0.0180755	0.613483	Stable
MSTRG.68477|RBMX2	-0.208474	3.94826	-3.83556	0.000165163	0.0181542	0.612501	Stable
MSTRG.21730	1.06575	-4.65565	3.95942	0.000102512	0.0138835	0.612259	Up
MSTRG.3016|ENSG00000219201	-0.192569	3.3866	-3.82625	0.000171107	0.0184879	0.603414	Stable
MSTRG.57131|MRPL18	-0.309478	3.31593	-3.82466	0.000172148	0.0185027	0.601177	Down
MSTRG.52361|RIOK2	-0.244096	4.50484	-3.83915	0.00016292	0.0180755	0.601038	Stable
MSTRG.65942	0.315029	3.13766	3.82136	0.00017431	0.0186135	0.59532	Up
MSTRG.67211|PQBP1	-0.206393	3.89027	-3.8296	0.000168944	0.0183552	0.594293	Stable
MSTRG.7665	0.242319	6.39949	3.86338	0.00014853	0.0172069	0.593482	Stable
MSTRG.18961|ZFHX2-AS1	0.521874	-0.660639	3.8256	0.000171533	0.0184879	0.59252	Up
MSTRG.61384|BRF2	-0.15227	3.76279	-3.82753	0.000170279	0.0184801	0.59227	Stable
MSTRG.8796|ENSG00000272447	-0.207832	2.94036	-3.81686	0.000177314	0.0188132	0.588871	Stable
MSTRG.20934|BAG5	-0.168059	5.97198	-3.85536	0.000153158	0.017539	0.588139	Stable
MSTRG.43220|ENSG00000288153	0.345845	-5.43777	3.804	0.000186157	0.019451	0.585531	Up
MSTRG.60893|DEFB109D	-0.655766	-2.06697	-3.93123	0.000114381	0.0149506	0.584003	Down
MSTRG.16613|COX6A1	-0.209455	5.52522	-3.84699	0.000158128	0.0177738	0.580908	Stable
MSTRG.65663|ENSG00000286196	0.23231	3.48335	3.82044	0.000174925	0.0186592	0.578307	Stable
MSTRG.49742|UGT8	-0.381949	1.26675	-3.79699	0.00019115	0.0196331	0.573953	Down
MSTRG.56352|TRAPPC3L	-0.587444	0.436907	-3.79718	0.000191014	0.0196331	0.571254	Down
MSTRG.33394|TBCB	-0.138199	4.60308	-3.8315	0.000167728	0.0183032	0.569676	Stable
MSTRG.64246|PABIR1	-0.123205	5.10472	-3.83673	0.000164424	0.0181411	0.564799	Stable
MSTRG.3911	0.268	3.5287	3.81699	0.000177225	0.0188132	0.564497	Stable
MSTRG.67228|GPKOW	-0.157171	4.07645	-3.82326	0.000173061	0.0185198	0.564251	Stable
MSTRG.59506	0.717324	-4.66489	3.93746	0.000111651	0.0146751	0.561855	Up
MSTRG.835	0.678446	-2.16443	3.91582	0.000121411	0.0153887	0.536063	Up
MSTRG.31943|ZNF77	-0.242268	2.02427	-3.79059	0.000195825	0.0199487	0.533245	Stable
MSTRG.26768|IRF8	-0.239489	3.6491	-3.80796	0.000183392	0.0193141	0.529738	Stable
MSTRG.60908|ENSG00000255556	0.565168	-0.669538	3.80585	0.000184856	0.0194068	0.529261	Up
MSTRG.32150|C3	-0.785416	0.0325811	-3.78972	0.000196467	0.0199577	0.528426	Down
MSTRG.13381|SIAE	-0.216813	3.03849	-3.80028	0.00018879	0.0195283	0.528267	Stable
MSTRG.67506	0.477355	-0.504662	3.79912	0.000189618	0.0195361	0.525835	Up
MSTRG.42622|DGCR6L	-0.212824	3.57974	-3.80516	0.000185339	0.0194308	0.522925	Stable
MSTRG.24019|CAPN15	0.328471	3.25611	3.79955	0.000189311	0.0195361	0.515634	Up
MSTRG.25897|CIAPIN1	-0.159026	3.9997	-3.80822	0.000183207	0.0193141	0.515553	Stable
MSTRG.3634|AKR7A2P1	0.536031	-1.20309	3.82572	0.000171451	0.0184879	0.510759	Up
MSTRG.6745|DISC1-IT1	0.437659	0.139047	3.78007	0.000203734	0.0204821	0.508411	Up
MSTRG.34974|YWHAQ	-0.196632	6.40806	-3.83783	0.000163739	0.0181095	0.504336	Stable
MSTRG.30703|TUBB6	-0.258229	2.72141	-3.7881	0.000197668	0.0199933	0.499445	Stable
MSTRG.36133|VPS54	-0.27674	4.13335	-3.80386	0.000186254	0.019451	0.495105	Stable
MSTRG.36421|MOB1A	-0.244953	7.48296	-3.85115	0.000155636	0.0175605	0.494479	Stable
MSTRG.50272|PDGFC	-0.251664	2.7283	-3.78636	0.000198968	0.0200977	0.493223	Stable
MSTRG.16864	-0.166303	6.31497	-3.83266	0.000166994	0.0182628	0.490847	Stable
MSTRG.55352	0.239187	4.0825	3.80222	0.00018741	0.0195172	0.490214	Stable
MSTRG.47958	0.420748	4.3202	3.80145	0.000187959	0.0195283	0.476702	Up
MSTRG.11167|API5	-0.349444	4.22241	-3.7982	0.000190279	0.019584	0.47195	Down
MSTRG.60246|ZNF212	-0.124743	3.87364	-3.79398	0.000193331	0.0197553	0.47182	Stable
MSTRG.31906|OAZ1	-0.337642	10.0288	-3.8843	0.000137085	0.0164947	0.47088	Down
MSTRG.1173	-0.334923	4.1847	-3.79659	0.000191438	0.019637	0.468033	Down
MSTRG.46095|QTRT2	-0.179086	4.53961	-3.80076	0.000188446	0.0195283	0.466026	Stable
MSTRG.57706|HDAC9	-0.224298	4.49057	-3.80005	0.000188954	0.0195283	0.465947	Stable
MSTRG.23009	0.429257	-0.0246158	3.76732	0.000213729	0.0209377	0.460027	Up
MSTRG.28929|TMEM101	-0.186345	4.65252	-3.80034	0.000188748	0.0195283	0.459445	Stable
MSTRG.43786|SAMM50	-0.134523	4.75691	-3.80142	0.000187981	0.0195283	0.458211	Stable
MSTRG.7262|RBM17	-0.152079	5.14059	-3.80619	0.000184619	0.0194023	0.456795	Stable
MSTRG.24439	-0.705052	1.59692	-3.76229	0.0002178	0.0211493	0.452568	Down
MSTRG.55040|WDR46	-0.196014	3.94767	-3.78863	0.000197272	0.0199736	0.45047	Stable
MSTRG.22122	0.199652	2.96087	3.77656	0.000206444	0.020629	0.449353	Stable
MSTRG.1561|HDAC1	-0.26284	6.16078	-3.81746	0.000176912	0.0188107	0.445885	Stable
MSTRG.20481|ATXN3	-0.27139	5.69555	-3.80878	0.000182824	0.0192951	0.439137	Stable
MSTRG.3681|NRAS	-0.195856	6.06807	-3.81068	0.00018151	0.0191768	0.4267	Stable
MSTRG.4414	-0.209674	5.08685	-3.79639	0.000191582	0.019637	0.425566	Stable
MSTRG.1842|C1orf122	-0.143715	3.54291	-3.7763	0.000206644	0.020629	0.425319	Stable
MSTRG.11597|FEN1	-0.201183	3.2437	-3.77138	0.0002105	0.0208615	0.421232	Stable
MSTRG.61687|BPNT2	-0.238501	5.63078	-3.80213	0.000187475	0.0195172	0.419108	Stable
MSTRG.41447|TCFL5	-0.187198	3.29266	-3.76968	0.000211847	0.0208615	0.413361	Stable
MSTRG.50716	0.246624	3.144	3.76812	0.00021309	0.0209162	0.413092	Stable
MSTRG.60459	0.195375	4.80741	3.78927	0.000196796	0.0199577	0.412911	Stable
MSTRG.12789|MSANTD4	-0.579212	2.17037	-3.75557	0.000223352	0.0213671	0.411753	Down
MSTRG.67956|CSTF2	-0.144521	3.51862	-3.77125	0.000210601	0.0208615	0.409108	Stable
MSTRG.63254	0.257576	3.05564	3.76547	0.000215217	0.0210292	0.407723	Stable
MSTRG.16664|RNU6-1004P	0.692567	-4.1076	3.9909	9.06e-05	0.0128697	0.404168	Up
ENSG00000105855.10|ITGB8	0.43376	2.58595	3.75842	0.000220978	0.0212714	0.402685	Up
MSTRG.47092|MFSD1	-0.30642	6.12005	-3.80442	0.000185861	0.0194507	0.402614	Down
MSTRG.38393|CALCRL	-0.355161	2.01687	-3.75137	0.000226887	0.0216097	0.402135	Down
MSTRG.7320	0.202	4.81368	3.78593	0.000199293	0.0200977	0.401052	Stable
MSTRG.35290|PTRHD1	-0.253328	3.2219	-3.76504	0.000215564	0.0210292	0.400781	Stable
MSTRG.6022	-0.218158	6.11558	-3.80303	0.000186837	0.0194915	0.397679	Stable
MSTRG.49758|CAMK2D	-0.191851	5.29067	-3.78934	0.000196746	0.0199577	0.391267	Stable
MSTRG.11932|GSTP1	-0.194685	5.8033	-3.79603	0.000191848	0.0196441	0.389102	Stable
MSTRG.57859|HOXA2	-0.322362	2.1098	-3.74815	0.000229634	0.0218095	0.388025	Down
MSTRG.29459|TSPOAP1	0.253303	3.68874	3.76738	0.000213684	0.0209377	0.387632	Stable
MSTRG.28699|RPL19	-0.213628	8.13718	-3.83062	0.000168294	0.0183246	0.385853	Stable
MSTRG.11565	0.268322	4.47128	3.77684	0.000206223	0.0206283	0.385441	Stable
MSTRG.59655|FLNC-AS1	0.466378	-5.35886	3.74688	0.000230727	0.0218705	0.383501	Up
MSTRG.670	0.443935	3.28107	3.76057	0.000219208	0.021231	0.381451	Up
MSTRG.19864|PLEK2	-0.3875	3.75865	-3.76517	0.000215462	0.0210292	0.379031	Down
MSTRG.58967|CD36	-0.317146	5.97302	-3.79537	0.000192326	0.0196728	0.378653	Down
MSTRG.19872|RDH11	-0.220464	5.19083	-3.78385	0.000200855	0.0202335	0.377251	Stable
MSTRG.51393|ENSG00000249492	-0.194175	3.44133	-3.76048	0.000219281	0.021231	0.375861	Stable
MSTRG.1014|PINK1	-0.256717	4.01179	-3.76682	0.000214134	0.0209567	0.373159	Stable
MSTRG.49640|OSTC	-0.336496	3.06487	-3.75479	0.000224004	0.0213972	0.372853	Down
MSTRG.42576|CLTCL1	-0.265941	3.43854	-3.75917	0.000220359	0.0212528	0.3718	Stable
MSTRG.40102	0.19647	4.32031	3.77027	0.000211377	0.0208615	0.369886	Stable
MSTRG.32578	-0.379238	3.51281	-3.75931	0.000220246	0.0212528	0.369568	Down
MSTRG.49051|UTP3	-0.256542	4.43226	-3.77051	0.00021119	0.0208615	0.366995	Stable
MSTRG.7643|ENKUR	-0.398241	2.2645	-3.74329	0.000233839	0.021937	0.366409	Down
MSTRG.4743|CKS1B	-0.266376	1.85469	-3.73854	0.000238025	0.0221009	0.36455	Stable
MSTRG.1927|MACF1	0.142549	6.88786	3.80497	0.000185475	0.0194308	0.362649	Stable
MSTRG.59633|SND1	-0.17131	6.54835	-3.79935	0.000189454	0.0195361	0.362157	Stable
MSTRG.42563	0.180184	4.09346	3.76475	0.000215804	0.0210292	0.361163	Stable
MSTRG.55016|HLA-DPA1	-0.235607	7.08256	-3.8067	0.000184265	0.0193856	0.359594	Stable
MSTRG.20255|AHSA1	-0.177951	4.98815	-3.77482	0.000207796	0.0207025	0.355662	Stable
MSTRG.54984|HLA-DRA	-0.224556	8.45042	-3.82542	0.00017165	0.0184879	0.350064	Stable
ENSG00000179542.16|SLITRK4	-0.308919	2.62455	-3.74264	0.00023441	0.0219544	0.349773	Down
MSTRG.10345|RRM1-AS1	0.862576	-3.32785	3.97843	9.52e-05	0.0132065	0.348347	Up
MSTRG.47158|WDR49	-0.27705	2.81955	-3.74414	0.0002331	0.021937	0.346761	Stable
MSTRG.15206|COPZ1	-0.22194	4.83669	-3.76961	0.000211905	0.0208615	0.345068	Stable
MSTRG.9714|RGS10	-0.295309	4.91711	-3.76962	0.000211894	0.0208615	0.341575	Stable
MSTRG.29008|HEXIM1	-0.135415	6.29311	-3.78921	0.000196841	0.0199577	0.340086	Stable
MSTRG.54689|H3C10	-0.301036	6.5336	-3.79196	0.000194814	0.0198661	0.337668	Down
MSTRG.40583	0.197179	6.14069	3.78591	0.000199305	0.0200977	0.335445	Stable
MSTRG.8884|MMRN2	0.390279	0.621012	3.72337	0.000251856	0.0229362	0.335307	Up
MSTRG.59462|DOCK4	0.249944	5.35614	3.77411	0.000208355	0.0207374	0.334086	Stable
MSTRG.22098	0.381708	-0.366382	3.73436	0.000241762	0.0222817	0.333838	Up
MSTRG.15733|CCDC59	-0.277956	4.07586	-3.75547	0.000223435	0.0213671	0.331616	Stable
MSTRG.66792|PRDX4	-0.315729	2.71331	-3.73745	0.000238994	0.022147	0.328806	Down
MSTRG.43832	-1.23233	-3.50724	-3.95838	0.000102926	0.0138948	0.327097	Down
MSTRG.26307|TXNL4B	-0.159409	4.42607	-3.75883	0.000220638	0.0212591	0.326952	Stable
MSTRG.47454|AP2M1	-0.229711	5.83778	-3.77799	0.000205335	0.0205808	0.324952	Stable
MSTRG.25290|HIRIP3	-0.185251	3.03287	-3.74016	0.000236594	0.022009	0.324172	Stable
MSTRG.58422	0.485625	-0.693823	3.74081	0.00023602	0.022009	0.323542	Up
MSTRG.2075|ERMAP	-0.156978	4.41567	-3.75644	0.000222621	0.0213671	0.319253	Stable
MSTRG.39913	0.207058	4.64677	3.75961	0.000219997	0.0212528	0.318352	Stable
MSTRG.36635	-0.354355	0.792242	-3.71738	0.000257529	0.0233179	0.316099	Down
MSTRG.37430	-0.578281	6.17296	-3.77912	0.000204465	0.0205142	0.313188	Down
MSTRG.36953|AFF3	-0.281527	4.97109	-3.76181	0.000218194	0.021167	0.312109	Stable
MSTRG.36955	-0.296949	5.21713	-3.76406	0.000216357	0.0210502	0.308032	Stable
MSTRG.65774|C9orf78	-0.38689	7.70156	-3.80086	0.000188379	0.0195283	0.306023	Down
MSTRG.32796|RFXANK	-0.161638	3.96963	-3.74495	0.000232399	0.021937	0.300119	Stable
MSTRG.25129	0.263453	4.16584	3.74756	0.000230144	0.0218372	0.299085	Stable
MSTRG.29064	0.273285	6.11092	3.77358	0.000208767	0.0207577	0.294039	Stable
MSTRG.6404|IARS2	-0.164991	5.8971	-3.76982	0.000211731	0.0208615	0.293436	Stable
MSTRG.11723|FKBP2	-0.229169	3.29203	-3.73378	0.00024229	0.0223097	0.291873	Stable
MSTRG.47929	0.212151	4.07043	3.74402	0.000233203	0.021937	0.291421	Stable
MSTRG.5258|TIPRL	-0.245327	4.50906	-3.74913	0.000228793	0.0217504	0.290274	Stable
MSTRG.64031	0.586089	-1.45024	3.76853	0.000212765	0.0209049	0.289806	Up
MSTRG.21116|IGHVIII-16-1	0.728153	-4.61841	3.85408	0.000153904	0.0175605	0.289437	Up
MSTRG.20124|ISCA2	-0.171093	3.37167	-3.7329	0.000243081	0.0223481	0.285301	Stable
MSTRG.32709|NIBAN3	-0.473925	3.55265	-3.73468	0.000241471	0.0222755	0.284791	Down
MSTRG.65084	-0.472505	0.469839	-3.70827	0.00026638	0.0237615	0.28462	Down
MSTRG.29976|ATP5PD	-0.201278	5.11466	-3.7558	0.000223157	0.0213671	0.284295	Stable
MSTRG.2330	-0.519464	5.26352	-3.75714	0.000222044	0.0213327	0.282879	Down
MSTRG.58449|SEC61G	-0.215098	4.21088	-3.74217	0.000234819	0.0219669	0.280086	Stable
MSTRG.15316|SHMT2	-0.160862	4.30977	-3.74341	0.000233735	0.021937	0.279622	Stable
MSTRG.21075|FAM30A	-0.579211	2.23529	-3.71618	0.000258679	0.0233865	0.278049	Down
MSTRG.51389|HMGCS1	-0.177595	4.93053	-3.75113	0.000227096	0.0216097	0.277021	Stable
MSTRG.62124|CA2	-0.368287	3.6608	-3.73282	0.000243156	0.0223481	0.273282	Down
MSTRG.16695|VPS33A	-0.140542	5.45138	-3.75734	0.000221879	0.0213327	0.272799	Stable
MSTRG.60890|USP17L7	-0.630945	0.584086	-3.70359	0.000271042	0.0238395	0.270684	Down
MSTRG.58813	-0.144151	7.58751	-3.78911	0.000196915	0.0199577	0.27019	Stable
MSTRG.49739|MIR302CHG	-0.262198	2.04634	-3.71175	0.000262967	0.0236455	0.268853	Stable
MSTRG.1737|PSMB2	-0.130708	4.53955	-3.74115	0.000235718	0.022009	0.261233	Stable
MSTRG.65896|SURF2	-0.178912	2.39535	-3.71308	0.000261668	0.0235712	0.259611	Stable
MSTRG.21726	-0.240374	6.4949	-3.76878	0.000212566	0.0209049	0.258944	Stable
MSTRG.780|ENSG00000178715	-0.891479	-1.58639	-3.77766	0.000205586	0.0205853	0.258614	Down
MSTRG.58486	-0.175914	5.54279	-3.75438	0.000224346	0.0214094	0.258196	Stable
MSTRG.22224|RN7SL494P	0.770008	-3.48119	3.95847	0.000102891	0.0138948	0.257966	Up
MSTRG.44069	0.257531	1.87306	3.7066	0.000268034	0.0237615	0.256801	Stable
MSTRG.43717	0.31715	5.02979	3.74639	0.000231154	0.0218705	0.254588	Up
MSTRG.7605|ENSG00000279819	0.310457	-2.67686	3.87893	0.000139942	0.0165586	0.253878	Up
MSTRG.6999|ENSG00000287601	-0.326963	-0.203525	-3.70501	0.000269614	0.0237951	0.249909	Down
MSTRG.44887|RPL14	-0.253279	7.09076	-3.77503	0.000207633	0.0207025	0.248753	Stable
MSTRG.42696	0.26012	3.07734	3.7176	0.000257318	0.0233179	0.245195	Stable
MSTRG.24113|HAGH	-0.445563	5.17703	-3.74486	0.000232476	0.021937	0.244724	Down
MSTRG.25543|ITFG1	-0.15453	5.91168	-3.75542	0.000223475	0.0213671	0.242961	Stable
MSTRG.15770	0.723564	-2.1473	3.81226	0.000180428	0.0190948	0.242795	Up
MSTRG.4532|PSMB4	-0.171607	6.24426	-3.76012	0.000219576	0.0212389	0.241982	Stable
MSTRG.64167|RNA5SP284	0.388523	0.348625	3.69317	0.000281692	0.0244466	0.235389	Up
MSTRG.10191|CDHR5	0.429928	-0.15396	3.6977	0.000277016	0.0241592	0.232628	Up
MSTRG.18140|PCDH9	-0.628954	5.3518	-3.74258	0.000234465	0.0219544	0.229043	Down
MSTRG.2228	0.605291	-0.566591	3.70521	0.000269419	0.0237951	0.226435	Up
MSTRG.42234|ENSG00000288593	0.639851	-1.8824	3.78029	0.000203569	0.0204821	0.224023	Up
MSTRG.9346|NPM3	-0.233337	2.12873	-3.69782	0.000276883	0.0241592	0.21962	Stable
MSTRG.45900|ABI3BP	0.760548	-2.03187	3.79216	0.000194667	0.0198661	0.218273	Up
MSTRG.57665|ARL4A	-0.381149	3.56664	-3.71489	0.000259915	0.0234557	0.216948	Down
MSTRG.68633|MAP7D3	-0.168292	3.48569	-3.71311	0.000261639	0.0235712	0.213675	Stable
MSTRG.29401|COIL	-0.173963	4.22906	-3.72244	0.000252729	0.0229737	0.212082	Stable
MSTRG.33218|NUDT19	-0.154368	3.69628	-3.71528	0.000259545	0.0234435	0.211698	Stable
MSTRG.9799|HTRA1	0.672072	-0.867711	3.71087	0.000263822	0.0236796	0.211261	Up
ENSG00000286609.1|ENSG00000286609	0.420283	-5.40558	3.68768	0.000287459	0.024789	0.207119	Up
MSTRG.59002|CROT	-0.190407	3.9627	-3.71721	0.000257686	0.0233179	0.206495	Stable
MSTRG.65519|PSMB7	-0.26416	4.81929	-3.72875	0.000246864	0.022564	0.206289	Stable
MSTRG.41995|CBR3	-0.529373	0.369238	-3.68367	0.000291742	0.0249493	0.204197	Down
MSTRG.15774	0.838016	-2.98003	3.89084	0.000133682	0.0163019	0.200659	Up
MSTRG.53430	0.427001	-1.26583	3.72704	0.00024844	0.0226873	0.200637	Up
MSTRG.52691|MARCHF3	-0.210475	3.60838	-3.70984	0.000264835	0.0237065	0.197444	Stable
MSTRG.55041|PFDN6	-0.20154	3.39726	-3.70703	0.00026761	0.0237615	0.197193	Stable
MSTRG.15113|KRT77	-1.84619	-2.16994	-3.82368	0.000172783	0.0185099	0.196004	Down
MSTRG.21348	0.315244	5.58225	3.73723	0.000239189	0.022147	0.195844	Up
MSTRG.38623	-0.851928	7.48449	-3.76459	0.00021593	0.0210292	0.193963	Down
MSTRG.21095|IGHV1-2	-0.592694	0.308505	-3.68085	0.000294792	0.0250596	0.193768	Down
MSTRG.7251	-0.250616	1.516	-3.68342	0.000292008	0.0249507	0.1933	Stable
MSTRG.57718|MACC1	-0.397816	1.4348	-3.6819	0.00029365	0.0250515	0.191028	Down
MSTRG.45660	0.358367	3.82081	3.71099	0.000263702	0.0236796	0.19042	Up
MSTRG.27915|ENSG00000270091	0.496297	-0.760559	3.69913	0.000275545	0.0241286	0.188131	Up
MSTRG.68921|PLXNA3	0.250341	3.43531	3.70442	0.000270205	0.0238022	0.185542	Stable
MSTRG.16719|ARL6IP4	-0.167648	4.87446	-3.72337	0.000251854	0.0229362	0.184984	Stable
MSTRG.35378	-0.204298	6.02743	-3.74024	0.000236518	0.022009	0.184975	Stable
MSTRG.55520|CRISP3	-0.56951	1.4623	-3.67925	0.000296537	0.025165	0.182183	Down
ENSG00000221890.6|NPTXR	0.613225	-0.498877	3.6889	0.000286163	0.0247269	0.182001	Up
MSTRG.7605|PIP4K2A	-0.519695	5.97285	-3.73621	0.0002401	0.0221901	0.175329	Down
MSTRG.14566	0.59308	3.9371	3.70809	0.000266555	0.0237615	0.175062	Up
MSTRG.15651|ATXN7L3B	-0.122384	6.25129	-3.74067	0.000236143	0.022009	0.174409	Stable
MSTRG.39142	-0.206374	5.53561	-3.7295	0.000246176	0.0225218	0.173399	Stable
MSTRG.11408	0.665821	-5.06525	3.71953	0.000255474	0.023202	0.172547	Up
ENSG00000291059.1|CLEC4OP	1.12292	-3.88969	3.89428	0.000131929	0.0161208	0.166967	Up
MSTRG.54141|FAM50B	-0.228834	2.96169	-3.69223	0.000282668	0.0244673	0.166639	Stable
MSTRG.11458	-0.184426	5.22445	-3.72259	0.000252594	0.0229737	0.165284	Stable
MSTRG.32164|INSR	-0.193782	4.45102	-3.71022	0.00026446	0.0236942	0.160534	Stable
MSTRG.13468	0.298588	4.33216	3.70881	0.00026585	0.0237546	0.15989	Stable
MSTRG.59466|RPL7AP42	0.355795	1.03779	3.66832	0.000308703	0.0257586	0.154656	Up
MSTRG.50324|TMA16	-0.194041	2.76968	-3.68617	0.000289062	0.0248481	0.154598	Stable
MSTRG.36470	-1.52481	4.4259	-3.70571	0.000268916	0.0237938	0.153157	Down
MSTRG.17861	0.152252	6.04709	3.73143	0.000244418	0.0224292	0.152505	Stable
MSTRG.11368	0.747405	-4.93022	3.73747	0.000238981	0.022147	0.150529	Up
MSTRG.22744	-0.145558	5.64489	-3.72409	0.000251184	0.0229168	0.149143	Stable
MSTRG.16153|POLR3B	-0.148858	4.08421	-3.70186	0.000272777	0.0239441	0.149077	Stable
MSTRG.17774|KBTBD6	-0.201711	4.52078	-3.70663	0.000268001	0.0237615	0.145128	Stable
MSTRG.12467|PRCP	-0.143957	6.78718	-3.74039	0.000236392	0.022009	0.144897	Stable
MSTRG.62785|SOD1P3	0.284291	0.21664	3.66537	0.000312067	0.0258973	0.144604	Stable
MSTRG.17682|RFC3	-0.214051	3.4782	-3.69229	0.000282601	0.0244673	0.144293	Stable
MSTRG.52159|ATG10	-0.198346	2.9536	-3.68536	0.00028993	0.0248584	0.143983	Stable
MSTRG.15318|STAC3	-0.26285	1.96348	-3.67245	0.000304055	0.0255419	0.142434	Stable
MSTRG.5535	-0.198169	7.14151	-3.7447	0.000232611	0.021937	0.140691	Stable
MSTRG.50325|MARCHF1	-0.30506	1.85605	-3.66988	0.000306938	0.0256758	0.13811	Down
MSTRG.65751|PTPA	-0.1632	4.46849	-3.70239	0.000272244	0.0239184	0.133149	Stable
ENSG00000230233.1|ENSG00000230233	0.324488	-5.45357	3.661	0.000317121	0.0261192	0.130672	Up
MSTRG.16187|PRDM4	-0.31975	4.39045	-3.69983	0.000274834	0.0241034	0.128729	Down
MSTRG.30690|CHMP1B	-0.210603	7.32576	-3.74376	0.000233433	0.021937	0.127361	Stable
MSTRG.54054	0.301057	4.73468	3.70352	0.000271107	0.0238395	0.122987	Up
MSTRG.15808|ENSG00000286907	0.35771	1.05272	3.65854	0.000319994	0.0262177	0.122868	Up
MSTRG.46732	-0.189555	6.65001	-3.73128	0.000244553	0.0224292	0.121155	Stable
MSTRG.12072|ENSG00000254721	0.4037	-5.35039	3.66265	0.000315199	0.0260605	0.11864	Up
MSTRG.15777	0.633767	-2.18387	3.77077	0.000210981	0.0208615	0.114191	Up
MSTRG.55536|MCM3	-0.161627	5.16464	-3.70633	0.000268303	0.0237615	0.112889	Stable
MSTRG.19053	0.164848	3.72289	3.68646	0.000288758	0.0248434	0.112748	Stable
MSTRG.14674|ALG10	-0.202588	2.95692	-3.67551	0.000300651	0.02532	0.111119	Stable
ENSG00000202265.1|RNU6-596P	0.330307	-5.39683	3.65593	0.000323073	0.0264482	0.109911	Up
MSTRG.17078|ZNF268	-0.345045	4.20206	-3.69043	0.000284553	0.0246091	0.105925	Down
MSTRG.68930|FAM223B	0.291022	-0.554076	3.66527	0.000312184	0.0258973	0.104357	Stable
MSTRG.17820|DNAJC15	-0.256702	4.80322	-3.69849	0.000276201	0.0241383	0.104337	Stable
MSTRG.58489|SUMF2	-0.180386	5.25563	-3.70498	0.000269647	0.0237951	0.103852	Stable
MSTRG.8228	0.41755	5.32727	3.70632	0.000268312	0.0237615	0.103049	Up
MSTRG.516|DFFA	-0.142683	5.41671	-3.70704	0.000267601	0.0237615	0.102608	Stable
ENSG00000212241.1|Y_RNA	0.278107	-5.46629	3.65147	0.000328395	0.0265423	0.102175	Stable
MSTRG.41089|Y_RNA	0.686206	-3.69393	3.9074	0.000125421	0.0156587	0.10084	Up
MSTRG.49749	-0.659172	0.578178	-3.65023	0.000329885	0.0265907	0.100498	Down
MSTRG.62073	0.225392	9.98018	3.7792	0.000204401	0.0205142	0.0985331	Stable
MSTRG.50345|MSMO1	-0.221578	4.15817	-3.68752	0.000287628	0.024789	0.0977012	Stable
MSTRG.62034	-0.231794	2.60055	-3.66672	0.000310521	0.025867	0.0975847	Stable
MSTRG.54604|H2AC7	-0.25922	4.98863	-3.69907	0.000275606	0.0241286	0.0973442	Stable
MSTRG.62318|SDC2	-0.406755	1.42816	-3.65262	0.000327016	0.0265096	0.0961769	Down
MSTRG.27010	0.447178	-0.336604	3.65549	0.00032359	0.0264687	0.0907765	Up
MSTRG.66863	0.239695	4.02906	3.68403	0.00029135	0.0249372	0.0905872	Stable
MSTRG.65058|ENSG00000286536	0.371291	0.505092	3.64705	0.000333752	0.026794	0.090486	Up
MSTRG.50004|ZNF330	-0.591567	2.78179	-3.66535	0.000312091	0.0258973	0.0870264	Down
MSTRG.66605	0.578812	-5.01443	3.69318	0.000281674	0.0244466	0.0869203	Up
MSTRG.10072	0.241363	2.25072	3.65939	0.000318993	0.0261787	0.0868525	Stable
MSTRG.20448	0.245759	3.45839	3.67457	0.000301693	0.0253863	0.0846646	Stable
MSTRG.18972|CPNE6	0.434223	0.113743	3.64598	0.00033506	0.0268322	0.0812246	Up
MSTRG.23020	0.203403	3.81477	3.67794	0.000297974	0.0252471	0.0800117	Stable
ENSG00000267453.9|CLEC4OP	0.546787	-5.03486	3.68802	0.000287101	0.0247865	0.0789239	Up
MSTRG.46864|CPA3	1.10263	0.791914	3.64297	0.000338762	0.0269143	0.0768419	Up
MSTRG.18975|DCAF11	-0.167599	6.07063	-3.70904	0.000265625	0.0237546	0.0758118	Stable
MSTRG.41805	0.581305	3.229	3.66886	0.000308086	0.0257503	0.0754398	Up
MSTRG.32934	0.561903	0.621277	3.64215	0.000339785	0.0269741	0.0750673	Up
MSTRG.39491|ZCCHC3	-0.133718	5.4089	-3.69868	0.000276012	0.0241383	0.0746083	Stable
MSTRG.60898|ENPP7P12	0.567196	0.415382	3.6414	0.000340711	0.0270046	0.0721055	Up
MSTRG.41|ENSG00000290826	0.549792	-4.88622	3.71055	0.000264137	0.0236865	0.066008	Up
MSTRG.20599|ENSG00000257275	-0.63925	0.662499	-3.63882	0.000343948	0.0271101	0.0645583	Down
MSTRG.38623|STRADB	-0.383814	8.01428	-3.73626	0.000240059	0.0221901	0.0638492	Down
MSTRG.33953|PTGIR	-0.258585	2.4245	-3.65385	0.000325547	0.0265064	0.0628178	Stable
MSTRG.12726	0.233261	4.72835	3.68553	0.000289748	0.0248584	0.0627102	Stable
MSTRG.51575|ENSG00000289709	0.373626	0.685312	3.63742	0.000345703	0.0271247	0.0598372	Up
MSTRG.53043|CXXC5	-0.244922	3.84788	-3.67178	0.000304802	0.0255822	0.059277	Stable
MSTRG.45048|LTF	-1.25494	0.519788	-3.63756	0.000345528	0.0271247	0.0590573	Down
MSTRG.16545|PEBP1	-0.173677	5.34772	-3.69257	0.00028231	0.0244673	0.0571678	Stable
MSTRG.66022	0.393236	4.34678	3.67777	0.000298157	0.0252471	0.0544638	Up
MSTRG.8844	0.60173	-5.10029	3.66997	0.000306834	0.0256758	0.0527811	Up
MSTRG.54857|ABCF1	-0.163458	4.65682	-3.68102	0.000294604	0.0250596	0.0521836	Stable
MSTRG.16245	0.75149	-3.65202	3.88638	0.000135996	0.0164232	0.0510708	Up
MSTRG.8270|BEND3P1	-0.988925	0.843046	-3.63365	0.000350494	0.0273877	0.0477364	Down
MSTRG.19396	1.29139	-3.96183	3.83719	0.000164141	0.01813	0.0464148	Up
MSTRG.36316	0.236046	7.19017	3.71781	0.00025712	0.0233179	0.0439766	Stable
MSTRG.32042|MYDGF	-0.202921	4.5565	-3.67699	0.000299012	0.0252471	0.043589	Stable
MSTRG.44433	-0.224753	4.39681	-3.67397	0.000302353	0.0254204	0.0411103	Stable
MSTRG.11709|COX8A	-0.192159	3.92525	-3.6672	0.000309976	0.0258432	0.0402914	Stable
MSTRG.36947|EIF5B	-0.17025	5.232	-3.68542	0.000289868	0.0248584	0.0387749	Stable
MSTRG.66785	-0.253696	2.10232	-3.64187	0.000340137	0.0269805	0.0369249	Stable
MSTRG.62328	0.773975	-3.35883	3.86431	0.000148006	0.0172069	0.0331302	Up
MSTRG.12313	0.257121	3.90682	3.66442	0.000313159	0.0259349	0.0305534	Stable
ENSG00000223259.1|RNA5SP508	0.251744	-5.48137	3.62748	0.000358469	0.0277713	0.0277306	Stable
MSTRG.49336	-0.197754	6.26321	-3.69711	0.000277619	0.0241774	0.025091	Stable
MSTRG.13217	0.441731	4.46542	3.67043	0.000306323	0.0256675	0.0241159	Up
MSTRG.48897|SRD5A3	-0.352407	2.67256	-3.64501	0.000336246	0.0268428	0.0235	Down
MSTRG.10293	-0.152557	4.97895	-3.67602	0.000300082	0.0252962	0.0196226	Stable
MSTRG.56386|RAP1BP3	0.523094	-5.20018	3.64327	0.000338396	0.0269141	0.0159212	Up
MSTRG.27134|TSR1	-0.346964	4.05099	-3.66135	0.000316714	0.0261192	0.015567	Down
MSTRG.62675	0.838595	-4.00213	3.85124	0.000155586	0.0175605	0.0142154	Up
MSTRG.32771|UBA52	-0.296318	9.08243	-3.73874	0.000237849	0.0221009	0.0112909	Stable
MSTRG.53911|HNRNPAB	-0.319121	4.13996	-3.66093	0.000317201	0.0261192	0.00991847	Down
MSTRG.38266|TTC30B	-0.207165	2.98402	-3.64433	0.000337091	0.0268887	0.00679856	Stable
MSTRG.2500|MAGOH	-0.254703	3.39434	-3.64973	0.000330491	0.0266071	0.00651254	Stable
MSTRG.21554|NSMCE3	-0.1386	4.31501	-3.66221	0.000315711	0.0260813	0.00529434	Stable
MSTRG.18801|SUPT16H	-0.285145	5.86808	-3.68455	0.000290794	0.0249111	0.00370836	Stable
MSTRG.30140|SYNGR2	-0.196659	4.57886	-3.66534	0.000312103	0.0258973	0.00340894	Stable
MSTRG.54858|NRM	-1.18587	-4.22626	-3.77021	0.000211423	0.0208615	0.00182291	Down
MSTRG.14239	0.201986	5.71206	3.68173	0.00029384	0.0250515	0.000591786	Stable
MSTRG.39030|MRPL44	-0.215661	4.24873	-3.6597	0.000318638	0.0261711	0.000285371	Stable
MSTRG.28861|COA3	-0.194867	3.79586	-3.65292	0.000326647	0.0265096	-0.00134537	Stable
MSTRG.4357|PPIAL4H	0.356163	2.11827	3.63015	0.000354998	0.0276098	-0.00343999	Up
MSTRG.54662|H2BC11	-0.251574	4.35606	-3.65996	0.00031833	0.0261674	-0.00374501	Stable
MSTRG.3630|RHOC	-0.197744	3.91146	-3.65376	0.000325647	0.0265064	-0.0038535	Stable
MSTRG.41011|LINC01270	0.92124	-1.19858	3.65417	0.000325165	0.0265064	-0.005301	Up
MSTRG.53868	0.353867	0.859871	3.61727	0.000372052	0.0285473	-0.00587342	Up
MSTRG.4390|APH1A	-0.236432	5.26665	-3.67156	0.000305048	0.0255822	-0.00946582	Stable
MSTRG.6333|NENF	-0.223646	2.06272	-3.62709	0.000358983	0.0277895	-0.0096832	Stable
MSTRG.61181	0.364904	-0.285006	3.62063	0.000367531	0.0283192	-0.0134056	Up
MSTRG.45977|LINC01215	-0.198898	4.1919	-3.65422	0.000325106	0.0265064	-0.0153775	Stable
MSTRG.26428|ENSG00000259999	0.368125	-1.2156	3.65126	0.000328645	0.0265423	-0.016035	Up
MSTRG.11822	0.252732	2.72236	3.63377	0.000350348	0.0273877	-0.0175643	Stable
MSTRG.43182|UQCR10	-0.205627	4.16242	-3.65185	0.000327934	0.0265408	-0.0218311	Stable
MSTRG.2889	-0.180075	7.73008	-3.7064	0.000268231	0.0237615	-0.0238076	Stable
MSTRG.40799|NDUFB4P10	0.478693	-1.53464	3.66645	0.000310833	0.0258713	-0.0270237	Up
MSTRG.29299	-0.143157	7.05304	-3.69439	0.000280421	0.0243787	-0.0272656	Stable
MSTRG.40817|TNNC2	-0.842768	-2.48648	-3.76289	0.000217313	0.0211226	-0.0297085	Down
MSTRG.60284	0.722422	-2.51224	3.75261	0.000225841	0.0215314	-0.0330739	Up
MSTRG.30218	0.265258	2.76745	3.62896	0.00035655	0.0276872	-0.0353691	Stable
MSTRG.59320|POLR2J	-0.487891	1.74922	-3.61499	0.000375146	0.0286621	-0.0354993	Down
MSTRG.60483|NCAPG2	-0.348112	3.58436	-3.63932	0.000343315	0.0270816	-0.0361547	Down
MSTRG.15479|MSRB3	-0.245734	2.76884	-3.62773	0.000358152	0.0277684	-0.0379746	Stable
MSTRG.7080|GCSAML	0.553812	1.19435	3.6076	0.000385346	0.0291413	-0.0435617	Up
MSTRG.61112|TNFRSF10A	-0.181835	4.94054	-3.65513	0.000324022	0.0264824	-0.0485073	Stable
MSTRG.54491|ENSG00000287483	0.728498	-2.10632	3.70461	0.000270015	0.0238022	-0.0497258	Up
MSTRG.54598|H1-4	-0.336347	7.68943	-3.69755	0.000277168	0.0241592	-0.0511509	Down
MSTRG.52097	0.277778	6.406	3.67731	0.00029866	0.0252471	-0.0513558	Stable
MSTRG.64761	0.199796	3.10251	3.62859	0.000357024	0.0277024	-0.0514991	Stable
MSTRG.35948	-1.84805	-0.586307	-3.62409	0.00036293	0.0280297	-0.0530128	Down
MSTRG.4740	-0.340007	0.474179	-3.6014	0.000394108	0.0296113	-0.0534449	Down
MSTRG.59566	-0.270429	4.25859	-3.64327	0.000338391	0.0269141	-0.0547	Stable
MSTRG.43221|OSBP2	-0.39794	4.78361	-3.64962	0.000330623	0.0266071	-0.0582891	Down
MSTRG.28866|AARSD1	-0.186822	3.13951	-3.62655	0.000359697	0.0278232	-0.0587427	Stable
ENSG00000102362.16|SYTL4	-0.558275	1.78082	-3.60786	0.000384992	0.0291413	-0.0593476	Down
MSTRG.22097|DUOX1	0.194308	2.39014	3.61591	0.000373893	0.0286248	-0.0611273	Stable
MSTRG.5935|MROH3P	0.563175	-1.68054	3.66469	0.000312851	0.0259309	-0.0614206	Up
MSTRG.35269|ITSN2	-0.23609	5.63346	-3.66091	0.000317219	0.0261192	-0.0640659	Stable
MSTRG.53857	0.232962	4.20948	3.63834	0.000344545	0.0271247	-0.070302	Stable
MSTRG.58116|ANLN	-0.420237	0.94715	-3.59706	0.000400353	0.0299001	-0.0703182	Down
MSTRG.26520|ENSG00000260694	0.503724	-1.92189	3.6806	0.000295059	0.0250609	-0.0712298	Up
MSTRG.27447|BORCS6	-0.144838	4.25136	-3.6382	0.000344724	0.0271247	-0.0716632	Stable
MSTRG.43030	0.279811	2.72063	3.61705	0.000372341	0.0285473	-0.0722492	Stable
MSTRG.43586|RPS19BP1	-0.132349	4.27164	-3.63694	0.000346311	0.0271247	-0.0768356	Stable
MSTRG.60909|DEFB109A	0.467968	-2.49245	3.73509	0.00024111	0.0222628	-0.077404	Up
MSTRG.55958|UBE2J1	-0.19603	6.37338	-3.66851	0.000308488	0.0257586	-0.0777923	Stable
MSTRG.11638|UBXN1	-0.170395	5.39816	-3.65236	0.000327318	0.0265125	-0.0808494	Stable
MSTRG.751	0.201006	3.12711	3.61904	0.000369655	0.0284389	-0.0839667	Stable
MSTRG.11548	-0.408233	4.6948	-3.64041	0.000341958	0.0270603	-0.0846837	Down
MSTRG.23601|NGRN	-0.167735	5.55882	-3.65305	0.000326502	0.0265096	-0.0868718	Stable
MSTRG.17920|LRCH1	-0.112061	5.14785	-3.64675	0.000334114	0.0268015	-0.0871529	Stable
MSTRG.20467	0.350869	7.68938	3.68714	0.000288029	0.0248021	-0.0891668	Up
MSTRG.15739|TMTC2	-0.228058	4.5605	-3.63701	0.000346227	0.0271247	-0.0901608	Stable
MSTRG.39622	-2.09819	-3.25434	-3.7466	0.000230969	0.0218705	-0.0905608	Down
MSTRG.4687|JTB	-0.17802	5.46408	-3.65027	0.000329844	0.0265907	-0.0912616	Stable
MSTRG.46646|PCCB	-0.108568	4.64271	-3.63745	0.000345672	0.0271247	-0.0931247	Stable
MSTRG.55652|ENSG00000289911	1.03157	-3.5479	3.81397	0.000179263	0.0189998	-0.0946154	Up
MSTRG.41889	0.262527	2.59454	3.60816	0.000384567	0.0291413	-0.0955644	Stable
MSTRG.39936	0.537706	-1.1994	3.62314	0.000364188	0.0281051	-0.0956787	Up
MSTRG.23601|ENSG00000228998	-0.265682	0.242874	-3.58819	0.000413415	0.0306688	-0.0966791	Stable
MSTRG.50278	-0.300146	5.30715	-3.64576	0.000335324	0.0268322	-0.0978493	Down
MSTRG.46033|ENSG00000279349	0.206695	3.04679	3.61352	0.000377159	0.0287608	-0.0984425	Stable
MSTRG.40288|BCL2L1	-0.406048	6.19036	-3.65904	0.000319408	0.0261912	-0.0989853	Down
MSTRG.68294|SLC25A5	-0.180144	5.80271	-3.653	0.000326556	0.0265096	-0.0996947	Stable
MSTRG.29964	0.27717	5.65828	3.65117	0.000328752	0.0265423	-0.099773	Stable
MSTRG.68389	0.614219	-4.84284	3.66303	0.000314757	0.0260457	-0.100021	Up
MSTRG.3023|DNAJB4	-0.235915	3.4545	-3.61768	0.000371488	0.0285473	-0.102031	Stable
MSTRG.67438	0.290945	2.70913	3.60718	0.000385934	0.0291413	-0.103982	Stable
MSTRG.65610	0.296222	2.60795	3.60525	0.000388649	0.0292844	-0.105689	Stable
MSTRG.47547|SNORA63	0.797059	0.4609	3.58444	0.000419041	0.0310168	-0.106273	Up
MSTRG.60913|ENSG00000284746	0.446989	-1.12662	3.61577	0.000374083	0.0286248	-0.107127	Up
MSTRG.34450|TFPT	-0.214394	2.9964	-3.60706	0.000386098	0.0291413	-0.115957	Stable
MSTRG.29731	0.786658	-1.12302	3.61252	0.000378532	0.0288103	-0.116219	Up
MSTRG.13023|C11orf71	-0.204131	3.62658	-3.61541	0.000374566	0.0286398	-0.117555	Stable
MSTRG.8830|GHITM	-0.207852	7.62139	-3.67698	0.000299025	0.0252471	-0.118051	Stable
MSTRG.1800	-0.151049	7.69795	-3.67723	0.000298753	0.0252471	-0.121748	Stable
MSTRG.33710|ERFL	0.34143	0.520393	3.5794	0.000426745	0.0313108	-0.122053	Up
MSTRG.68837	0.421624	-5.32914	3.58338	0.000420657	0.0310672	-0.126437	Up
MSTRG.41924	0.285356	4.94316	3.63165	0.000353068	0.0275167	-0.128457	Stable
MSTRG.60917|RPS3AP34	0.315055	0.543918	3.57688	0.000430638	0.0314791	-0.129974	Up
MSTRG.13232	-0.282127	0.291713	-3.57637	0.000431434	0.0315127	-0.132606	Stable
MSTRG.1935|BMP8A	0.336241	1.71468	3.5849	0.000418348	0.0309885	-0.133233	Up
MSTRG.29280|ENSG00000290053	-0.54205	0.540962	-3.57554	0.000432714	0.03156	-0.133973	Down
MSTRG.33877	-1.24423	0.557769	-3.57359	0.000435764	0.0316896	-0.140318	Down
MSTRG.21021|TEX22	0.48825	-0.358734	3.58002	0.000425793	0.0312841	-0.14098	Up
MSTRG.12268|POLD3	-0.222449	3.902	-3.61216	0.000379019	0.0288254	-0.141004	Stable
ENSG00000140365.16|COMMD4	-0.153458	3.03743	-3.59991	0.000396248	0.0297273	-0.141438	Stable
MSTRG.38967|ABCB6	-0.421545	1.87977	-3.5835	0.000420475	0.0310672	-0.142047	Down
MSTRG.28714	0.329065	0.168068	3.57193	0.000438379	0.0317408	-0.147437	Up
MSTRG.65903|SLC2A6	-0.313992	3.1435	-3.59868	0.00039802	0.0297995	-0.149664	Down
MSTRG.27615|ELAC2	-0.117246	5.36283	-3.63129	0.000353526	0.0275167	-0.149727	Stable
MSTRG.38351	-0.882407	-1.09458	-3.60509	0.000388876	0.0292844	-0.151492	Down
MSTRG.55437	0.246771	1.77696	3.57866	0.000427884	0.0313459	-0.155561	Stable
MSTRG.1130|RPL11	-0.349661	7.03261	-3.65399	0.000325377	0.0265064	-0.162354	Down
MSTRG.5635|GLUL	-0.227063	9.49995	-3.69536	0.000279419	0.0243129	-0.162859	Stable
MSTRG.41039|MOCS3	-0.149598	4.38199	-3.61253	0.000378511	0.0288103	-0.162936	Stable
MSTRG.61492	-0.415188	1.2032	-3.56857	0.000443715	0.0319414	-0.165982	Down
MSTRG.66644|AP1S2	-0.399177	5.80032	-3.63263	0.000351807	0.0274688	-0.166989	Down
MSTRG.33975|SAE1	-0.149619	4.90796	-3.61694	0.000372497	0.0285473	-0.174241	Stable
ENSG00000228460.1|CYP2C59P	0.298294	-5.45931	3.56275	0.000453102	0.0324297	-0.174756	Stable
MSTRG.49123	0.644884	-2.89846	3.7436	0.00023357	0.021937	-0.175161	Up
MSTRG.35468|YPEL5	-0.428279	5.43739	-3.6221	0.000365565	0.0281895	-0.182984	Down
MSTRG.9938|LINC01163	0.360749	-0.0155463	3.56102	0.000455934	0.0325368	-0.184797	Up
MSTRG.36285	0.213366	6.63999	3.63967	0.000342872	0.0270682	-0.190968	Stable
MSTRG.9179|SLIT1	0.237944	2.06633	3.57129	0.00043939	0.0317678	-0.191228	Stable
MSTRG.33811|ZNF225	-0.19274	3.99897	-3.5982	0.000398707	0.0297995	-0.191631	Stable
MSTRG.53432|LSM11	-0.124571	3.86289	-3.59624	0.000401539	0.0299438	-0.191841	Stable
MSTRG.26442|GABARAPL2	-0.234057	6.19859	-3.63132	0.000353488	0.0275167	-0.193289	Stable
MSTRG.51981	-0.314143	4.69811	-3.60778	0.0003851	0.0291413	-0.19351	Down
MSTRG.32300|UBL5	-0.25599	5.31072	-3.61703	0.00037237	0.0285473	-0.193982	Stable
MSTRG.6837|TBCE	-0.217766	3.98103	-3.59657	0.000401074	0.0299315	-0.196022	Stable
MSTRG.2418|RNU6-877P	0.346089	-1.43276	3.60046	0.000395462	0.0296907	-0.199136	Up
ENSG00000274028.1|ENSG00000274028	0.381357	-5.42367	3.55552	0.000465026	0.0330221	-0.19934	Up
MSTRG.1185|TMEM50A	-0.195372	6.84731	-3.63978	0.000342746	0.0270682	-0.20063	Stable
MSTRG.4756|KRTCAP2	-0.188961	4.02196	-3.59533	0.000402871	0.0300105	-0.202121	Stable
MSTRG.45689	0.298361	4.26178	3.59847	0.000398323	0.0297995	-0.204776	Stable
MSTRG.40242	-0.367744	2.49066	-3.57207	0.000438163	0.0317408	-0.20564	Down
MSTRG.38444|RAB1AP1	0.278643	0.834324	3.55341	0.000468555	0.033131	-0.206405	Stable
MSTRG.5020|ENSG00000224985	-0.590038	-1.01872	-3.58038	0.000425233	0.0312792	-0.207097	Down
MSTRG.1176|RUNX3-AS1	0.622098	-2.12186	3.64915	0.000331196	0.0266318	-0.208259	Up
MSTRG.32396|ACP5	-0.255593	3.22286	-3.58158	0.000423395	0.0312	-0.209296	Stable
MSTRG.20141|EIF2B2	-0.156995	4.39074	-3.59822	0.000398681	0.0297995	-0.210526	Stable
MSTRG.6729|ARV1	-0.199404	2.55635	-3.57021	0.000441111	0.0318343	-0.215422	Stable
MSTRG.26608	0.300526	2.28799	3.56579	0.000448179	0.0322162	-0.218798	Up
MSTRG.8023|BMS1	-0.160423	5.68356	-3.61341	0.000377304	0.0287608	-0.225853	Stable
MSTRG.22449|ENSG00000277229	0.531891	-1.08774	3.57313	0.000436488	0.031696	-0.226468	Up
MSTRG.3181	0.366349	-0.529717	3.55471	0.000466383	0.0330757	-0.227618	Up
MSTRG.14567	0.652472	1.81175	3.55653	0.000463343	0.0329496	-0.227828	Up
MSTRG.67090|LINC02595	0.323112	0.700589	3.5449	0.000483057	0.0336784	-0.230807	Up
MSTRG.45203|RBM5	-0.167398	7.63235	-3.64394	0.000337574	0.0269057	-0.230808	Stable
MSTRG.50686	0.373779	-0.447223	3.55173	0.000471395	0.0332375	-0.231279	Up
MSTRG.26912	1.01726	-3.06329	3.7311	0.000244713	0.0224292	-0.239265	Up
MSTRG.53330	-0.151039	8.04346	-3.64779	0.000332852	0.0267433	-0.241289	Stable
MSTRG.21648	1.09564	0.901347	3.54255	0.00048715	0.03394	-0.241341	Up
MSTRG.49620|CYP2U1	-0.178748	3.7113	-3.57865	0.000427892	0.0313459	-0.242039	Stable
MSTRG.34235	-0.411848	1.50747	-3.54743	0.000478703	0.0335392	-0.242588	Down
MSTRG.67412|NBDY	-0.237327	1.9629	-3.55224	0.000470523	0.0331996	-0.246227	Stable
MSTRG.4970	0.152414	4.77586	3.59257	0.00040692	0.0302771	-0.249158	Stable
MSTRG.8138	-0.375762	9.88141	-3.67599	0.000300114	0.0252962	-0.250929	Down
MSTRG.45851|CPOX	-0.250809	2.66232	-3.55969	0.000458113	0.0326476	-0.253982	Stable
MSTRG.18853|TRAV23DV6	-0.286986	1.28426	-3.54074	0.000490312	0.034026	-0.256478	Stable
MSTRG.61146|ADAM28	-0.213483	1.95842	-3.54848	0.000476902	0.0335275	-0.258121	Stable
MSTRG.64055	0.364251	1.39377	3.54086	0.00049009	0.034026	-0.261201	Up
MSTRG.21858	-0.167251	3.79634	-3.57337	0.000436123	0.0316926	-0.263345	Stable
MSTRG.39686|CRLS1	-0.205865	4.83231	-3.58848	0.000412978	0.0306688	-0.264281	Stable
MSTRG.33350|TMEM147	-0.160944	3.03211	-3.5611	0.000455805	0.0325368	-0.267169	Stable
MSTRG.1522|PEF1	-0.118479	4.68428	-3.58526	0.000417806	0.0309714	-0.267748	Stable
MSTRG.36243|PNO1	-0.151677	3.80952	-3.57149	0.000439084	0.0317678	-0.270144	Stable
MSTRG.5854	0.595392	-3.12982	3.73083	0.000244967	0.0224318	-0.27328	Up
MSTRG.8499|AIFM2	0.222981	1.55978	3.53788	0.000495345	0.0341776	-0.276546	Stable
MSTRG.53330|ANXA6	-0.20844	5.75707	-3.59916	0.000397325	0.0297857	-0.2769	Stable
MSTRG.32773|REX1BD	-0.145919	4.58625	-3.58026	0.000425412	0.0312792	-0.279183	Stable
MSTRG.59887	0.489129	-0.13866	3.53103	0.000507611	0.0347102	-0.279299	Up
MSTRG.35631|RPLP0P6	-0.243934	4.40712	-3.5774	0.000429834	0.031465	-0.279381	Stable
MSTRG.55242|GLO1	-0.209254	4.79242	-3.58305	0.000421149	0.0310804	-0.280107	Stable
MSTRG.10271	0.222024	1.60328	3.53697	0.000496961	0.0342641	-0.281142	Stable
MSTRG.7834|NRP1	0.402593	1.76298	3.53888	0.000493585	0.0341349	-0.281806	Up
MSTRG.46697|DBR1	-0.213999	4.02624	-3.57011	0.000441269	0.0318343	-0.284776	Stable
MSTRG.43456	1.07114	-2.29991	3.63713	0.000346073	0.0271247	-0.285886	Up
MSTRG.55196|ENSG00000279942	0.887577	-0.501072	3.53292	0.00050421	0.0345964	-0.290916	Up
MSTRG.47157	0.81185	-4.18989	3.71191	0.000262806	0.0236455	-0.29309	Up
MSTRG.20006	0.69621	-4.59893	3.64625	0.000334722	0.0268287	-0.294818	Up
MSTRG.28136|ENSG00000266416	0.167551	-5.5375	3.5235	0.000521433	0.0352496	-0.295334	Stable
MSTRG.62529|OXR1	-0.32421	4.6681	-3.57582	0.00043229	0.0315521	-0.297178	Down
ENSG00000199385.1|RNU6-369P	0.385431	-5.27495	3.52901	0.000511292	0.0348901	-0.297773	Up
MSTRG.11621	-0.197778	6.64354	-3.60711	0.000386036	0.0291413	-0.298731	Stable
MSTRG.55635	0.410584	-5.34764	3.52572	0.000517327	0.0351574	-0.29908	Up
ENSG00000287504.1|ENSG00000287504	1.02085	-2.44298	3.64556	0.000335574	0.0268322	-0.300672	Up
MSTRG.13646	-0.319078	1.00907	-3.52299	0.000522379	0.0352496	-0.303968	Down
MSTRG.47737	0.178954	4.39764	3.56963	0.000442036	0.0318666	-0.305707	Stable
MSTRG.49847|FGF2	-0.462754	0.630968	-3.51871	0.000530399	0.0354734	-0.310228	Down
ENSG00000228231.2|TINAG-AS1	0.256861	-5.50655	3.51782	0.000532097	0.0354835	-0.311994	Stable
ENSG00000240893.1|LINC02042	1.03182	-3.12046	3.7065	0.00026813	0.0237615	-0.312423	Up
MSTRG.18659|CUL4A	-0.15946	6.87022	-3.6065	0.000386891	0.0291791	-0.313525	Stable
MSTRG.8103|MARCHF8	-0.311269	7.96922	-3.62439	0.000362533	0.0280208	-0.315249	Down
MSTRG.37011	-0.365506	7.73911	-3.62001	0.000368358	0.028361	-0.316538	Down
MSTRG.44493|KCNH8	-0.372568	1.50856	-3.52311	0.000522163	0.0352496	-0.319354	Down
MSTRG.22106|GATM	-0.326759	1.77765	-3.52658	0.000515735	0.0350971	-0.31936	Down
MSTRG.64014	0.969037	-2.18163	3.61342	0.000377285	0.0287608	-0.320345	Up
MSTRG.2757|ENSG00000270549	0.604516	-2.64337	3.66018	0.000318069	0.0261674	-0.321103	Up
MSTRG.38741|ENSG00000234902	-0.252259	0.0360328	-3.51597	0.00053561	0.0356224	-0.321168	Stable
MSTRG.10506|MRPL17	-0.421618	2.48832	-3.53533	0.00049988	0.0344178	-0.323085	Down
MSTRG.33634	-0.205931	2.29948	-3.5321	0.000505691	0.0346588	-0.325619	Stable
MSTRG.10243|ENSG00000249086	0.501336	0.16955	3.51334	0.000540644	0.0358853	-0.32646	Up
MSTRG.5421|KLHL20	-0.163646	4.88797	-3.57022	0.000441085	0.0318343	-0.32723	Stable
MSTRG.4399|TARS2	-0.125695	3.65657	-3.55135	0.000472037	0.0332593	-0.328374	Stable
MSTRG.59181|BUD31	-0.194801	4.48802	-3.56332	0.000452175	0.0324099	-0.329587	Stable
MSTRG.22295|LEO1	-0.177107	4.34988	-3.56103	0.000455911	0.0325368	-0.330294	Stable
MSTRG.65704|SLC27A4	-0.164959	3.00301	-3.54104	0.000489783	0.034026	-0.330399	Stable
MSTRG.58197	0.6006	-1.84173	3.58109	0.000424145	0.0312322	-0.330935	Up
MSTRG.14320|EPS8	-0.286874	1.50456	-3.51873	0.000530376	0.0354734	-0.333293	Stable
MSTRG.11325|PSMC3	-0.253769	4.66128	-3.56459	0.000450118	0.032309	-0.333866	Stable
MSTRG.47272|NCEH1	-0.176326	3.44969	-3.54631	0.000480637	0.0336038	-0.33461	Stable
MSTRG.27793|PEMT	-0.203295	1.53102	-3.51871	0.000530398	0.0354734	-0.334621	Stable
MSTRG.64406	0.661352	-0.109779	3.51209	0.000543047	0.0359968	-0.335494	Up
MSTRG.14758	0.23579	4.46267	3.5613	0.000455473	0.0325368	-0.336287	Stable
MSTRG.32375|TMEM205	-0.188372	3.60985	-3.54785	0.00047798	0.0335275	-0.337211	Stable
MSTRG.15138|ITGB7	-0.157191	5.44715	-3.57481	0.000433854	0.0315782	-0.341102	Stable
MSTRG.60891|USP17L2	-0.547711	1.08464	-3.51112	0.000544911	0.0360777	-0.342019	Down
MSTRG.54464	0.885312	-1.51079	3.55431	0.000467045	0.0330757	-0.34328	Up
MSTRG.19750|MTHFD1	-0.133975	4.86931	-3.56296	0.000452761	0.0324286	-0.350162	Stable
ENSG00000236565.3|HNRNPA3P5	0.722587	-2.5662	3.63977	0.000342748	0.0270682	-0.352203	Up
MSTRG.4831|CCT3	-0.161385	6.21781	-3.58349	0.000420486	0.0310672	-0.353861	Stable
MSTRG.36857|ENSG00000289135	-0.26456	3.21571	-3.53557	0.000499447	0.0344118	-0.357689	Stable
MSTRG.35034|LINC00570	-0.403606	2.12447	-3.51842	0.000530947	0.0354734	-0.359962	Down
MSTRG.28688	0.24038	2.99502	3.5316	0.000506588	0.034664	-0.361541	Stable
MSTRG.45322	0.266717	4.07982	3.54773	0.0004782	0.0335275	-0.36168	Stable
MSTRG.2186|CCDC163	0.679668	-0.478308	3.50839	0.000550226	0.0363518	-0.361883	Up
MSTRG.8224|FAM170B-AS1	0.381029	0.203439	3.50099	0.000564877	0.0370735	-0.363614	Up
MSTRG.30507|MYL12A	-0.234314	8.06226	-3.61166	0.000379707	0.0288337	-0.363711	Stable
MSTRG.12306	0.345246	1.32388	3.50727	0.000552416	0.0364723	-0.363923	Up
MSTRG.68911	-0.509368	-0.0313284	-3.50227	0.000562321	0.0369792	-0.364617	Down
ENSG00000186678.7|ENSG00000186678	0.299843	-5.47354	3.50043	0.000565988	0.0370735	-0.364882	Stable
MSTRG.31572	0.323583	-0.88255	3.51715	0.000533353	0.035527	-0.366899	Up
MSTRG.57430|EIF3B	-0.168202	5.64027	-3.56887	0.000443241	0.0319304	-0.37085	Stable
MSTRG.22055|HNRNPMP1	0.383908	-0.0917793	3.50012	0.000566618	0.0370904	-0.370902	Up
MSTRG.17041	-0.240711	1.3194	-3.5044	0.00055808	0.0367488	-0.371467	Stable
MSTRG.61178|BNIP3L	-0.346469	9.24565	-3.62933	0.000356065	0.0276712	-0.372412	Down
MSTRG.27695|PPIAP53	0.311765	0.732513	3.49839	0.000570093	0.0372796	-0.374941	Up
MSTRG.65265|CDC26	-0.274012	3.02804	-3.5263	0.000516261	0.0351089	-0.378444	Stable
MSTRG.23022|CLK3	-0.115846	6.26446	-3.57686	0.000430658	0.0314791	-0.378504	Stable
MSTRG.62290|PLEKHF2	-0.246551	6.03565	-3.57292	0.000436822	0.0316971	-0.378526	Stable
MSTRG.5001	0.24904	2.53671	3.51869	0.000530438	0.0354734	-0.380851	Stable
MSTRG.40585	0.450683	6.17283	3.57477	0.000433916	0.0315782	-0.382145	Up
MSTRG.65894|RPL7A	-0.278959	8.37118	-3.61029	0.00038161	0.0289561	-0.385962	Stable
MSTRG.4694|ENSG00000236327	0.507949	-1.67732	3.54955	0.000475081	0.0334501	-0.386147	Up
MSTRG.6392	-0.319537	6.18462	-3.57219	0.000437974	0.0317408	-0.388762	Down
MSTRG.25097|SBK1	0.26879	1.9262	3.50645	0.000554035	0.0365307	-0.391128	Stable
MSTRG.6628|H2BC26	-0.363221	4.84825	-3.5492	0.000475676	0.0334683	-0.393104	Down
MSTRG.41653	-0.72148	3.30504	-3.52389	0.000520706	0.0352496	-0.396992	Down
MSTRG.45179|TCTA	-0.143131	3.99286	-3.5345	0.000501359	0.034472	-0.399034	Stable
MSTRG.42095|HMGN1	-0.188556	5.51428	-3.55742	0.000461857	0.0328674	-0.401662	Stable
MSTRG.20188|TGFB3	0.270527	1.20339	3.49268	0.000581755	0.037808	-0.405061	Stable
MSTRG.61949|RDH10-AS1	0.261937	0.799054	3.48899	0.0005894	0.038032	-0.405131	Stable
ENSG00000231720.1|ENSG00000231720	0.511424	-5.19806	3.50054	0.000565782	0.0370735	-0.405397	Up
MSTRG.7267	0.340959	5.35725	3.55407	0.000467441	0.0330757	-0.405995	Up
MSTRG.33825	0.473964	-1.25817	3.51787	0.000531989	0.0354835	-0.407732	Up
MSTRG.49005	-0.176327	7.46358	-3.58827	0.000413293	0.0306688	-0.407781	Stable
MSTRG.41052	0.216686	5.50805	3.55465	0.000466479	0.0330757	-0.41178	Stable
MSTRG.24354|NAGPA	-0.156564	3.50416	-3.52289	0.000522576	0.0352496	-0.412742	Stable
MSTRG.59628|GCC1	-0.145124	6.36588	-3.56748	0.00044547	0.0320446	-0.414995	Stable
MSTRG.1197	0.30852	2.84465	3.51217	0.000542897	0.0359968	-0.416573	Up
MSTRG.46841	-0.212284	5.14599	-3.54691	0.000479599	0.0335548	-0.416589	Stable
MSTRG.66278	0.502461	0.809678	3.48518	0.00059738	0.038246	-0.417155	Up
ENSG00000254502.1|FNTAP1	0.732675	-2.73735	3.63227	0.000352263	0.0274829	-0.418556	Up
MSTRG.44997|KIAA1143	-0.173505	5.94405	-3.55921	0.000458905	0.0326807	-0.418964	Stable
MSTRG.34661|ENSG00000276449	-0.271583	1.32161	-3.48906	0.000589257	0.038032	-0.419092	Stable
MSTRG.30209|EIF4A3	-0.237912	4.63727	-3.53787	0.000495362	0.0341776	-0.419785	Stable
MSTRG.38970|GLB1L	-0.220298	1.4869	-3.4903	0.000586672	0.0379542	-0.421674	Stable
MSTRG.64030|ENSG00000237846	-0.466472	-0.0656037	-3.48335	0.000601259	0.0383501	-0.422015	Down
MSTRG.32701|BST2	-0.198138	5.84952	-3.55607	0.000464108	0.0329805	-0.424041	Stable
MSTRG.56186|SNX3	-0.253479	6.98945	-3.57514	0.000433342	0.0315782	-0.424076	Stable
MSTRG.27401|TMEM102	-0.165083	3.56839	-3.51954	0.000528841	0.0354734	-0.426577	Stable
MSTRG.13138|MPZL3	-1.07391	3.66499	-3.51938	0.000529137	0.0354734	-0.426836	Down
ENSG00000139223.4|ANP32D	0.969127	-3.41358	3.68163	0.000293943	0.0250515	-0.429309	Up
MSTRG.29204|PHB1	-0.258798	5.106	-3.54209	0.000487939	0.0339712	-0.430013	Stable
MSTRG.61407|LSM1	-0.261547	3.79497	-3.52171	0.000524769	0.0352781	-0.430208	Stable
MSTRG.9852|OAT	-0.272582	5.31394	-3.54527	0.000482433	0.0336784	-0.430529	Stable
MSTRG.55188	-0.231442	0.76688	-3.47989	0.000608656	0.0385924	-0.43165	Stable
MSTRG.28852|CNTNAP1	0.185714	2.73225	3.50563	0.000555653	0.0366132	-0.431697	Stable
MSTRG.35254|RPS13P4	0.342237	-0.117722	3.47989	0.000608659	0.0385924	-0.432026	Up
MSTRG.43505|ENSG00000285304	1.42827	-3.0311	3.64319	0.00033849	0.0269141	-0.433483	Up
MSTRG.9779	-0.329104	0.516403	-3.47782	0.000613117	0.038759	-0.43419	Down
MSTRG.22715|TIPIN	-0.22079	1.6849	-3.48816	0.000591127	0.0380448	-0.436466	Stable
MSTRG.15035|POU6F1	0.213096	2.64611	3.50195	0.000562953	0.0369963	-0.439246	Stable
MSTRG.6677	-0.266032	5.65033	-3.54792	0.000477871	0.0335275	-0.439734	Stable
MSTRG.11343|FNBP4	-0.214892	5.14729	-3.53978	0.000491998	0.0341108	-0.439892	Stable
MSTRG.3572	-0.169714	6.48093	-3.56084	0.000456231	0.0325368	-0.443183	Stable
MSTRG.7483|C1QL3	-0.302531	1.52994	-3.48303	0.000601933	0.0383577	-0.445651	Down
MSTRG.2819	0.875972	-3.86547	3.68108	0.000294541	0.0250596	-0.44579	Up
MSTRG.46886|COMMD2	-0.194599	5.25579	-3.53904	0.000493304	0.0341349	-0.448085	Stable
MSTRG.30016|SMIM5	-0.312468	4.26862	-3.52325	0.000521898	0.0352496	-0.448325	Down
MSTRG.3610|DDX20	-0.190217	4.70293	-3.52983	0.000509789	0.0348264	-0.449398	Stable
MSTRG.29555|SCARNA20	0.258347	0.211165	3.47248	0.000624771	0.0390743	-0.449613	Stable
MSTRG.7185	0.238458	4.95859	3.5336	0.000502981	0.0345367	-0.451672	Stable
MSTRG.19002|CTSG	-0.990394	-0.826153	-3.49047	0.000586309	0.0379542	-0.452234	Down
MSTRG.16779|ENSG00000255965	0.429935	-1.65868	3.52392	0.000520662	0.0352496	-0.454169	Up
MSTRG.65726	-0.203623	5.40204	-3.53936	0.00049274	0.0341349	-0.454723	Stable
MSTRG.38771|IDH1	-0.178138	5.49804	-3.54067	0.000490433	0.034026	-0.455643	Stable
MSTRG.30800	0.176796	6.3257	3.55416	0.000467303	0.0330757	-0.457744	Stable
MSTRG.20152|TMED10	-0.176429	6.90013	-3.56353	0.000451835	0.0324089	-0.45776	Stable
MSTRG.54242|F13A1	-0.368186	7.9241	-3.57937	0.000426784	0.0313108	-0.462974	Down
MSTRG.21733|ENSG00000279092	0.252909	1.2876	3.47442	0.000620499	0.0389538	-0.464502	Stable
MSTRG.50959|ENSG00000286970	0.242173	2.06273	3.48433	0.000599191	0.0382493	-0.466908	Stable
MSTRG.24704	0.18823	4.62192	3.523	0.000522359	0.0352496	-0.468617	Stable
MSTRG.23664|ENSG00000239197	0.458102	-5.184	3.47958	0.000609311	0.0385924	-0.469286	Up
MSTRG.4741|PBXIP1	-0.264421	7.2265	-3.56539	0.000448822	0.0322391	-0.469749	Stable
MSTRG.6018|ADIPOR1	-0.34823	9.89437	-3.61175	0.00037959	0.0288337	-0.46989	Down
MSTRG.15146|ENSG00000288663	-0.291802	4.79676	-3.5245	0.000519572	0.0352496	-0.471059	Stable
MSTRG.40374|PXMP4	-0.15826	3.92155	-3.5109	0.000545353	0.0360777	-0.471553	Stable
MSTRG.50036|USP38	-0.296785	5.3243	-3.53183	0.000506163	0.0346588	-0.474725	Stable
MSTRG.43153	0.366319	4.70093	3.52243	0.000523429	0.0352637	-0.474955	Up
MSTRG.4969|DCAF8	-0.211825	4.41681	-3.5171	0.000533463	0.035527	-0.475992	Stable
MSTRG.6147|ENSG00000286619	1.29827	0.741467	3.46393	0.000643862	0.039769	-0.479902	Up
MSTRG.41658|RNU6-954P	-0.714195	-2.96555	-3.64083	0.000341423	0.0270394	-0.480565	Down
MSTRG.23909|LINS1	-0.326547	2.79308	-3.49038	0.000586509	0.0379542	-0.481185	Down
MSTRG.52831|ENSG00000288758	-0.455023	2.53427	-3.4849	0.000597982	0.038246	-0.485049	Down
MSTRG.34|MIR6859-2	0.267503	-1.8017	3.522	0.000524224	0.0352781	-0.487358	Stable
MSTRG.11126|TRIM44	-0.126428	6.79038	-3.55253	0.000470036	0.0331991	-0.488027	Stable
MSTRG.32386|ZNF653	-0.212232	2.228	-3.47958	0.000609319	0.0385924	-0.488228	Stable
MSTRG.29712	0.519784	-5.08443	3.48187	0.000604405	0.0384277	-0.488597	Up
MSTRG.67208|HDAC6	-0.116007	5.0892	-3.52385	0.000520789	0.0352496	-0.489008	Stable
MSTRG.46144|ENSG00000288896	-0.255637	0.842828	-3.46152	0.000649338	0.0399617	-0.489323	Stable
MSTRG.45160|KLHDC8B	0.234651	2.98695	3.4909	0.000585418	0.0379542	-0.490985	Stable
MSTRG.51704	-0.485155	-2.14003	-3.55244	0.000470183	0.0331991	-0.491983	Down
MSTRG.59837|SLC35B4	-0.133699	4.57797	-3.51368	0.000539991	0.0358658	-0.495499	Stable
MSTRG.39617	-0.424322	3.04892	-3.4895	0.000588336	0.0380126	-0.49601	Down
MSTRG.1996|SLFNL1-AS1	0.241305	2.24222	3.47667	0.000615604	0.0388108	-0.49949	Stable
MSTRG.27958	-0.30696	0.973881	-3.45876	0.000655668	0.0401991	-0.501079	Down
MSTRG.50136|ENSG00000250354	0.274293	-5.4419	3.45463	0.000665239	0.0405861	-0.503194	Stable
MSTRG.22981|PML	0.218845	3.9065	3.50045	0.000565946	0.0370735	-0.50548	Stable
MSTRG.45983|CIP2A	-0.255635	3.0725	-3.4853	0.000597124	0.038246	-0.51134	Stable
MSTRG.22245	-0.897694	2.55303	-3.47586	0.000617354	0.03885	-0.511389	Down
MSTRG.49084|PF4V1	-0.62681	1.16668	-3.45663	0.000660585	0.0403764	-0.512146	Down
MSTRG.58201|RWDD4P2	-0.264038	0.266192	-3.45087	0.00067407	0.0409743	-0.514371	Stable
ENSG00000238222.3|MKRN4P	-0.53573	-0.498637	-3.45816	0.000657042	0.0402338	-0.514473	Down
MSTRG.65926	0.259776	1.96012	3.46708	0.000636749	0.0395356	-0.51605	Stable
MSTRG.28525|SLFN12	-0.296941	1.9835	-3.46684	0.000637306	0.0395356	-0.516089	Stable
MSTRG.9469	0.334648	1.6228	3.46152	0.00064933	0.0399617	-0.518129	Up
MSTRG.9007|ANKRD1	-0.769157	-2.06582	-3.53842	0.000494391	0.0341579	-0.519432	Down
MSTRG.38912|ENSG00000291236	-0.350887	2.6374	-3.47573	0.000617647	0.03885	-0.519589	Down
MSTRG.62942	0.645922	-2.81893	3.60212	0.000393083	0.0295566	-0.520238	Up
MSTRG.36063|C2orf74-DT	-0.180094	2.16739	-3.46831	0.000634018	0.0394791	-0.520767	Stable
MSTRG.57657|THSD7A	0.588678	0.285164	3.4483	0.000680169	0.0410999	-0.522118	Up
MSTRG.36135|LGALSL	-0.637082	4.16942	-3.49831	0.000570257	0.0372796	-0.522137	Down
MSTRG.25828|GNAO1	0.354659	1.59394	3.45968	0.000653554	0.0401684	-0.522592	Up
MSTRG.34457|MBOAT7	0.379535	2.4647	3.47276	0.000624154	0.0390743	-0.522848	Up
ENSG00000259647.1|ENSG00000259647	0.405282	-5.32091	3.45021	0.000675641	0.040996	-0.524262	Up
MSTRG.38268|TTC30A	-0.257942	2.23066	-3.46698	0.000636981	0.0395356	-0.527664	Stable
MSTRG.34950|ID2	-0.198565	5.54051	-3.51832	0.000531141	0.0354734	-0.530582	Stable
MSTRG.34044|SEC1P	0.739137	-2.00395	3.51922	0.00052944	0.0354734	-0.534393	Up
MSTRG.2795|PGM1	-0.149339	5.01008	-3.50846	0.000550086	0.0363518	-0.534559	Stable
MSTRG.28756	0.197204	6.5708	3.53482	0.000500797	0.0344571	-0.534945	Stable
MSTRG.57380|GET4	-0.138775	3.63065	-3.48663	0.000594327	0.0382203	-0.534963	Stable
MSTRG.56541|ENSG00000219302	0.783458	-3.7964	3.6527	0.000326919	0.0265096	-0.53776	Up
MSTRG.67667	0.220292	1.54888	3.45402	0.000666655	0.0406228	-0.537937	Stable
MSTRG.22593|TPM1	-0.191732	4.01385	-3.4914	0.000584392	0.0379299	-0.538494	Stable
MSTRG.49468|TSPAN5	-0.350212	6.20835	-3.52688	0.000515183	0.0350971	-0.538539	Down
MSTRG.45196|INKA1	-0.255831	0.6642	-3.44396	0.000690591	0.0412983	-0.538822	Stable
MSTRG.38021	-0.819676	-1.58369	-3.49506	0.000576869	0.0376132	-0.539414	Down
MSTRG.4986	0.233991	2.09335	3.4615	0.00064939	0.0399617	-0.539784	Stable
MSTRG.53236	0.317305	-0.444075	3.44702	0.000683227	0.0411792	-0.540366	Up
MSTRG.43159|EWSR1	-0.135683	7.28447	-3.54508	0.000482755	0.0336784	-0.540617	Stable
MSTRG.21860|SRP14	-0.244769	5.03967	-3.5067	0.000553547	0.0365227	-0.541442	Stable
MSTRG.55443|HSP90AB1	-0.241338	6.00386	-3.5224	0.000523492	0.0352637	-0.542346	Stable
MSTRG.19158	0.274014	0.734282	3.44271	0.000693612	0.0414031	-0.544782	Stable
MSTRG.54281	0.466762	-0.360489	3.44406	0.000690355	0.0412983	-0.545381	Up
MSTRG.45343|ACTR8	-0.160081	5.36681	-3.51092	0.000545309	0.0360777	-0.545426	Stable
MSTRG.57417	0.354045	4.34441	3.49463	0.000577751	0.0376214	-0.546379	Up
MSTRG.40746	0.251217	0.721112	3.44178	0.000695872	0.0414152	-0.547286	Stable
MSTRG.7485|RSU1	-0.243417	6.07801	-3.52176	0.000524677	0.0352781	-0.54852	Stable
MSTRG.68470	0.225133	5.76011	3.51684	0.000533946	0.0355354	-0.548725	Stable
MSTRG.53335	0.237255	2.86985	3.4705	0.000629139	0.0392981	-0.549783	Stable
MSTRG.43564|ENSG00000279833	0.171141	3.60116	3.48139	0.000605433	0.0384686	-0.551172	Stable
MSTRG.31971|FZR1	-0.188768	4.41029	-3.49354	0.000579978	0.0377171	-0.551538	Stable
MSTRG.23981|SNRNP25	-0.20243	2.44502	-3.46239	0.000647347	0.0399347	-0.552753	Stable
MSTRG.54601|H2BC6	-0.212712	4.36563	-3.49181	0.000583539	0.0378992	-0.554726	Stable
MSTRG.21104|IGHV3-7	-0.450058	0.794407	-3.43928	0.000701999	0.0416203	-0.555248	Down
MSTRG.60499|SEPTIN14P8	0.255997	-1.5253	3.47901	0.000610539	0.0386451	-0.556873	Stable
MSTRG.67818	0.382613	-5.30938	3.43911	0.000702419	0.0416203	-0.557615	Up
MSTRG.12026|ENSG00000261070	0.505079	-1.23799	3.46298	0.000646014	0.0398771	-0.560127	Up
MSTRG.54716|ENSG00000291008	0.666137	-1.70886	3.48825	0.000590938	0.0380448	-0.560764	Up
MSTRG.30236|ENSG00000280351	0.450037	-0.819751	3.44777	0.000681436	0.0411203	-0.561292	Up
MSTRG.64038|ENSG00000276868	0.646198	-3.53307	3.64513	0.000336105	0.0268428	-0.563996	Up
MSTRG.64826	0.365968	-1.00841	3.45163	0.00067228	0.0409405	-0.567044	Up
MSTRG.339	0.31499	2.00656	3.45121	0.000673273	0.0409743	-0.56778	Up
MSTRG.16340	0.239534	1.94963	3.4502	0.000675662	0.040996	-0.568059	Stable
MSTRG.26866|ENSG00000276337	0.247553	1.90489	3.44897	0.000678571	0.0410975	-0.569755	Stable
MSTRG.12749	-0.196207	3.69516	-3.47657	0.000615815	0.0388108	-0.569955	Stable
MSTRG.43535|TMEM184B	0.188841	3.80174	3.47853	0.000611587	0.0386868	-0.570256	Stable
MSTRG.23652	0.77367	-3.86365	3.63607	0.000347414	0.0271897	-0.573338	Up
MSTRG.4350	-0.359809	-0.990923	-3.45044	0.000675082	0.040996	-0.573608	Down
MSTRG.65943	0.297006	4.30561	3.48539	0.000596941	0.038246	-0.57387	Stable
MSTRG.6021|CYB5R1	-0.242528	4.21328	-3.48275	0.000602533	0.0383577	-0.575911	Stable
MSTRG.46978	-0.291803	1.87299	-3.44582	0.000686105	0.0412332	-0.576234	Stable
MSTRG.29030|ENSG00000266918	0.675897	0.110569	3.42938	0.000726704	0.0424141	-0.578716	Up
MSTRG.31537|SERPINB10	-0.655288	-0.267436	-3.43182	0.000720539	0.0422274	-0.580861	Down
MSTRG.12748	-0.267204	7.24583	-3.53199	0.000505891	0.0346588	-0.580899	Stable
MSTRG.54688|H2AC13	-0.251654	5.23666	-3.49729	0.000572335	0.037342	-0.582174	Stable
MSTRG.54911|LTB	-0.177377	6.2573	-3.51378	0.000539792	0.0358658	-0.584706	Stable
MSTRG.19156	0.176798	3.24321	3.46517	0.000641054	0.039694	-0.584956	Stable
MSTRG.32359|YIPF2	-0.178176	3.33867	-3.46617	0.000638807	0.0395794	-0.585357	Stable
MSTRG.41257|GNAS	-0.104444	7.42397	-3.53359	0.000502994	0.0345367	-0.586511	Stable
MSTRG.26396	0.227482	1.79791	3.44111	0.000697523	0.0414639	-0.589045	Stable
MSTRG.28204|ERAL1	-0.155876	2.72184	-3.45478	0.000664891	0.0405861	-0.590595	Stable
MSTRG.63431	0.372628	4.34279	3.48011	0.000608183	0.0385924	-0.592821	Up
MSTRG.13268|ARHGEF12	-0.345165	7.18753	-3.52673	0.000515466	0.0350971	-0.594363	Down
MSTRG.11060	-0.181267	4.83829	-3.4858	0.000596078	0.038246	-0.598429	Stable
MSTRG.55027|SLC39A7	-0.157556	4.70559	-3.48253	0.000603007	0.0383633	-0.602101	Stable
MSTRG.22033	-0.42997	7.18481	-3.52418	0.000520169	0.0352496	-0.602111	Down
MSTRG.46291|HACD2	-0.292109	4.87647	-3.48428	0.000599295	0.0382493	-0.604851	Stable
MSTRG.13732|NINJ2-AS1	-1.07065	1.04806	-3.42155	0.000746818	0.0428846	-0.612953	Down
MSTRG.16615|TRIAP1	-0.270284	2.67404	-3.44615	0.000685303	0.0412332	-0.614688	Stable
MSTRG.61590|ENSG00000253455	0.352946	-5.38064	3.41751	0.000757394	0.0430945	-0.615425	Up
MSTRG.3824	0.387349	5.3074	3.48851	0.000590395	0.0380448	-0.616309	Up
MSTRG.33881|ERCC1	-0.116623	4.26739	-3.47093	0.000628181	0.0392629	-0.616838	Stable
MSTRG.47595	0.446514	-0.91857	3.43025	0.000724496	0.0423596	-0.619335	Up
MSTRG.37454|IWS1	-0.236666	3.28499	-3.45438	0.000665821	0.0405967	-0.619673	Stable
MSTRG.34984|GRHL1	-0.316777	1.18863	-3.42193	0.000745817	0.0428833	-0.620256	Down
MSTRG.4362	0.331456	3.378	3.45616	0.000661664	0.0404175	-0.620419	Up
ENSG00000268988.2|SPANXN2	0.375833	-5.36196	3.41546	0.000762818	0.0432303	-0.622232	Up
MSTRG.37543|CFC1B	0.458892	-5.3194	3.41752	0.000757353	0.0430945	-0.622553	Up
MSTRG.27693	0.262669	5.31655	3.48649	0.00059462	0.0382203	-0.622956	Stable
MSTRG.49417	-0.491234	2.33643	-3.43712	0.000707312	0.0418694	-0.624695	Down
MSTRG.9578|ENSG00000285676	0.340972	-0.523892	3.41868	0.000754307	0.0430533	-0.626259	Up
MSTRG.22225|GABPB1	-0.198386	4.85275	-3.47725	0.000614342	0.0388108	-0.626536	Stable
MSTRG.40281|TPX2	-0.359028	1.38236	-3.4218	0.000746166	0.0428833	-0.627964	Down
MSTRG.3478|ENSG00000290126	-0.267659	0.700196	-3.41457	0.000765183	0.0432904	-0.628058	Stable
MSTRG.47125|RNU7-136P	0.332468	-5.18411	3.42045	0.000749689	0.0429504	-0.628813	Up
MSTRG.31833|SBNO2	0.201557	6.10789	3.49792	0.000571063	0.0372834	-0.629215	Stable
ENSG00000278181.1|ENSG00000278181	0.484275	-5.08747	3.43122	0.000722036	0.0422861	-0.629312	Up
MSTRG.41833|SOD1	-0.218866	5.43966	-3.48485	0.000598091	0.038246	-0.633257	Stable
MSTRG.23081|SNUPN	-0.154586	3.16521	-3.44827	0.000680237	0.0410999	-0.633265	Stable
MSTRG.45049	-0.375013	1.0635	-3.41603	0.000761295	0.0431931	-0.633605	Down
MSTRG.35259|WDCP	-0.143198	3.876	-3.45909	0.000654907	0.0401991	-0.634655	Stable
MSTRG.12209|ENSG00000255786	0.399869	-1.21148	3.43507	0.000712414	0.0420231	-0.6353	Up
MSTRG.45023|ENSG00000285788	0.87513	-3.24713	3.59226	0.000407366	0.0302876	-0.635469	Up
MSTRG.66862	0.205742	4.42856	3.46708	0.000636766	0.0395356	-0.638377	Stable
MSTRG.65700|TRUB2	-0.154696	3.91249	-3.45819	0.000656964	0.0402338	-0.639267	Stable
MSTRG.67370	-0.521748	9.10781	-3.5459	0.000481331	0.0336287	-0.642414	Down
MSTRG.32295|UBE2L4	0.368992	-1.22137	3.43264	0.000718464	0.0422134	-0.643278	Up
MSTRG.53493|TTC1	-0.124578	5.70966	-3.48566	0.000596373	0.038246	-0.645687	Stable
MSTRG.37669|DARS1	-0.187739	5.5506	-3.48276	0.000602521	0.0383577	-0.646128	Stable
MSTRG.66068	0.349834	0.203538	3.40639	0.000787231	0.0441865	-0.646611	Up
MSTRG.26913	1.09158	-1.42022	3.43995	0.000700338	0.0415949	-0.649173	Up
MSTRG.68592	0.593775	-4.99269	3.43931	0.000701932	0.0416203	-0.64997	Up
MSTRG.51664|SMIM15	-0.228461	4.85338	-3.46851	0.000633569	0.0394791	-0.654422	Stable
MSTRG.24684|NTAN1	-0.178008	3.33071	-3.44405	0.000690367	0.0412983	-0.654704	Stable
MSTRG.30362	0.292656	1.79885	3.41844	0.000754942	0.0430533	-0.659065	Stable
MSTRG.25528|DNAJA2	-0.202272	6.49796	-3.49484	0.000577319	0.0376179	-0.659635	Stable
MSTRG.29266|ENSG00000250286	0.925846	-3.75557	3.59522	0.000403036	0.0300105	-0.661126	Up
MSTRG.28768|ENSG00000278834	-0.484938	0.579427	-3.40249	0.000797953	0.0445936	-0.661275	Down
MSTRG.56527|PTPRK	-0.330679	2.82143	-3.43345	0.000716441	0.0422107	-0.661579	Down
MSTRG.20273	-0.150026	5.93153	-3.48432	0.000599201	0.0382493	-0.662126	Stable
MSTRG.58589|ZNF273	-0.264116	3.36898	-3.44208	0.000695145	0.0414152	-0.662473	Stable
MSTRG.49409|SNCA	-0.357358	9.0397	-3.5388	0.000493715	0.0341349	-0.662652	Down
MSTRG.61916	0.482198	-1.17048	3.42345	0.000741874	0.0428042	-0.662879	Up
MSTRG.55506|CD2AP	-0.220642	5.51403	-3.47657	0.000615818	0.0388108	-0.663888	Stable
MSTRG.13867|NDUFA9	-0.129619	5.40482	-3.47472	0.000619847	0.0389374	-0.66426	Stable
MSTRG.67062|EFHC2	-0.226118	2.79174	-3.43208	0.000719876	0.0422134	-0.664869	Stable
MSTRG.31318|CXXC1	-0.15242	3.61322	-3.44431	0.000689742	0.0412983	-0.668141	Stable
MSTRG.3651	0.615273	-3.20814	3.58185	0.000422981	0.0311926	-0.668417	Up
MSTRG.63237|DGAT1	-0.266154	4.06505	-3.45097	0.000673835	0.0409743	-0.669404	Stable
MSTRG.36700	-0.338022	4.91462	-3.46446	0.000642659	0.0397682	-0.670075	Down
MSTRG.53234|SPINK9	0.22443	-0.813178	3.40954	0.000778677	0.0438794	-0.670151	Stable
MSTRG.59354|SLC26A5	1.10492	-2.24777	3.48832	0.000590794	0.0380448	-0.670203	Up
MSTRG.68002|ENSG00000286000	0.858959	-2.06268	3.473	0.000623626	0.0390743	-0.670414	Up
MSTRG.39914	0.208706	3.93192	3.449	0.000678494	0.0410975	-0.6705	Stable
MSTRG.30090|ENSG00000286750	0.71936	-3.65015	3.60266	0.000392312	0.0295209	-0.67079	Up
MSTRG.30527|L3MBTL4	-0.187341	3.1412	-3.43532	0.000711792	0.0420231	-0.672605	Stable
MSTRG.22118|BLOC1S6	-0.236471	6.44588	-3.48953	0.000588268	0.0380126	-0.67373	Stable
MSTRG.27502|ENSG00000225751	0.213464	0.0657082	3.39674	0.000814042	0.0451069	-0.675229	Stable
MSTRG.65600	0.303554	2.21183	3.41962	0.000751852	0.0430496	-0.675794	Up
MSTRG.4761|TRIM46	0.3707	0.156233	3.39615	0.000815694	0.0451231	-0.676753	Up
ENSG00000257721.1|ENSG00000257721	0.261793	-5.42463	3.39585	0.000816546	0.0451452	-0.677678	Stable
MSTRG.11535	-0.205359	6.77933	-3.49406	0.000578904	0.0376719	-0.678106	Stable
MSTRG.36868|COX5B	-0.188513	5.7734	-3.47654	0.000615884	0.0388108	-0.678291	Stable
MSTRG.28338	-0.19906	5.34852	-3.46892	0.000632643	0.0394791	-0.679557	Stable
MSTRG.23024	-0.373182	3.54127	-3.43901	0.00070266	0.0416203	-0.680247	Down
MSTRG.12471|RAB30	-0.18423	4.93078	-3.46173	0.000648857	0.0399617	-0.680294	Stable
MSTRG.4700|CREB3L4	-0.172373	2.11638	-3.41607	0.000761183	0.0431931	-0.680504	Stable
MSTRG.55187|RNF8	-0.163553	3.81275	-3.44349	0.000691738	0.0413172	-0.680728	Stable
MSTRG.63390|SLC1A1	0.577709	-0.400919	3.39762	0.000811563	0.0450262	-0.681692	Up
MSTRG.45634	-0.926179	3.0808	-3.42995	0.000725255	0.0423771	-0.681924	Down
MSTRG.53539|MAT2B	-0.162325	7.09938	-3.49797	0.000570949	0.0372834	-0.683953	Stable
MSTRG.38204|LNPK	-0.326267	5.67728	-3.47259	0.000624529	0.0390743	-0.685124	Down
MSTRG.29553|CA4	0.329072	3.099	3.43108	0.000722389	0.0422861	-0.685259	Up
MSTRG.68490|ENOX2	-0.120613	4.01532	-3.44527	0.000687418	0.0412332	-0.685474	Stable
MSTRG.61812|ARMC1	-0.174785	4.8192	-3.45679	0.00066021	0.0403764	-0.690188	Stable
MSTRG.16217|SART3	-0.149537	5.7771	-3.47293	0.000623769	0.0390743	-0.690251	Stable
MSTRG.24148|SNHG19	-0.23629	1.93779	-3.40987	0.000777785	0.0438788	-0.690425	Stable
MSTRG.6139	0.622014	-1.74084	3.44255	0.000694007	0.0414031	-0.69063	Up
MSTRG.56965|MYCT1	-0.321328	1.25922	-3.39959	0.00080602	0.044837	-0.690707	Down
MSTRG.34866|EIPR1-IT1	0.265288	0.577129	3.39286	0.000825033	0.0453877	-0.691092	Stable
MSTRG.53224|FBXO38-DT	0.202606	2.97554	3.42688	0.000733068	0.0425611	-0.691912	Stable
MSTRG.46947|SUCNR1	-0.334834	1.2881	-3.39941	0.000806526	0.04484	-0.692385	Down
MSTRG.10157|PSMD13	-0.187373	5.11805	-3.46074	0.000651115	0.0400432	-0.69338	Stable
MSTRG.14327|STRAP	-0.43367	3.19536	-3.42905	0.000727523	0.042437	-0.69373	Down
MSTRG.1431	-0.411544	10.0938	-3.54815	0.000477467	0.0335275	-0.694069	Down
MSTRG.60657|DEFA4	-1.14939	0.687541	-3.39054	0.000831686	0.0455275	-0.696711	Down
MSTRG.29070|FAM215B	0.207937	3.25159	3.4298	0.000725646	0.0423771	-0.696739	Stable
MSTRG.20702|CCDC85C	0.0900264	5.5299	3.46661	0.000637805	0.0395419	-0.697821	Stable
MSTRG.20144	-0.345975	4.47226	-3.44827	0.00068024	0.0410999	-0.698502	Down
MSTRG.29798|ENSG00000264754	0.381505	-0.474535	3.39255	0.00082592	0.0454115	-0.699183	Up
MSTRG.34747	-0.189074	5.1386	-3.45876	0.000655653	0.0401991	-0.700768	Stable
MSTRG.10243|MIR7847	0.272828	-1.87015	3.44793	0.00068106	0.0411203	-0.701115	Stable
MSTRG.41739|ATP5PF	-0.280016	2.60091	-3.41494	0.000764196	0.0432591	-0.708113	Stable
MSTRG.19078|DTD2	-0.207941	3.1044	-3.42311	0.000742771	0.0428042	-0.708832	Stable
MSTRG.30581|RAB12	-0.232278	3.35021	-3.42667	0.000733599	0.0425671	-0.709991	Stable
MSTRG.57685|BZW2	-0.153428	4.17431	-3.43986	0.000700562	0.0415949	-0.710549	Stable
MSTRG.67812	0.206469	3.57731	3.43053	0.000723784	0.0423429	-0.71082	Stable
ENSG00000287627.1|ENSG00000287627	0.526583	-5.19625	3.39463	0.000819998	0.0452858	-0.711833	Up
MSTRG.41657	-0.95438	3.00405	-3.41883	0.000753915	0.0430533	-0.712033	Down
MSTRG.3192|GBP6	0.387875	0.977283	3.38961	0.000834369	0.0456242	-0.712047	Up
MSTRG.54587|H4C8	-0.252347	5.97325	-3.46868	0.000633171	0.0394791	-0.714326	Stable
MSTRG.40586|RN7SL116P	0.400907	-0.439574	3.38608	0.000844625	0.0458828	-0.71636	Up
MSTRG.41442|MRGBP	-0.146414	3.81836	-3.43216	0.000719676	0.0422134	-0.716763	Stable
MSTRG.53047|PSD2-AS1	0.667425	-2.29354	3.47408	0.000621259	0.038977	-0.718286	Up
MSTRG.28950	-0.579477	3.36752	-3.42308	0.000742841	0.0428042	-0.720266	Down
MSTRG.49954|NDUFC1	-0.228456	3.35965	-3.42352	0.00074169	0.0428042	-0.720341	Stable
ENSG00000250359.1|PTP4A1P4	0.261187	-5.44658	3.38018	0.000862001	0.0464801	-0.724029	Stable
MSTRG.34510|KIR3DL1	-0.630847	0.0018252	-3.3802	0.000861938	0.0464801	-0.724726	Down
MSTRG.46909	-0.302389	4.75269	-3.44419	0.000690044	0.0412983	-0.726255	Down
MSTRG.59223	-0.328165	5.53358	-3.45711	0.000659463	0.0403573	-0.726809	Down
MSTRG.56527	-1.34528	-2.68578	-3.51827	0.000531233	0.0354734	-0.727323	Down
MSTRG.38417|HIBCH	-0.175549	4.09788	-3.43243	0.000719011	0.0422134	-0.730019	Stable
MSTRG.48590	-0.550024	3.20533	-3.4166	0.000759805	0.0431577	-0.732437	Down
MSTRG.32365|LDLR	0.184414	2.97824	3.41352	0.000767987	0.0433998	-0.733618	Stable
MSTRG.20993	0.181856	3.81664	3.42704	0.000732653	0.0425611	-0.73383	Stable
MSTRG.24009	-0.286342	2.93392	-3.41208	0.000771827	0.043592	-0.734065	Stable
MSTRG.59463|ENSG00000287011	0.516663	-0.51431	3.37993	0.00086273	0.0464801	-0.736881	Up
MSTRG.61639|ATP6V1H	-0.138797	4.4091	-3.43464	0.000713469	0.0420605	-0.73918	Stable
MSTRG.10121|ECHS1	-0.176173	4.31348	-3.43246	0.000718924	0.0422134	-0.740974	Stable
MSTRG.68923|UBL4A	-0.173901	4.57083	-3.43597	0.000710157	0.0419895	-0.743247	Stable
MSTRG.26999	0.264756	2.93853	3.40968	0.000778305	0.0438794	-0.743698	Stable
MSTRG.14569	0.662001	1.40678	3.38436	0.000849647	0.0461054	-0.745027	Up
MSTRG.17652|ENSG00000230490	0.855291	-1.18661	3.39375	0.000822489	0.0453282	-0.747426	Up
MSTRG.48246	0.280985	2.50543	3.40043	0.000803675	0.0447815	-0.750011	Stable
MSTRG.38749	-0.285962	5.2895	-3.4457	0.000686396	0.0412332	-0.750163	Stable
MSTRG.11727|BAD	-0.155266	3.63639	-3.41854	0.000754692	0.0430533	-0.750262	Stable
MSTRG.32320|ICAM4-AS1	-0.299003	2.46688	-3.399	0.000807671	0.0448787	-0.750403	Stable
MSTRG.47294	-0.785868	-3.06107	-3.54112	0.000489635	0.034026	-0.750555	Down
MSTRG.41014|LINC01271	0.339927	1.81974	3.38842	0.00083781	0.0457198	-0.752032	Up
MSTRG.63636|UBA52P6	0.527511	-3.18634	3.54713	0.000479224	0.0335521	-0.75219	Up
MSTRG.29743|AMZ2P1	-0.25012	2.0658	-3.39066	0.000831352	0.0455275	-0.755662	Stable
MSTRG.56664|ENSG00000289312	-0.659215	-1.76878	-3.42596	0.000735411	0.0426226	-0.755779	Down
MSTRG.5035|DUSP12	-0.239697	2.7159	-3.40072	0.000802873	0.0447815	-0.758266	Stable
MSTRG.25684|NKD1	0.264304	3.18443	3.40873	0.000780866	0.0439779	-0.759209	Stable
MSTRG.43571|CBX7	0.198727	4.39581	3.42822	0.000729648	0.042471	-0.759859	Stable
MSTRG.28016	0.687239	-0.539654	3.3722	0.000886033	0.0471408	-0.760064	Up
MSTRG.44279|JAGN1	-0.139409	3.74093	-3.41691	0.000758973	0.043135	-0.760717	Stable
MSTRG.16427	0.596979	-5.12576	3.38329	0.000852798	0.046226	-0.762057	Up
MSTRG.20737	-0.304145	5.55204	-3.44627	0.000685036	0.0412332	-0.762563	Down
MSTRG.6402|BPNT1	-0.167252	3.95247	-3.4181	0.000755847	0.0430556	-0.767684	Stable
MSTRG.24199|KCTD5	-0.121782	5.12913	-3.43696	0.000707706	0.0418694	-0.769914	Stable
MSTRG.57452	0.334815	5.58764	3.44527	0.000687434	0.0412332	-0.769917	Up
MSTRG.26208	0.272381	2.19776	3.38863	0.000837207	0.0457198	-0.770414	Stable
MSTRG.17901|ZC3H13	-0.156572	4.25552	-3.42211	0.000745352	0.0428833	-0.770664	Stable
MSTRG.46571	-0.146802	5.76558	-3.4476	0.000681837	0.0411203	-0.770749	Stable
MSTRG.8481|HK1	-0.4021	5.07639	-3.43522	0.000712023	0.0420231	-0.771387	Down
MSTRG.21903|RPUSD2	-0.1693	2.70327	-3.39632	0.000815204	0.0451231	-0.771534	Stable
MSTRG.63099	0.429948	7.85396	3.48511	0.000597542	0.038246	-0.771629	Up
MSTRG.22437|LIPC-AS1	0.383888	0.354813	3.36402	0.000911357	0.048041	-0.772658	Up
MSTRG.7226|AKR1C3	-0.358879	2.74995	-3.39624	0.000815442	0.0451231	-0.773296	Down
MSTRG.40817	-0.726804	-1.40804	-3.3978	0.00081104	0.0450262	-0.775939	Down
MSTRG.46491|ENSG00000289469	-0.184612	2.30025	-3.38805	0.000838869	0.0457198	-0.775995	Stable
MSTRG.10845|UEVLD	-0.16645	4.61864	-3.42622	0.000734753	0.0426093	-0.776613	Stable
MSTRG.16681|PSMD9	-0.128422	4.79084	-3.42866	0.000728518	0.0424454	-0.778107	Stable
MSTRG.2342|BEND5	-0.280816	1.15257	-3.36873	0.000896712	0.0475205	-0.779641	Stable
MSTRG.39659|PCNA	-0.188161	4.57894	-3.42436	0.000739544	0.0427626	-0.780313	Stable
MSTRG.4361|H2BC21	-0.187372	6.59046	-3.45883	0.000655497	0.0401991	-0.781097	Stable
MSTRG.60823	0.462418	-1.99327	3.42514	0.000737531	0.0426983	-0.783803	Up
MSTRG.14451|ETFRF1	-0.320418	2.81913	-3.39372	0.000822586	0.0453282	-0.784897	Down
MSTRG.33400|ZNF146	-0.24895	5.33391	-3.43543	0.000711509	0.0420231	-0.785382	Stable
ENSG00000272237.1|ENSG00000272237	0.218421	-5.49573	3.35982	0.000924584	0.048584	-0.7856	Stable
MSTRG.15278	-0.538149	2.35164	-3.38464	0.000848834	0.0460864	-0.78721	Down
MSTRG.1268	0.266338	5.93823	3.4455	0.000686868	0.0412332	-0.788459	Stable
MSTRG.20883|CINP	-0.104769	4.21533	-3.41573	0.000762088	0.0432135	-0.788828	Stable
MSTRG.34281|ZNF614	-0.304111	3.77029	-3.40751	0.000784171	0.0441141	-0.790955	Down
MSTRG.19270	-0.245792	5.82752	-3.4418	0.000695836	0.0414152	-0.792296	Stable
MSTRG.11232|PRDM11	0.233041	2.87345	3.39181	0.000828057	0.0454287	-0.795659	Stable
MSTRG.28755	0.201549	4.52675	3.41815	0.000755703	0.0430556	-0.798421	Stable
MSTRG.33389|THAP8	0.517895	-1.14194	3.3734	0.000882377	0.0470109	-0.798778	Up
MSTRG.55194|ENSG00000229559	0.945097	-2.0026	3.41942	0.000752367	0.0430533	-0.800046	Up
MSTRG.3837	-0.196394	6.17109	-3.44538	0.000687172	0.0412332	-0.80033	Stable
MSTRG.32417|ZNF844	-0.442166	4.85961	-3.42184	0.00074605	0.0428833	-0.80204	Down
MSTRG.26974|ENSG00000268218	0.212023	1.8671	3.37198	0.000886709	0.0471408	-0.804234	Stable
MSTRG.63745|ANXA2P2	-0.217113	2.3229	-3.37902	0.000865443	0.0465086	-0.804703	Stable
MSTRG.64867|ZNF367	-0.216406	3.01293	-3.38997	0.000833343	0.0455931	-0.807055	Stable
MSTRG.63224|OPLAH	0.343854	1.84037	3.37046	0.000891374	0.0473131	-0.807753	Up
ENSG00000276081.1|MIR7156	0.32255	-5.33891	3.35149	0.000951402	0.049405	-0.808415	Up
MSTRG.64132|LINC01189	1.25675	-1.82042	3.40416	0.000793356	0.0444301	-0.809554	Up
MSTRG.55392|CRIP3	-0.66171	-1.12497	-3.37209	0.00088637	0.0471408	-0.809752	Down
MSTRG.33728	0.572216	-1.86373	3.4051	0.000790768	0.0443102	-0.812273	Up
MSTRG.32672|ENSG00000268743	0.290636	-0.739981	3.35731	0.000932585	0.0489271	-0.812554	Stable
MSTRG.16102	0.18644	4.9483	3.42074	0.000748922	0.0429312	-0.812572	Stable
MSTRG.64667|ENSG00000237422	0.419627	1.06061	3.35651	0.000935171	0.0490111	-0.814233	Up
MSTRG.39915	0.273701	2.47389	3.37901	0.00086548	0.0465086	-0.814294	Stable
MSTRG.33363	0.509979	-0.684519	3.35527	0.00093916	0.0491092	-0.814986	Up
MSTRG.39393	0.290236	4.70318	3.41514	0.000763662	0.0432535	-0.81746	Stable
MSTRG.37355|MTND3P10	0.541326	-1.43718	3.37715	0.000871059	0.0465823	-0.821965	Up
MSTRG.54894|ENSG00000272221	0.40611	0.57065	3.3485	0.000961201	0.0496098	-0.822338	Up
MSTRG.69126	0.998603	-2.77726	3.47555	0.000618046	0.03885	-0.823891	Up
MSTRG.26968|ZNF778-DT	-0.201308	2.40652	-3.3742	0.000879973	0.0469581	-0.823953	Stable
MSTRG.340	0.229213	5.55649	3.42724	0.000732157	0.0425611	-0.825249	Stable
MSTRG.21714|EMC4	-0.149564	4.8019	-3.41356	0.000767862	0.0433998	-0.82626	Stable
MSTRG.2662|TACSTD2	-0.809103	0.287469	-3.34494	0.000972995	0.0500199	-0.826589	Down
MSTRG.5024|B4GALT3	-0.158381	3.50348	-3.39183	0.000827991	0.0454287	-0.826726	Stable
MSTRG.50342|TMEM192	-0.112291	4.39769	-3.40662	0.000786624	0.0441773	-0.826901	Stable
MSTRG.7846|ITGB1	-0.284549	7.6984	-3.46415	0.000643346	0.0397682	-0.827814	Stable
MSTRG.4366|H2AC18	-0.204956	7.90533	-3.46796	0.000634787	0.0395023	-0.828024	Stable
MSTRG.11206|EXT2	-0.11659	5.99493	-3.43302	0.000717526	0.0422134	-0.830145	Stable
MSTRG.57858|ENSG00000277694	-0.352376	0.00850137	-3.3426	0.000980833	0.050319	-0.833184	Down
MSTRG.24539	0.309087	4.59028	3.40825	0.000782184	0.0440273	-0.8332	Up
MSTRG.7716	0.784439	-3.1188	3.50414	0.000558602	0.0367589	-0.834123	Up
MSTRG.45048	-0.350975	4.30768	-3.40229	0.000798513	0.0445936	-0.83481	Down
MSTRG.11287|HARBI1	-0.134417	2.93673	-3.37949	0.00086404	0.0464813	-0.835762	Stable
MSTRG.1175	0.218928	4.37934	3.4033	0.000795732	0.0445382	-0.837395	Stable
ENSG00000234716.1|ENSG00000234716	0.258492	-5.48224	3.34164	0.000984044	0.0503799	-0.838046	Stable
MSTRG.28576|CCL4L2	-0.399066	1.56503	-3.35437	0.000942065	0.0491858	-0.840316	Down
MSTRG.11734|PRDX5	-0.333874	6.67867	-3.44136	0.00069691	0.0414522	-0.841482	Down
MSTRG.25427|ENSG00000290845	-0.883564	-3.98406	-3.49073	0.000585769	0.0379542	-0.843717	Down
MSTRG.27253|PSMB6	-0.20403	4.52707	-3.40311	0.000796248	0.0445421	-0.844319	Stable
MSTRG.10409	-0.545655	-5.03603	-3.35501	0.00094	0.0491092	-0.846102	Down
MSTRG.24227|BICDL2	0.501171	0.172677	3.33793	0.000996617	0.0507368	-0.846921	Up
ENSG00000291238.1|ENSG00000291238	0.421011	-5.34214	3.33874	0.00099386	0.0506742	-0.846945	Up
MSTRG.56922|PCMT1	-0.226995	5.6008	-3.41915	0.000753092	0.0430533	-0.851751	Stable
MSTRG.30080	0.234718	2.15651	3.36061	0.000922078	0.048478	-0.853749	Stable
MSTRG.41267|ATP5F1E	-0.28413	6.43374	-3.43294	0.000717715	0.0422134	-0.85456	Stable
MSTRG.57370|PDGFA-DT	-0.453923	1.36144	-3.34616	0.000968934	0.0498883	-0.855128	Down
MSTRG.33355	-0.44279	-1.96677	-3.39962	0.00080596	0.044837	-0.857471	Down
MSTRG.64477|IDNK	-0.358817	0.95262	-3.33962	0.000990872	0.0506254	-0.858486	Down
MSTRG.34506|KIR2DL1	-0.743228	-1.04289	-3.35078	0.000953711	0.049411	-0.861364	Down
MSTRG.64861	0.915329	-2.1507	3.40591	0.000788547	0.0442355	-0.864215	Up
MSTRG.66394	0.470436	0.818896	3.33666	0.00100095	0.0508537	-0.864405	Up
MSTRG.52071|RNY3P1	0.400076	-3.87157	3.52971	0.000510009	0.0348264	-0.867098	Up
MSTRG.25919|USB1	0.170489	4.88595	3.40235	0.000798361	0.0445936	-0.867101	Stable
MSTRG.12176|ENSG00000256739	0.784546	-2.82373	3.46411	0.000643451	0.0397682	-0.867238	Up
MSTRG.59453|DNAJB9	-0.25204	4.37952	-3.39324	0.000823955	0.0453535	-0.867286	Stable
MSTRG.64143	0.249199	7.13206	3.4418	0.000695832	0.0414152	-0.868627	Stable
MSTRG.28681|PIP4K2B	-0.298117	4.34407	-3.39213	0.000827131	0.0454279	-0.868683	Stable
MSTRG.33835	-0.247724	4.32231	-3.3912	0.000829789	0.0454986	-0.870656	Stable
MSTRG.48956|NOA1	-0.115246	4.1484	-3.38831	0.000838133	0.0457198	-0.871111	Stable
MSTRG.15305|ENSG00000287715	0.434521	-0.156442	3.32957	0.00102547	0.0516218	-0.871494	Up
ENSG00000207589.1|MIR508	0.28108	-5.41639	3.32898	0.00102754	0.0516379	-0.872587	Stable
MSTRG.53316|SMIM3	-0.231988	3.69284	-3.38007	0.000862341	0.0464801	-0.872678	Stable
MSTRG.22248	0.46454	-2.36471	3.4208	0.000748777	0.0429312	-0.872883	Up
MSTRG.21801	-0.24438	2.18533	-3.35394	0.00094344	0.0491858	-0.873837	Stable
MSTRG.58832|CASTOR2	0.199987	2.69972	3.36263	0.000915702	0.0482446	-0.876216	Stable
MSTRG.55076|NUDT3	-0.139848	7.64065	-3.44826	0.000680261	0.0410999	-0.876231	Stable
MSTRG.32066	0.264853	6.34306	3.42512	0.000737574	0.0426983	-0.876316	Stable
MSTRG.26507|ENSG00000279887	0.324438	0.429082	3.32889	0.00102786	0.0516379	-0.876654	Up
MSTRG.49739|MIR302C	0.281653	-3.89414	3.52758	0.000513898	0.0350439	-0.877348	Stable
ENSG00000230891.7|LINC00692	0.694067	-4.57687	3.42715	0.000732374	0.0425611	-0.877505	Up
MSTRG.45688	0.296943	3.80284	3.38079	0.000860202	0.0464756	-0.877836	Stable
MSTRG.22613|SPG21	-0.197635	5.6325	-3.41097	0.000774804	0.0437354	-0.879476	Stable
MSTRG.56726|CCDC28A	-0.174403	4.87262	-3.39741	0.000812135	0.0450262	-0.880704	Stable
MSTRG.172	0.239813	1.23314	3.33598	0.00100328	0.0508681	-0.88235	Stable
MSTRG.31923	0.288456	1.68548	3.3431	0.000979134	0.0502577	-0.882566	Stable
MSTRG.53431|THG1L	-0.189115	3.17011	-3.36801	0.000898925	0.0475871	-0.883064	Stable
ENSG00000279375.1|ENSG00000279375	0.370461	-5.38768	3.32445	0.00104351	0.0520599	-0.885265	Up
MSTRG.67628|SNORD3E	0.328698	-5.34203	3.32463	0.00104288	0.0520545	-0.885458	Up
MSTRG.750	0.210633	4.72187	3.39356	0.000823055	0.045329	-0.886005	Stable
MSTRG.10236|ENSG00000285581	0.174871	2.8729	3.36131	0.000919879	0.0483879	-0.889366	Stable
MSTRG.64670	0.370698	3.41671	3.37021	0.000892147	0.0473289	-0.89079	Up
MSTRG.57423	0.20637	4.91371	3.3951	0.000818665	0.0452372	-0.891478	Stable
MSTRG.65663	0.225806	-0.972614	3.33459	0.00100804	0.0510573	-0.891672	Stable
MSTRG.22186|EID1	-0.27723	6.22663	-3.41707	0.000758553	0.043135	-0.893278	Stable
MSTRG.6146|SLC41A1	0.192949	2.47127	3.35254	0.000947999	0.0493389	-0.894907	Stable
MSTRG.41580	2.22921	-2.59591	3.42322	0.000742487	0.0428042	-0.895193	Up
MSTRG.15778	0.74678	-3.40352	3.50078	0.0005653	0.0370735	-0.895858	Up
MSTRG.421|VAMP3	-0.162396	5.70295	-3.40668	0.000786456	0.0441773	-0.897105	Stable
MSTRG.34227|ENSG00000268520	0.403796	-1.41684	3.3484	0.000961532	0.0496098	-0.897366	Up
MSTRG.118|ENSG00000290854	0.426462	1.66172	3.33716	0.00099922	0.0508174	-0.899373	Up
MSTRG.43478|CSF2RB	0.349556	7.14324	3.4323	0.000719325	0.0422134	-0.899964	Up
MSTRG.11903	-0.439622	3.38043	-3.36559	0.000906448	0.0478836	-0.900234	Down
MSTRG.49666|MCUB	-0.180256	4.67094	-3.38766	0.000840019	0.0457574	-0.900417	Stable
ENSG00000143842.15|SOX13	0.333088	1.17585	3.32865	0.0010287	0.0516379	-0.901768	Up
MSTRG.50009|ENSG00000250189	-0.269597	2.81631	-3.35396	0.00094337	0.0491858	-0.907159	Stable
ENSG00000242360.3|RN7SL272P	0.37922	-5.3072	3.31739	0.0010689	0.0528763	-0.90804	Up
MSTRG.24276|TRAP1	-0.403018	2.92681	-3.35513	0.000939592	0.0491092	-0.908694	Down
MSTRG.50984	-0.157108	5.84728	-3.40521	0.000790476	0.0443102	-0.909855	Stable
MSTRG.36471	-1.29982	-0.42835	-3.31982	0.00106011	0.0526063	-0.91097	Down
MSTRG.67207|GATA1	-0.3652	3.89162	-3.37081	0.00089029	0.0472808	-0.91101	Down
MSTRG.60221	0.165219	4.80449	3.38673	0.000842714	0.045829	-0.911662	Stable
MSTRG.32684	0.197279	5.28975	3.39389	0.000822105	0.0453282	-0.915718	Stable
MSTRG.43269|ENSG00000214093	0.220499	0.521972	3.31613	0.0010735	0.052997	-0.915796	Stable
MSTRG.1952|ZMPSTE24-DT	-0.268153	2.57216	-3.34685	0.000966664	0.0497972	-0.915879	Stable
MSTRG.42854|ASLP1	0.301253	-0.898234	3.32374	0.00104604	0.0521339	-0.916033	Up
MSTRG.58049|RP9	-0.225477	2.16423	-3.33857	0.00099443	0.0506773	-0.919338	Stable
MSTRG.28984|EFTUD2	-0.131402	5.4108	-3.39429	0.000820955	0.0453135	-0.919974	Stable
MSTRG.19464|ENSG00000286730	0.46484	-1.39741	3.33878	0.000993731	0.0506742	-0.92086	Up
MSTRG.35138	0.48638	-2.13169	3.38274	0.000854404	0.0462627	-0.921306	Up
MSTRG.6968	-0.201004	4.73265	-3.38159	0.000857815	0.0463718	-0.92261	Stable
MSTRG.20937	0.208037	1.56787	3.32727	0.00103353	0.0517566	-0.923967	Stable
MSTRG.68816|VMA21	-0.176686	5.8629	-3.4006	0.000803227	0.0447815	-0.925216	Stable
MSTRG.51118|C5orf22	-0.121556	4.53643	-3.37734	0.000870483	0.0465765	-0.925678	Stable
MSTRG.51418	-0.557148	-5.22711	-3.31234	0.00108741	0.0534735	-0.926071	Down
MSTRG.61637	0.502623	-5.1759	3.31742	0.00106878	0.0528763	-0.927536	Up
MSTRG.27332|C1QBP	-0.241054	4.97776	-3.38362	0.000851811	0.0461976	-0.929269	Stable
MSTRG.34371|MIR512-1	0.253607	-5.42759	3.30938	0.00109839	0.053757	-0.929387	Stable
MSTRG.3004|USP33	-0.247577	4.75013	-3.37964	0.000863606	0.0464813	-0.929435	Stable
MSTRG.34667|ZNF416	-0.179989	3.05075	-3.35063	0.000954207	0.049411	-0.930217	Stable
MSTRG.49999	-0.15553	4.68093	-3.37829	0.000867629	0.0465721	-0.930293	Stable
ENSG00000236491.1|ENSG00000236491	0.412251	-5.34298	3.30845	0.00110186	0.0537647	-0.932063	Up
MSTRG.4373|H2AC21	-0.202226	4.71905	-3.37804	0.000868376	0.0465721	-0.932925	Stable
MSTRG.57601|CCZ1B	-0.177001	4.61911	-3.37624	0.000873801	0.0467038	-0.933305	Stable
MSTRG.57493|ENSG00000287665	0.251023	1.25681	3.3186	0.00106452	0.0527911	-0.935059	Stable
MSTRG.23763	-0.937244	-3.11164	-3.46701	0.000636918	0.0395356	-0.935379	Down
MSTRG.25241	0.679323	-1.37449	3.33167	0.00101815	0.0513868	-0.937132	Up
MSTRG.43521|POLR2F	-0.153115	3.91229	-3.36235	0.000916592	0.048266	-0.939214	Stable
MSTRG.46221|GTF2E1	-0.194783	4.81843	-3.37763	0.000869604	0.0465721	-0.939596	Stable
MSTRG.62206|TMEM64	-0.217647	4.69363	-3.37531	0.000876593	0.0468028	-0.940012	Stable
MSTRG.44070|IL17REL	0.919065	-1.57649	3.34013	0.000989129	0.0505882	-0.940186	Up
MSTRG.16712	-0.174893	5.06883	-3.3817	0.000857504	0.0463718	-0.940557	Stable
MSTRG.66417	0.284103	2.58463	3.33932	0.000991884	0.0506511	-0.941387	Stable
MSTRG.20132|FCF1	-0.226476	4.64438	-3.37361	0.000881755	0.0470029	-0.942658	Stable
MSTRG.56823|FBXO30	-0.242079	5.43423	-3.38685	0.000842372	0.045829	-0.944242	Stable
MSTRG.40329|MAPRE1	-0.153476	7.20381	-3.41865	0.000754401	0.0430533	-0.945314	Stable
MSTRG.34687|ZNF256	-0.214749	2.61836	-3.33684	0.00100031	0.050847	-0.94903	Stable
MSTRG.20165	0.135504	5.10554	3.37982	0.000863084	0.0464801	-0.949525	Stable
MSTRG.65684|NAIF1	-0.120585	3.6595	-3.35414	0.000942799	0.0491858	-0.951507	Stable
MSTRG.46215	0.486654	0.653543	3.30514	0.0011143	0.0540755	-0.951583	Up
MSTRG.68589	0.525871	-2.48317	3.40009	0.000804633	0.0448098	-0.951645	Up
MSTRG.44293	-0.328387	2.37081	-3.33102	0.00102042	0.0514669	-0.952711	Down
MSTRG.60081|TRBV7-5	-0.311313	-0.795591	-3.30892	0.00110013	0.0537647	-0.953061	Down
MSTRG.53463	-1.50126	-0.349319	-3.30469	0.00111603	0.0541065	-0.953225	Down
MSTRG.49565	-0.978917	0.389082	-3.30117	0.00112943	0.0545345	-0.953908	Down
MSTRG.55002|ENSG00000289047	-0.214925	3.53846	-3.35112	0.000952607	0.049405	-0.954099	Stable
MSTRG.48583|RPL9	-0.745643	4.8176	-3.37205	0.000886494	0.0471408	-0.954305	Down
MSTRG.53325	0.163708	5.6209	3.38679	0.000842557	0.045829	-0.956296	Stable
MSTRG.14117|ENSG00000284634	-0.272002	0.970228	-3.30656	0.00110897	0.0538953	-0.956928	Stable
MSTRG.68759|ENSG00000237741	0.350253	-5.41172	3.29932	0.00113653	0.0546169	-0.957436	Up
MSTRG.24787|PKD1P4	0.311584	2.8662	3.33773	0.000997298	0.0507456	-0.961363	Up
MSTRG.48453	0.843326	-3.66342	3.47554	0.000618065	0.03885	-0.961941	Up
MSTRG.55823	-0.274197	7.87327	-3.42495	0.000738016	0.0426991	-0.964154	Stable
MSTRG.66114|ENSG00000255585	0.208714	3.74285	3.35148	0.000951427	0.049405	-0.965081	Stable
MSTRG.962	0.224073	1.27265	3.3085	0.00110169	0.0537647	-0.965641	Stable
ENSG00000154545.17|MAGED4	0.573511	-1.86758	3.34699	0.000966187	0.0497972	-0.965646	Up
MSTRG.37749|LINC01412	-0.865296	-3.34267	-3.46842	0.000633755	0.0394791	-0.965802	Down
MSTRG.36612|ST3GAL5-AS1	-0.241904	0.679955	-3.30008	0.00113361	0.0545345	-0.965947	Stable
MSTRG.39172	-1.96607	1.1381	-3.30137	0.00112867	0.0545345	-0.966035	Down
MSTRG.14934|DDX23	-0.190907	6.16257	-3.39215	0.000827077	0.0454279	-0.968779	Stable
MSTRG.35718	0.31527	2.2251	3.32292	0.00104896	0.0522143	-0.971668	Up
MSTRG.49100|ENSG00000288796	-0.620284	2.32961	-3.32193	0.00105252	0.0523521	-0.975972	Down
MSTRG.42621|PRODHLP	0.764971	-2.34044	3.37758	0.000869776	0.0465721	-0.976006	Up
ENSG00000289277.1|ENSG00000289277	-0.551294	-1.24387	-3.31462	0.00107904	0.0531669	-0.976826	Down
MSTRG.68302|STEEP1	-0.172508	3.98482	-3.35108	0.000952758	0.049405	-0.977754	Stable
MSTRG.94|MRPL20-AS1	-0.187375	3.98688	-3.35097	0.0009531	0.049405	-0.978122	Stable
MSTRG.28222	0.193177	6.61505	3.39742	0.000812118	0.0450262	-0.979623	Stable
MSTRG.20423	-1.09237	1.59259	-3.30587	0.00111156	0.0539687	-0.981183	Down
MSTRG.41770	0.193943	5.61274	3.37752	0.000869934	0.0465721	-0.984993	Stable
MSTRG.52041|TBCA	-0.203457	3.22544	-3.33559	0.0010046	0.0509089	-0.985275	Stable
MSTRG.41675	-1.52917	-3.40921	-3.42172	0.000746365	0.0428833	-0.987022	Down
MSTRG.67188	0.385098	-0.83859	3.29632	0.0011481	0.0548982	-0.987643	Up
MSTRG.11859	0.386262	6.44396	3.39064	0.000831407	0.0455275	-0.991684	Up
MSTRG.43502|LGALS2	-0.475033	3.87711	-3.34395	0.000976292	0.0501376	-0.992586	Down
MSTRG.2823|DNAJC6	-0.34502	2.54453	-3.32037	0.00105811	0.0525778	-0.994212	Down
MSTRG.60273	0.420209	-0.29864	3.28593	0.00118916	0.056043	-0.997084	Up
MSTRG.8798|TMEM254	-0.222635	2.29319	-3.31482	0.00107829	0.0531669	-0.997944	Stable
MSTRG.43|ENSG00000238009	0.198318	1.13868	3.29517	0.00115261	0.0550227	-0.998851	Stable
MSTRG.66171	-0.723494	-1.85184	-3.33915	0.000992446	0.0506539	-1.0004	Down
MSTRG.54310|PAK1IP1	-0.244691	2.41128	-3.31601	0.00107393	0.052997	-1.00067	Stable
MSTRG.19484|GMFB	-0.288986	6.10861	-3.38034	0.000861533	0.0464801	-1.00247	Stable
MSTRG.31821|WDR18	-0.161443	2.4677	-3.31599	0.00107399	0.052997	-1.0042	Stable
MSTRG.12965|LINC02764	0.5908	-1.49203	3.31153	0.0010904	0.0535943	-1.00483	Up
MSTRG.22221|SLC27A2	0.407196	0.117758	3.28279	0.00120185	0.05655	-1.00503	Up
MSTRG.38059	-0.174398	7.31204	-3.40091	0.000802359	0.0447815	-1.00798	Stable
MSTRG.25898|COQ9	-0.127238	4.20585	-3.34509	0.000972501	0.0500199	-1.00804	Stable
MSTRG.19165	-0.243607	4.68558	-3.35324	0.000945728	0.0492535	-1.00805	Stable
MSTRG.14948|Y_RNA	0.46599	-3.27448	3.44998	0.000676168	0.0410018	-1.00832	Up
MSTRG.42638	0.195299	3.31483	3.32858	0.00102894	0.0516379	-1.0128	Stable
MSTRG.29690|ERN1	0.357037	5.09139	3.35884	0.000927707	0.0487225	-1.01477	Up
MSTRG.46216|NDUFB4	-0.207497	4.35614	-3.3452	0.000972133	0.0500199	-1.01534	Stable
MSTRG.27251|VMO1	-0.705237	-0.482486	-3.28176	0.00120603	0.0566239	-1.01596	Down
MSTRG.43324|FBXO7	-0.292696	8.99338	-3.42879	0.000728187	0.0424454	-1.01843	Stable
ENSG00000248364.1|OR7E86P	0.488254	-5.13616	3.28715	0.00118429	0.0558665	-1.01877	Up
MSTRG.18897|DAD1	-0.227016	5.37618	-3.36149	0.000919291	0.0483825	-1.02032	Stable
MSTRG.23559|MIR6766	0.268241	-1.21129	3.29461	0.0011548	0.0550488	-1.02065	Stable
MSTRG.47037|PA2G4P4	-0.196954	2.80911	-3.31604	0.00107384	0.052997	-1.02252	Stable
MSTRG.48226|ENSG00000287117	0.475015	-0.486502	3.27804	0.00122126	0.0569631	-1.02316	Up
MSTRG.23287	0.151997	5.61006	3.36507	0.000908053	0.047943	-1.02362	Stable
MSTRG.67436|FAAH2	0.714562	-0.0982747	3.27591	0.00123005	0.0569974	-1.02367	Up
MSTRG.31823	0.339867	0.576473	3.27944	0.00121547	0.0568355	-1.02376	Up
MSTRG.39892|LCDR	-0.196165	2.40293	-3.30824	0.00110267	0.0537647	-1.02389	Stable
MSTRG.46800	0.19118	3.99055	3.33639	0.00100187	0.0508658	-1.02446	Stable
MSTRG.39917	0.323931	1.77693	3.29713	0.00114496	0.0548157	-1.02482	Up
MSTRG.51463	-0.625449	-2.15289	-3.3498	0.00095692	0.0495	-1.02484	Down
MSTRG.15897|NDUFA12	-0.166436	4.9433	-3.35243	0.000948359	0.0493389	-1.02486	Stable
MSTRG.35357|OST4	-0.258923	5.63594	-3.3641	0.000911106	0.048041	-1.02657	Stable
MSTRG.56168|RPL23AP50	0.500741	-1.39301	3.29794	0.00114185	0.0546931	-1.02954	Up
MSTRG.29674	-0.194846	4.9909	-3.35154	0.000951237	0.049405	-1.03009	Stable
MSTRG.55745|CD109	-0.339302	1.67487	-3.29207	0.00116474	0.0553728	-1.03209	Down
MSTRG.26920|ZFPM1	0.214544	2.01872	3.29808	0.00114131	0.0546931	-1.0348	Stable
MSTRG.23599|CIB1	-0.179722	5.01365	-3.35026	0.000955437	0.0494489	-1.03537	Stable
MSTRG.6806|COA6	-0.204402	2.66567	-3.30906	0.00109958	0.0537647	-1.03571	Stable
MSTRG.20514|MOAP1	-0.153479	5.40185	-3.357	0.000933592	0.0489541	-1.03603	Stable
MSTRG.67517	0.480136	-5.13257	3.27985	0.00121382	0.0568023	-1.03631	Up
MSTRG.60430|RBM33-DT	-0.351353	2.46523	-3.30482	0.00111553	0.0541065	-1.03672	Down
MSTRG.19311|FKBP3	-0.413866	2.23069	-3.3003	0.00113275	0.0545345	-1.03697	Down
MSTRG.4834|TTC24	0.441471	0.712798	3.2763	0.00122841	0.0569974	-1.03728	Up
ENSG00000276650.1|ENSG00000276650	0.222206	-5.52525	3.27261	0.00124377	0.0574752	-1.04142	Stable
MSTRG.20180|ENSG00000259103	0.30244	-0.311372	3.26996	0.00125492	0.0576956	-1.0421	Up
MSTRG.59667	0.436429	-0.500608	3.27131	0.00124922	0.0575477	-1.04225	Up
MSTRG.30148	0.201242	6.6698	3.37847	0.000867105	0.0465708	-1.04258	Stable
MSTRG.16306|TCTN1	-0.185663	3.63803	-3.3235	0.0010469	0.0521507	-1.04404	Stable
ENSG00000187243.17|MAGED4B	0.492788	-1.04959	3.27988	0.00121369	0.0568023	-1.04636	Up
MSTRG.50560|SNX25	-0.208076	3.85123	-3.32587	0.00103848	0.0519132	-1.04797	Stable
MSTRG.6821|LNCATV	0.407417	0.997315	3.27637	0.00122815	0.0569974	-1.04803	Up
MSTRG.14328|DERA	-0.166339	4.08288	-3.32987	0.00102443	0.0516218	-1.04816	Stable
MSTRG.4780|MIR555	0.236825	-3.184	3.42816	0.000729811	0.042471	-1.04826	Stable
MSTRG.21967|ENSG00000278493	0.470878	-1.41264	3.29112	0.00116851	0.0554339	-1.04994	Up
MSTRG.3840	0.366312	5.15563	3.34846	0.000961329	0.0496098	-1.05056	Up
MSTRG.32922	0.228009	7.23505	3.38648	0.000843435	0.0458432	-1.05057	Stable
[truncated: 97,631 more rows]

## Sheet: S28
Table S28. V06_DE_linear_transcripts
X	logFC	AveExpr	t	P.Value	adj.P.Val	B	diffexpressed
MSTRG.39156	-0.469002	6.84524	-8.53071	3.9e-15	3.88e-10	23.8175	Down
MSTRG.10837|LDHA	-0.328949	6.11837	-7.82225	3.12e-13	1.55e-08	19.5787	Down
MSTRG.52970|HNRNPA0	-0.406062	5.74491	-7.71794	5.85e-13	1.64e-08	18.9622	Down
MSTRG.34149|NAPSB	-0.750714	4.51245	-7.69844	6.58e-13	1.64e-08	18.7884	Down
MSTRG.18762|APEX1	-0.53432	3.91023	-7.54659	1.63e-12	3.25e-08	17.8896	Down
MSTRG.34149|ENSG00000291230	-0.848468	2.61328	-7.35145	5.17e-12	8.58e-08	16.6681	Down
MSTRG.57099|EZR	-0.354491	7.19346	-7.29924	7.02e-12	9.99e-08	16.605	Down
MSTRG.34451|PRPF31	-0.303002	4.90075	-7.16368	1.54e-11	1.92e-07	15.8091	Down
MSTRG.11597|FEN1	-0.360529	3.17155	-7.11746	2.02e-11	2.23e-07	15.4633	Down
MSTRG.11621	-0.453725	6.52824	-7.0016	3.92e-11	3.9e-07	14.949	Down
MSTRG.58486|CCT6A	-0.548888	4.71803	-6.92776	5.97e-11	4.57e-07	14.5157	Down
MSTRG.66785	-0.537837	1.97817	-6.95595	5.08e-11	4.57e-07	14.4567	Down
MSTRG.15767|LINC02458	0.857292	1.44685	6.93872	5.61e-11	4.57e-07	14.3067	Up
MSTRG.48586|UGDH	-0.342648	3.42403	-6.79474	1.26e-10	9e-07	13.7523	Down
MSTRG.14407|ETNK1	-0.483829	7.42871	-6.76811	1.47e-10	9.75e-07	13.6795	Down
MSTRG.1273|NUDC	-0.350542	4.20448	-6.71846	1.94e-10	1.21e-06	13.3833	Down
MSTRG.19346|ARF6	-0.31089	7.44749	-6.68725	2.31e-10	1.3e-06	13.2453	Down
MSTRG.9695|EIF3A	-0.412629	6.77412	-6.68412	2.35e-10	1.3e-06	13.2333	Down
MSTRG.28767|SMARCE1	-0.277319	5.67295	-6.627	3.22e-10	1.57e-06	12.9286	Stable
MSTRG.51981	-0.631844	4.56305	-6.62226	3.31e-10	1.57e-06	12.8859	Down
MSTRG.64287|KLF9	-0.374662	5.2966	-6.58918	3.97e-10	1.8e-06	12.7259	Down
MSTRG.29144|CBX1	-0.329929	5.76454	-6.49182	6.77e-10	2.85e-06	12.2199	Down
MSTRG.42176|ZBTB21	-0.37035	4.56703	-6.48406	7.07e-10	2.85e-06	12.1669	Down
MSTRG.32826	-0.82854	3.51679	-6.48167	7.16e-10	2.85e-06	12.1201	Down
MSTRG.38178|ATP5MC3	-0.335757	5.18324	-6.45657	8.21e-10	3.14e-06	12.0333	Down
MSTRG.22636|PPIB	-0.333547	6.47325	-6.45014	8.5e-10	3.14e-06	12.0017	Down
MSTRG.34030|EMP3	-0.410699	6.64725	-6.43746	9.11e-10	3.15e-06	11.9347	Down
MSTRG.34974|YWHAQ	-0.295932	6.36023	-6.43657	9.16e-10	3.15e-06	11.9317	Stable
MSTRG.52245|LYSMD3	-0.672603	4.77604	-6.42248	9.88e-10	3.28e-06	11.8516	Down
MSTRG.32126|GTF2F1	-0.256075	5.04806	-6.4069	1.08e-09	3.37e-06	11.7755	Stable
MSTRG.24443|CARHSP1	-0.267144	5.04015	-6.39719	1.13e-09	3.42e-06	11.7255	Stable
MSTRG.53320|ZNF300	-0.483034	2.41779	-6.40579	1.08e-09	3.37e-06	11.6701	Down
MSTRG.16362|PTPN11	-0.243678	6.57341	-6.37886	1.25e-09	3.67e-06	11.631	Stable
MSTRG.48570|TMEM156	-0.380525	3.14426	-6.37056	1.31e-09	3.73e-06	11.5404	Down
MSTRG.55031|RING1	-0.263633	3.87483	-6.33585	1.58e-09	4.3e-06	11.3917	Stable
MSTRG.36947|EIF5B	-0.279887	5.17875	-6.33026	1.63e-09	4.3e-06	11.3832	Stable
MSTRG.29681|FTSJ3	-0.307563	4.83022	-6.32538	1.67e-09	4.3e-06	11.3554	Down
MSTRG.10639|CTR9	-0.230792	6.02044	-6.32074	1.71e-09	4.3e-06	11.3351	Stable
MSTRG.9517|SMC3	-0.391864	5.94044	-6.31221	1.79e-09	4.3e-06	11.2917	Down
MSTRG.18173|MZT1	-0.59959	2.95268	-6.31011	1.81e-09	4.3e-06	11.2233	Down
MSTRG.64902	-0.517539	2.19742	-6.31683	1.75e-09	4.3e-06	11.2033	Down
MSTRG.52424	-0.269836	4.00365	-6.28579	2.07e-09	4.79e-06	11.1411	Stable
MSTRG.54276|RIOK1	-0.317345	4.18773	-6.25144	2.48e-09	5.54e-06	10.9712	Down
MSTRG.2889|SERBP1	-0.333142	4.80501	-6.24857	2.52e-09	5.54e-06	10.9648	Down
MSTRG.4516|VPS72	-0.24093	3.989	-6.2372	2.68e-09	5.68e-06	10.8958	Stable
MSTRG.3411|EXTL2	-0.412633	2.02516	-6.2458	2.56e-09	5.54e-06	10.836	Down
MSTRG.11557|PRPF19	-0.374052	4.81461	-6.20367	3.2e-09	6.63e-06	10.7381	Down
MSTRG.56060	-0.434684	5.29723	-6.18992	3.44e-09	6.63e-06	10.6709	Down
MSTRG.3023|DNAJB4	-0.454372	3.35893	-6.19538	3.35e-09	6.63e-06	10.6681	Down
MSTRG.7846|ITGB1	-0.49966	7.60439	-6.18901	3.46e-09	6.63e-06	10.6431	Down
MSTRG.68320|RNF113A	-0.32472	4.09043	-6.17585	3.71e-09	6.98e-06	10.5898	Down
MSTRG.49051|UTP3	-0.422193	4.35905	-6.16359	3.96e-09	7.31e-06	10.5322	Down
MSTRG.17774|KBTBD6	-0.360822	4.44715	-6.14639	4.34e-09	7.86e-06	10.4474	Down
MSTRG.55513|MMUT	-0.385731	4.236	-6.13911	4.51e-09	8.02e-06	10.4084	Down
MSTRG.61334|MAK16	-0.302536	4.719	-6.1197	4.99e-09	8.58e-06	10.3166	Down
MSTRG.453|ENO1	-0.28291	8.38688	-6.12092	4.96e-09	8.58e-06	10.2791	Stable
MSTRG.41513|PRPF6	-0.408499	5.67814	-6.10673	5.35e-09	8.98e-06	10.2522	Down
MSTRG.51389|HMGCS1	-0.329806	4.85925	-6.10459	5.41e-09	8.98e-06	10.242	Down
ENSG00000291059.1|CLEC4OP	1.92891	-3.60562	6.6238	3.28e-10	1.57e-06	10.182	Up
MSTRG.65043|SMC2	-0.484528	3.97626	-6.09425	5.71e-09	9.18e-06	10.1812	Down
MSTRG.37267	-1.3449	2.52405	-6.09779	5.6e-09	9.15e-06	10.1313	Down
MSTRG.18801|SUPT16H	-0.462275	5.79069	-6.07329	6.37e-09	9.45e-06	10.0844	Down
MSTRG.43668|XRCC6	-0.336621	7.61659	-6.07693	6.25e-09	9.45e-06	10.0754	Down
MSTRG.43502|LGALS2	-1.06987	3.63693	-6.07485	6.32e-09	9.45e-06	10.0753	Down
MSTRG.49005	-0.323988	7.394	-6.07112	6.45e-09	9.45e-06	10.0508	Down
MSTRG.49029	-0.377273	7.26047	-6.06239	6.75e-09	9.74e-06	10.0099	Down
MSTRG.58971	-0.832135	-0.338676	-6.19402	3.37e-09	6.63e-06	9.9769	Down
MSTRG.38063|CFAP210	-0.48315	1.26797	-6.0787	6.2e-09	9.45e-06	9.92398	Down
MSTRG.22035|MFAP1	-0.370103	5.20461	-6.03976	7.6e-09	1.08e-05	9.92009	Down
MSTRG.22296|MAPK6	-0.388065	4.18926	-6.03002	7.99e-09	1.12e-05	9.86729	Down
MSTRG.54973|RNF5	-0.332723	4.77822	-6.02048	8.4e-09	1.14e-05	9.82443	Down
MSTRG.59453|DNAJB9	-0.498599	4.27231	-6.01933	8.45e-09	1.14e-05	9.81536	Down
MSTRG.37317|INSIG2	-0.663186	2.82853	-6.02572	8.17e-09	1.13e-05	9.80908	Down
MSTRG.40315|KIF3B	-0.212913	5.3937	-6.00783	8.97e-09	1.19e-05	9.76131	Stable
MSTRG.27855	0.688914	0.151669	6.08239	6.08e-09	9.45e-06	9.73493	Up
MSTRG.20152|TMED10	-0.298931	6.84216	-6.00151	9.27e-09	1.22e-05	9.71345	Stable
MSTRG.22688	-0.457391	3.84949	-5.99844	9.42e-09	1.22e-05	9.70734	Down
MSTRG.61812|ARMC1	-0.334699	4.74557	-5.98192	1.03e-08	1.29e-05	9.63448	Down
MSTRG.59372	-0.455612	2.17844	-5.99459	9.61e-09	1.23e-05	9.62245	Down
MSTRG.62045|TPD52	-0.3246	4.49202	-5.96502	1.12e-08	1.38e-05	9.55062	Down
MSTRG.14394|CMAS	-0.43191	4.12638	-5.95894	1.16e-08	1.38e-05	9.51794	Down
MSTRG.22447	0.617546	5.31223	5.95723	1.17e-08	1.38e-05	9.51161	Up
MSTRG.1952|ZMPSTE24-DT	-0.516167	2.46612	-5.96176	1.14e-08	1.38e-05	9.48234	Down
MSTRG.15546|MDM1	-0.45069	4.0581	-5.94225	1.26e-08	1.46e-05	9.43579	Down
MSTRG.47213	-0.51304	5.90129	-5.94053	1.27e-08	1.46e-05	9.42592	Down
MSTRG.37192	0.472764	5.35576	5.93389	1.32e-08	1.48e-05	9.39683	Up
MSTRG.31421	-0.461141	5.85663	-5.93317	1.32e-08	1.48e-05	9.39013	Down
MSTRG.26396	0.418595	1.85424	5.94734	1.23e-08	1.44e-05	9.38114	Up
MSTRG.19484|GMFB	-0.583872	5.98077	-5.9204	1.41e-08	1.54e-05	9.32629	Down
MSTRG.68340|ZBTB33	-0.446348	5.45001	-5.91795	1.43e-08	1.54e-05	9.31902	Down
MSTRG.39684|TRMT6	-0.2847	3.95784	-5.9172	1.44e-08	1.54e-05	9.31319	Stable
MSTRG.66644|AP1S2	-0.673323	5.68717	-5.91687	1.44e-08	1.54e-05	9.31215	Down
MSTRG.65266|PRPF4	-0.246602	5.051	-5.9139	1.46e-08	1.55e-05	9.30109	Stable
MSTRG.57256	0.53792	3.61664	5.90911	1.5e-08	1.57e-05	9.27102	Up
MSTRG.55160|STK38	-0.49289	6.2944	-5.90262	1.55e-08	1.58e-05	9.23467	Down
MSTRG.16712	-0.299157	5.00877	-5.89985	1.57e-08	1.58e-05	9.23269	Stable
MSTRG.41341	0.542051	4.18116	5.89504	1.61e-08	1.58e-05	9.20851	Up
MSTRG.9703|GRK5	-0.288253	5.08891	-5.89465	1.61e-08	1.58e-05	9.20709	Stable
MSTRG.47002	-0.530019	0.413155	-5.96218	1.14e-08	1.38e-05	9.19729	Down
MSTRG.20305|CEP128	-0.368545	4.51521	-5.89219	1.63e-08	1.58e-05	9.1955	Down
MSTRG.33400|ZNF146	-0.455449	5.24346	-5.88713	1.68e-08	1.58e-05	9.16981	Down
MSTRG.14823|SLC38A2	-0.480708	6.81835	-5.89003	1.65e-08	1.58e-05	9.16388	Down
MSTRG.19501	-0.558593	4.91895	-5.8846	1.7e-08	1.58e-05	9.15879	Down
MSTRG.5790|RGS18	-0.932978	6.29891	-5.88511	1.69e-08	1.58e-05	9.15002	Down
MSTRG.33536|EIF3K	-0.270581	6.07471	-5.8833	1.71e-08	1.58e-05	9.14271	Stable
MSTRG.14453|ENSG00000274987	-0.463757	1.78895	-5.90032	1.57e-08	1.58e-05	9.1388	Down
MSTRG.19132|SPTSSA	-0.426587	3.37217	-5.88106	1.73e-08	1.58e-05	9.12846	Down
MSTRG.49616|SGMS2	-0.453784	4.96443	-5.87759	1.76e-08	1.59e-05	9.1246	Down
MSTRG.29495|SKA2	-0.450234	2.99528	-5.88087	1.73e-08	1.58e-05	9.11728	Down
MSTRG.25842|NUDT21	-0.405572	6.15321	-5.87463	1.79e-08	1.6e-05	9.0995	Down
MSTRG.31365|RAB27B	-0.590898	5.45757	-5.86385	1.89e-08	1.66e-05	9.05524	Down
MSTRG.2889	-0.302412	7.6721	-5.87136	1.82e-08	1.62e-05	9.05253	Down
MSTRG.15473|LEMD3	-0.416026	5.64032	-5.8466	2.06e-08	1.79e-05	8.9694	Down
MSTRG.17769|WBP4	-0.398065	3.52488	-5.83938	2.14e-08	1.84e-05	8.93128	Down
MSTRG.55536|MCM3	-0.242877	5.12317	-5.82983	2.25e-08	1.89e-05	8.89214	Stable
MSTRG.61454|TM2D2	-0.280085	4.01725	-5.82935	2.25e-08	1.89e-05	8.88933	Stable
MSTRG.29790|PSMD12	-0.25413	5.54169	-5.82351	2.32e-08	1.91e-05	8.85813	Stable
MSTRG.5813	-0.827239	4.38492	-5.82249	2.33e-08	1.91e-05	8.85787	Down
MSTRG.41722	-0.47929	2.60111	-5.82748	2.27e-08	1.89e-05	8.84731	Down
MSTRG.41015	0.681544	1.55399	5.83544	2.18e-08	1.86e-05	8.82616	Up
MSTRG.41889	0.45579	2.64862	5.81963	2.37e-08	1.92e-05	8.8178	Up
MSTRG.56286|GTF3C6	-0.340214	3.45365	-5.80687	2.53e-08	2.03e-05	8.77467	Down
MSTRG.46954|P2RY1	-0.446229	3.04516	-5.80558	2.54e-08	2.03e-05	8.75901	Down
MSTRG.51651|ERCC8	-0.420316	4.81655	-5.79526	2.68e-08	2.1e-05	8.72696	Down
MSTRG.20330|GTF2A1	-0.346292	5.93126	-5.79697	2.66e-08	2.1e-05	8.72509	Down
MSTRG.65267|POLE3	-0.299245	5.10046	-5.79226	2.72e-08	2.12e-05	8.71103	Stable
MSTRG.18967|DHRS4	-0.347422	3.66671	-5.78895	2.77e-08	2.12e-05	8.69221	Down
MSTRG.57601|CCZ1B	-0.304326	4.55888	-5.78776	2.78e-08	2.12e-05	8.69142	Down
MSTRG.7262|RBM17	-0.234601	5.09878	-5.78604	2.81e-08	2.12e-05	8.68103	Stable
MSTRG.6404|IARS2	-0.256713	5.85079	-5.78646	2.8e-08	2.12e-05	8.67523	Stable
MSTRG.27749|ZNF624	-0.494238	3.21643	-5.78244	2.86e-08	2.14e-05	8.65305	Down
MSTRG.37189	0.411002	5.44469	5.77944	2.9e-08	2.16e-05	8.64525	Up
MSTRG.50729|NDUFS6	-0.351527	3.45872	-5.77238	3.01e-08	2.2e-05	8.61036	Down
MSTRG.55242|GLO1	-0.359932	4.72435	-5.76933	3.06e-08	2.2e-05	8.60278	Down
MSTRG.24507|NUBP1	-0.268425	4.4989	-5.76742	3.09e-08	2.2e-05	8.59397	Stable
MSTRG.58589|ZNF273	-0.520736	3.25871	-5.76775	3.08e-08	2.2e-05	8.58411	Down
MSTRG.9457|SFR1	-0.477489	2.22041	-5.76682	3.1e-08	2.2e-05	8.54141	Down
MSTRG.24685	-0.725955	4.49575	-5.74897	3.39e-08	2.38e-05	8.50587	Down
MSTRG.22862|HMGB1P6	-0.538129	2.34396	-5.75076	3.36e-08	2.37e-05	8.47205	Down
MSTRG.16619|DYNLL1	-0.340015	4.47127	-5.74064	3.54e-08	2.41e-05	8.46612	Down
MSTRG.5605|CACNA1E	0.475579	3.3744	5.74074	3.53e-08	2.41e-05	8.46075	Up
MSTRG.56061|TSTD3	-0.318059	4.44407	-5.73825	3.58e-08	2.41e-05	8.45471	Down
MSTRG.63964	-0.284053	5.0679	-5.73789	3.59e-08	2.41e-05	8.45039	Stable
MSTRG.63514	-0.595681	7.14453	-5.74342	3.49e-08	2.41e-05	8.44379	Down
MSTRG.15623|THAP2	-0.425484	3.19398	-5.73668	3.61e-08	2.41e-05	8.43605	Down
MSTRG.8033|HNRNPF	-0.260916	7.56402	-5.73955	3.56e-08	2.41e-05	8.4131	Stable
MSTRG.25690	0.369111	4.78242	5.72845	3.76e-08	2.49e-05	8.40652	Up
MSTRG.60233|PDIA4	-0.302371	5.41861	-5.72762	3.78e-08	2.49e-05	8.39799	Down
ENSG00000164114.19|MAP9	-0.590049	2.71326	-5.71976	3.93e-08	2.56e-05	8.34224	Down
MSTRG.39142	-0.369561	5.46179	-5.71573	4.01e-08	2.58e-05	8.34076	Down
MSTRG.32923|ZNF738	-0.312419	3.84834	-5.7138	4.05e-08	2.59e-05	8.33681	Down
MSTRG.37190	0.487427	3.88321	5.70573	4.22e-08	2.68e-05	8.29943	Up
MSTRG.57255	0.431707	3.9521	5.70347	4.27e-08	2.69e-05	8.28897	Up
MSTRG.56663	-0.31745	8.10578	-5.71658	3.99e-08	2.58e-05	8.28718	Down
MSTRG.51401|NNT-AS1	-0.277035	3.28133	-5.70114	4.32e-08	2.7e-05	8.27055	Stable
MSTRG.20934|BAG5	-0.248073	5.93064	-5.69596	4.43e-08	2.76e-05	8.23937	Stable
MSTRG.52900	-0.227466	6.66535	-5.6946	4.46e-08	2.76e-05	8.21863	Stable
MSTRG.23635|UNC45A	-0.252042	4.77116	-5.68012	4.8e-08	2.9e-05	8.17729	Stable
MSTRG.34950|ID2	-0.329054	5.47946	-5.68074	4.78e-08	2.9e-05	8.17366	Down
MSTRG.38556|C2orf69	-0.389014	4.02244	-5.67891	4.83e-08	2.9e-05	8.17269	Down
MSTRG.47776|FBXO45	-0.386012	3.90643	-5.67701	4.87e-08	2.91e-05	8.16321	Down
MSTRG.29401|COIL	-0.302752	4.16828	-5.67418	4.94e-08	2.93e-05	8.15072	Down
MSTRG.20132|FCF1	-0.402395	4.56418	-5.67093	5.02e-08	2.96e-05	8.13485	Down
MSTRG.59134|SEM1	-0.379943	4.1084	-5.66888	5.07e-08	2.96e-05	8.12558	Down
MSTRG.53330	-0.241399	7.99707	-5.67981	4.8e-08	2.9e-05	8.11307	Stable
MSTRG.35110	-1.46367	1.46639	-5.69343	4.49e-08	2.76e-05	8.10685	Down
MSTRG.53005	-0.484269	6.27059	-5.66853	5.08e-08	2.96e-05	8.10313	Down
MSTRG.45978|IFT57	-0.424452	3.81144	-5.65603	5.41e-08	3.14e-05	8.06393	Down
MSTRG.51664|SMIM15	-0.401804	4.77536	-5.6537	5.48e-08	3.14e-05	8.05236	Down
MSTRG.36220|ETAA1	-0.61095	3.68748	-5.65335	5.49e-08	3.14e-05	8.0502	Down
MSTRG.44997|KIAA1143	-0.276623	5.89359	-5.64763	5.64e-08	3.18e-05	8.00997	Stable
MSTRG.51527|GZMA	-0.668785	4.04901	-5.64433	5.74e-08	3.21e-05	8.00977	Down
MSTRG.10934|SVIP	-0.519059	4.66555	-5.64327	5.77e-08	3.21e-05	8.00388	Down
MSTRG.19311|FKBP3	-0.761207	2.09195	-5.65079	5.56e-08	3.16e-05	7.98947	Down
MSTRG.45015	-0.468405	5.78936	-5.63847	5.91e-08	3.23e-05	7.96875	Down
MSTRG.46732	-0.311377	6.59133	-5.63983	5.87e-08	3.23e-05	7.95922	Down
MSTRG.52361|RIOK2	-0.411567	4.43052	-5.63354	6.06e-08	3.28e-05	7.95897	Down
MSTRG.6287|SLC30A1	-0.508149	5.61918	-5.63514	6.01e-08	3.27e-05	7.95573	Down
MSTRG.39172|PTMA	-0.294856	7.63087	-5.64104	5.83e-08	3.23e-05	7.93836	Stable
MSTRG.64250	-0.301062	5.56961	-5.62445	6.34e-08	3.41e-05	7.90543	Down
MSTRG.15760|TMTC3	-0.461948	4.65327	-5.62126	6.44e-08	3.44e-05	7.90024	Down
MSTRG.14403|C2CD5	-0.395451	4.62509	-5.62052	6.46e-08	3.44e-05	7.89688	Down
MSTRG.47546|ENSG00000263826	-0.269817	3.93289	-5.61704	6.58e-08	3.47e-05	7.8817	Stable
MSTRG.2783|ITGB3BP	-0.427233	3.32736	-5.61705	6.58e-08	3.47e-05	7.87696	Down
MSTRG.55506|CD2AP	-0.373885	5.44471	-5.61051	6.79e-08	3.56e-05	7.84156	Down
MSTRG.53681|UBTD2	-0.306193	3.07407	-5.60216	7.08e-08	3.68e-05	7.80411	Down
MSTRG.44117|RPL23AP7	-0.365063	2.98438	-5.60073	7.13e-08	3.68e-05	7.7956	Down
MSTRG.17677	-0.42561	6.09594	-5.60191	7.09e-08	3.68e-05	7.79022	Down
MSTRG.44788	-0.237133	4.10073	-5.59328	7.4e-08	3.78e-05	7.77074	Stable
MSTRG.5817|GLRX2	-0.343634	4.96411	-5.59082	7.49e-08	3.79e-05	7.75467	Down
MSTRG.15931|SNRPF	-0.422722	2.92245	-5.59125	7.48e-08	3.79e-05	7.75013	Down
MSTRG.12607	-0.503779	4.71214	-5.58888	7.57e-08	3.81e-05	7.74793	Down
MSTRG.10613|WEE1	-0.338063	3.31956	-5.58592	7.68e-08	3.83e-05	7.73229	Down
MSTRG.1935|BMP8A	0.548545	1.77712	5.59495	7.34e-08	3.77e-05	7.72707	Up
MSTRG.45835|CRYBG3	-0.323743	5.56655	-5.58545	7.69e-08	3.83e-05	7.72165	Down
MSTRG.10751|MORF4L1P3	0.245716	-1.79173	5.84747	2.05e-08	1.79e-05	7.71828	Stable
MSTRG.45983|CIP2A	-0.478249	2.97691	-5.57062	8.28e-08	4.08e-05	7.65562	Down
MSTRG.11126|TRIM44	-0.187196	6.75482	-5.57123	8.26e-08	4.08e-05	7.62996	Stable
MSTRG.3565	-0.347556	4.86286	-5.56295	8.6e-08	4.2e-05	7.62514	Down
MSTRG.3564	-0.4131	4.44065	-5.56048	8.71e-08	4.22e-05	7.61683	Down
MSTRG.4680	-0.313281	5.37325	-5.55936	8.76e-08	4.22e-05	7.60212	Down
MSTRG.44428	0.606244	1.78797	5.56395	8.56e-08	4.2e-05	7.58647	Up
MSTRG.4732|UBE2Q1	-0.20783	5.23232	-5.55138	9.11e-08	4.36e-05	7.56653	Stable
MSTRG.53536|NUDCD2	-0.29221	4.46771	-5.54318	9.49e-08	4.52e-05	7.53603	Stable
MSTRG.33453|ZNF345	-0.347884	3.48919	-5.53818	9.72e-08	4.59e-05	7.51283	Down
MSTRG.7267	0.63015	5.44786	5.54	9.64e-08	4.57e-05	7.50822	Up
MSTRG.19480|CNIH1	-0.346034	4.40502	-5.53408	9.92e-08	4.61e-05	7.49415	Down
MSTRG.50128	-0.387	3.27405	-5.53438	9.91e-08	4.61e-05	7.49327	Down
MSTRG.51212|DNAJC21	-0.355944	5.49397	-5.53535	9.86e-08	4.61e-05	7.48809	Down
MSTRG.53438	-0.264111	4.83834	-5.53109	1.01e-07	4.62e-05	7.47667	Stable
MSTRG.46785|ATP1B3	-0.288403	3.82692	-5.52805	1.02e-07	4.65e-05	7.46743	Stable
MSTRG.22186|EID1	-0.425345	6.16284	-5.53261	9.99e-08	4.61e-05	7.46299	Down
MSTRG.6401	-0.313933	6.35137	-5.53299	9.98e-08	4.61e-05	7.46023	Down
MSTRG.26129|NUTF2	-0.257914	4.29261	-5.52622	1.03e-07	4.67e-05	7.45817	Stable
MSTRG.15115|KRT1	1.10327	2.19524	5.53039	1.01e-07	4.62e-05	7.45447	Up
MSTRG.21730	1.8122	-4.38346	5.88815	1.67e-08	1.58e-05	7.41387	Up
MSTRG.33279|UBA2	-0.321162	5.69015	-5.51993	1.06e-07	4.77e-05	7.41266	Down
MSTRG.37817|ARL5A	-0.409715	6.46231	-5.52312	1.05e-07	4.72e-05	7.4118	Down
MSTRG.37637|MCM6	-0.302344	4.08889	-5.5114	1.11e-07	4.92e-05	7.3903	Down
MSTRG.59002|CROT	-0.309239	3.90751	-5.50658	1.14e-07	4.99e-05	7.36833	Down
MSTRG.56063|ASCC3	-0.514549	5.91787	-5.51076	1.11e-07	4.92e-05	7.36621	Down
MSTRG.31335|MEX3C	-0.284413	6.38056	-5.51038	1.12e-07	4.92e-05	7.35365	Stable
MSTRG.36303|ANXA4	-0.291451	4.95979	-5.50239	1.16e-07	5.07e-05	7.34207	Stable
MSTRG.43696	-0.428534	1.55906	-5.51324	1.1e-07	4.91e-05	7.32947	Down
MSTRG.6453|TAF1A	-0.317271	3.15824	-5.49636	1.19e-07	5.17e-05	7.31736	Down
MSTRG.53410|MRPL22	-0.361958	3.42887	-5.49389	1.21e-07	5.19e-05	7.30844	Down
MSTRG.17547|MTIF3	-0.408457	2.56776	-5.49441	1.21e-07	5.19e-05	7.2966	Down
MSTRG.65048|NIPSNAP3A	-0.437759	3.92715	-5.4888	1.24e-07	5.28e-05	7.28639	Down
MSTRG.46834	-0.301176	3.73875	-5.48514	1.26e-07	5.33e-05	7.2695	Down
MSTRG.3087	-1.00066	2.65551	-5.48784	1.25e-07	5.28e-05	7.26525	Down
MSTRG.8023|BMS1	-0.253706	5.63732	-5.4842	1.27e-07	5.33e-05	7.24713	Stable
MSTRG.63889|RECK	-0.196013	3.45436	-5.47748	1.31e-07	5.46e-05	7.2335	Stable
MSTRG.57889|HIBADH	-0.294731	3.5134	-5.46757	1.38e-07	5.69e-05	7.1883	Stable
MSTRG.47280|ECT2	-0.525978	3.05662	-5.46545	1.39e-07	5.7e-05	7.17424	Down
MSTRG.3633|SLC16A1	-0.292691	3.81964	-5.46333	1.4e-07	5.71e-05	7.16944	Stable
MSTRG.68054|BEX4	-0.340212	3.47712	-5.46326	1.41e-07	5.71e-05	7.16837	Down
MSTRG.45890|TOMM70	-0.307214	5.70059	-5.46665	1.38e-07	5.69e-05	7.16473	Down
MSTRG.37949|PSMD14	-0.451564	4.50751	-5.46156	1.42e-07	5.74e-05	7.1583	Down
MSTRG.58614|ZNF92	-0.587409	3.44704	-5.45926	1.43e-07	5.77e-05	7.14968	Down
MSTRG.50381|HPF1	-0.427492	2.41528	-5.45871	1.44e-07	5.77e-05	7.12976	Down
MSTRG.25551|PHKB	-0.393642	5.73919	-5.45724	1.45e-07	5.79e-05	7.1207	Down
MSTRG.22223|HDC	1.87542	0.741186	5.47858	1.3e-07	5.46e-05	7.10588	Up
MSTRG.33547	-0.210037	6.52994	-5.45534	1.46e-07	5.82e-05	7.09341	Stable
MSTRG.65489|ZBTB6	-0.408113	5.29981	-5.44832	1.51e-07	6e-05	7.08737	Down
MSTRG.8085|ZNF22	-0.471598	4.06656	-5.4425	1.56e-07	6.1e-05	7.07352	Down
MSTRG.16866	-0.255852	9.11744	-5.46834	1.37e-07	5.69e-05	7.07246	Stable
MSTRG.65438|NDUFA8	-0.347787	2.9937	-5.44234	1.56e-07	6.1e-05	7.0687	Down
MSTRG.15502	-2.39254	-1.72244	-5.7736	2.99e-08	2.2e-05	7.05743	Down
MSTRG.15797|ATP2B1	-0.401698	6.45616	-5.44652	1.52e-07	6.03e-05	7.05513	Down
MSTRG.67470|SPIN4	-0.303886	2.8201	-5.43635	1.6e-07	6.23e-05	7.03897	Down
MSTRG.3681|NRAS	-0.291653	6.02234	-5.44061	1.57e-07	6.13e-05	7.03752	Stable
MSTRG.2500|MAGOH	-0.391386	3.33475	-5.43367	1.62e-07	6.27e-05	7.03255	Down
MSTRG.38174	-0.349403	6.73995	-5.43588	1.61e-07	6.23e-05	6.99825	Down
MSTRG.22983	0.315073	4.42474	5.42543	1.69e-07	6.48e-05	6.99209	Up
MSTRG.25290|HIRIP3	-0.264246	2.99328	-5.42518	1.69e-07	6.48e-05	6.99101	Stable
MSTRG.66916|DYNLT3	-0.662109	3.55846	-5.41357	1.79e-07	6.76e-05	6.94192	Down
MSTRG.67362|MAGED2	-0.285358	5.24584	-5.41628	1.77e-07	6.69e-05	6.94048	Stable
MSTRG.18378|MBNL2	-0.366239	5.34835	-5.41097	1.81e-07	6.79e-05	6.91458	Down
MSTRG.47358|ACTL6A	-0.283873	4.53019	-5.40528	1.86e-07	6.93e-05	6.89978	Stable
MSTRG.67926|EIF4A1P10	-0.35068	1.91544	-5.4118	1.81e-07	6.79e-05	6.89862	Down
MSTRG.29674|CCDC47	-0.245043	5.7333	-5.40822	1.84e-07	6.86e-05	6.89423	Stable
MSTRG.35422|PPP1CB	-0.515515	8.3061	-5.41877	1.75e-07	6.64e-05	6.87145	Down
MSTRG.68302|STEEP1	-0.281028	3.93226	-5.3978	1.93e-07	7.07e-05	6.86995	Stable
MSTRG.63954|SLC25A51	-0.216077	4.75402	-5.39788	1.93e-07	7.07e-05	6.86328	Stable
MSTRG.26608	0.547393	2.36399	5.39879	1.92e-07	7.07e-05	6.86227	Up
MSTRG.8417|REEP3	-0.330429	5.00242	-5.39724	1.94e-07	7.07e-05	6.85717	Down
MSTRG.23098|UBE2Q2	-0.372585	4.57817	-5.39263	1.98e-07	7.21e-05	6.84169	Down
MSTRG.53473|UBLCP1	-0.326405	4.58874	-5.38352	2.07e-07	7.48e-05	6.79996	Down
MSTRG.64168|DUX4L50	1.52908	2.91436	5.38067	2.1e-07	7.52e-05	6.79075	Up
MSTRG.23287	0.244411	5.62883	5.38453	2.06e-07	7.47e-05	6.78611	Stable
MSTRG.39931	0.442271	5.33333	5.38009	2.11e-07	7.52e-05	6.77116	Up
MSTRG.50128|TMEM184C	-0.294027	5.43909	-5.37859	2.12e-07	7.55e-05	6.76435	Stable
MSTRG.6825|TOMM20	-0.32842	6.1957	-5.38149	2.09e-07	7.52e-05	6.76129	Down
MSTRG.39935	0.409028	3.05655	5.36673	2.25e-07	7.94e-05	6.72847	Up
MSTRG.41743|APP	-0.365439	5.5646	-5.35884	2.33e-07	8.13e-05	6.67196	Down
MSTRG.47119|SMC4	-0.399904	5.1357	-5.35687	2.36e-07	8.18e-05	6.67103	Down
MSTRG.47032	-0.348283	7.20627	-5.36654	2.25e-07	7.94e-05	6.66486	Down
MSTRG.66041|EDF1	-0.247396	6.376	-5.35965	2.32e-07	8.13e-05	6.6563	Stable
MSTRG.35933	-0.367865	4.34144	-5.34882	2.45e-07	8.34e-05	6.64501	Down
MSTRG.1130|RPL11	-0.573226	6.94056	-5.35954	2.33e-07	8.13e-05	6.64179	Down
MSTRG.19270	-0.390103	5.76371	-5.35137	2.42e-07	8.31e-05	6.63375	Down
MSTRG.57687|TSPAN13	-0.477489	2.6289	-5.34616	2.48e-07	8.38e-05	6.62883	Down
MSTRG.48096|MRFAP1L1	-0.40724	5.29629	-5.34785	2.46e-07	8.34e-05	6.62715	Down
MSTRG.25528|DNAJA2	-0.335351	6.43542	-5.35331	2.4e-07	8.28e-05	6.62611	Down
MSTRG.4831|CCT3	-0.245	6.17578	-5.34782	2.46e-07	8.34e-05	6.60732	Stable
MSTRG.56951|AKAP12	0.749448	2.69514	5.33826	2.58e-07	8.61e-05	6.59751	Up
MSTRG.22360|RSL24D1	-0.553508	4.5482	-5.33763	2.58e-07	8.61e-05	6.59249	Down
MSTRG.49837|BBS12	-0.41068	2.02472	-5.33963	2.56e-07	8.59e-05	6.58203	Down
MSTRG.16096|NFYB	-0.432875	3.80044	-5.3339	2.63e-07	8.68e-05	6.58137	Down
MSTRG.53438|HAVCR2	-0.398682	4.79377	-5.33405	2.63e-07	8.68e-05	6.57273	Down
MSTRG.54586|H1-2	-0.306952	7.9095	-5.34788	2.46e-07	8.34e-05	6.55625	Down
MSTRG.62608|UTP23	-0.31535	4.93658	-5.32891	2.7e-07	8.81e-05	6.54707	Down
MSTRG.30971|B4GALT6	-0.51932	1.83529	-5.33307	2.64e-07	8.69e-05	6.54287	Down
MSTRG.63347|ZNG1A	-0.361926	4.87592	-5.32406	2.76e-07	8.95e-05	6.52618	Down
MSTRG.55436|ENSG00000287562	0.438733	1.49174	5.33126	2.67e-07	8.74e-05	6.52409	Up
MSTRG.57814|CYCS	-0.333052	5.98182	-5.32794	2.71e-07	8.82e-05	6.52172	Down
MSTRG.14985|RACGAP1	-0.222547	3.27784	-5.31793	2.84e-07	9.14e-05	6.50994	Stable
MSTRG.49493|TRMT10A	-0.523794	2.24072	-5.31976	2.82e-07	9.11e-05	6.50109	Down
MSTRG.36952|PDCL3	-0.381592	2.486	-5.31772	2.84e-07	9.14e-05	6.49949	Down
MSTRG.12793|AASDHPPT	-0.348523	4.33787	-5.31654	2.86e-07	9.16e-05	6.49913	Down
MSTRG.64848|EIF4BP3	-0.341243	2.43058	-5.31329	2.91e-07	9.22e-05	6.47875	Down
MSTRG.14524|MRPS35	-0.347669	4.33027	-5.31131	2.93e-07	9.22e-05	6.47567	Down
MSTRG.67353|TSR2	-0.197953	4.5128	-5.31164	2.93e-07	9.22e-05	6.47475	Stable
MSTRG.51693|SREK1IP1	-0.345549	5.20615	-5.31155	2.93e-07	9.22e-05	6.46391	Down
MSTRG.53508|SLU7	-0.356781	5.94146	-5.31411	2.89e-07	9.22e-05	6.45993	Down
MSTRG.62433|YWHAZ	-0.246598	9.01802	-5.33558	2.61e-07	8.67e-05	6.45961	Stable
MSTRG.13298|SC5D	-0.372253	4.21862	-5.30598	3.01e-07	9.37e-05	6.45281	Down
MSTRG.47789|NCBP2	-0.338681	4.97629	-5.30787	2.98e-07	9.34e-05	6.45128	Down
MSTRG.28974|ENSG00000267160	-0.609199	0.520267	-5.34056	2.55e-07	8.58e-05	6.43897	Down
MSTRG.17551|LNX2	-0.253375	4.28848	-5.30226	3.06e-07	9.51e-05	6.43521	Stable
MSTRG.25321|DCTPP1	-0.331038	2.76613	-5.30075	3.09e-07	9.52e-05	6.42916	Down
MSTRG.9135|TM9SF3	-0.365076	7.20496	-5.31246	2.92e-07	9.22e-05	6.41736	Down
MSTRG.32886|ZNF66	-0.398399	5.31593	-5.30151	3.07e-07	9.51e-05	6.41656	Down
MSTRG.31058|SLC39A6	-0.279508	4.75404	-5.29903	3.11e-07	9.57e-05	6.41476	Stable
MSTRG.6156|RHEX	1.37357	-1.70191	5.49791	1.19e-07	5.16e-05	6.41108	Up
MSTRG.46238|GOLGB1	-0.282578	6.61559	-5.30666	3e-07	9.37e-05	6.4081	Stable
MSTRG.12791|KBTBD3	-0.436974	2.74923	-5.29512	3.17e-07	9.66e-05	6.40366	Down
MSTRG.52216	-0.362076	2.66054	-5.29523	3.17e-07	9.66e-05	6.40302	Down
MSTRG.26045|NAE1	-0.380491	3.94195	-5.29043	3.24e-07	9.78e-05	6.38529	Down
MSTRG.6139	0.885803	-1.65794	5.48895	1.24e-07	5.28e-05	6.38517	Up
MSTRG.54620|H2BC10	-0.368096	4.27326	-5.29008	3.25e-07	9.78e-05	6.38083	Down
MSTRG.61184|DPYSL2	-0.323168	6.50067	-5.29811	3.13e-07	9.58e-05	6.37268	Down
MSTRG.33835	-0.354927	4.27059	-5.28808	3.28e-07	9.78e-05	6.37187	Down
MSTRG.2085|EBNA1BP2	-0.290637	3.716	-5.28613	3.31e-07	9.78e-05	6.36721	Stable
MSTRG.34963|ITGB1BP1	-0.281314	4.83632	-5.28823	3.28e-07	9.78e-05	6.36483	Stable
MSTRG.67130|NDUFB11	-0.247064	4.64908	-5.28723	3.29e-07	9.78e-05	6.36306	Stable
MSTRG.34679|ZNF671	-0.328522	4.80045	-5.28748	3.29e-07	9.78e-05	6.36216	Down
MSTRG.49163|SEPTIN11	-0.26595	5.53076	-5.28731	3.29e-07	9.78e-05	6.34757	Stable
MSTRG.14451|ETFRF1	-0.534943	2.72992	-5.2826	3.37e-07	9.92e-05	6.34754	Down
MSTRG.59633|SND1-IT1	0.357684	-0.450737	5.36052	2.31e-07	8.13e-05	6.34211	Up
MSTRG.12607|CHORDC1	-0.485582	5.75525	-5.2868	3.3e-07	9.78e-05	6.34106	Down
MSTRG.1015|DDOST	-0.278284	6.37862	-5.28877	3.27e-07	9.78e-05	6.33344	Stable
MSTRG.61656|MRPL15	-0.339791	2.90217	-5.27879	3.43e-07	0.000100128	6.3331	Down
MSTRG.55966|LYRM2	-0.39117	4.52126	-5.2776	3.45e-07	0.000100128	6.32192	Down
MSTRG.11638|UBXN1	-0.231718	5.36626	-5.27853	3.43e-07	0.000100128	6.3113	Stable
MSTRG.7594|BMI1	-0.380471	5.28058	-5.278	3.44e-07	0.000100128	6.31108	Down
MSTRG.32417|ZNF844	-0.489992	4.84223	-5.27575	3.48e-07	0.000100721	6.30918	Down
MSTRG.48091|MRFAP1	-0.285188	6.37954	-5.28006	3.41e-07	0.000100128	6.29394	Stable
MSTRG.50345|MSMO1	-0.37258	4.09151	-5.26815	3.61e-07	0.000103829	6.28434	Down
MSTRG.14593|DDX11	-0.588794	3.70438	-5.26636	3.64e-07	0.000103829	6.27926	Down
MSTRG.10966|LIN7C	-0.401184	5.25403	-5.27016	3.57e-07	0.000103149	6.27638	Down
MSTRG.46221|GTF2E1	-0.330832	4.75492	-5.26365	3.68e-07	0.000104285	6.25577	Down
MSTRG.35236|KLHL29	0.312276	2.65795	5.26025	3.74e-07	0.000105656	6.24953	Up
MSTRG.15769|ENSG00000257629	1.21591	-3.7398	5.72616	3.8e-08	2.49e-05	6.24567	Up
MSTRG.37669|DARS1	-0.292258	5.50026	-5.26379	3.68e-07	0.000104285	6.24224	Stable
MSTRG.7594|COMMD3	-0.415867	3.29292	-5.257	3.8e-07	0.000105656	6.2382	Down
MSTRG.54662|H2BC11	-0.379115	4.30221	-5.25658	3.81e-07	0.000105656	6.23045	Down
MSTRG.26591|ENSG00000289067	-0.323735	2.27278	-5.25777	3.79e-07	0.000105656	6.22955	Down
MSTRG.48693|GNPDA2	-0.469795	4.46768	-5.25619	3.82e-07	0.000105656	6.22686	Down
MSTRG.53058|PURA	-0.300987	6.86446	-5.26682	3.63e-07	0.000103829	6.22003	Down
MSTRG.7271	0.609752	1.75226	5.2576	3.79e-07	0.000105656	6.21549	Up
MSTRG.68294|SLC25A5	-0.278874	5.75551	-5.25852	3.78e-07	0.000105656	6.21267	Stable
MSTRG.64492|GKAP1	-0.766186	1.27308	-5.26737	3.62e-07	0.000103829	6.21228	Down
MSTRG.15922|METAP2	-0.411093	4.34871	-5.25022	3.93e-07	0.000107509	6.20155	Down
MSTRG.7178	-0.477529	4.03178	-5.24901	3.95e-07	0.000107661	6.1996	Down
MSTRG.41734|MRPL39	-0.377492	2.83635	-5.24877	3.96e-07	0.000107661	6.19951	Down
MSTRG.9599|DCLRE1A	-0.418591	2.95014	-5.2481	3.97e-07	0.000107714	6.19739	Down
MSTRG.55592|DST	-0.288662	5.2773	-5.25162	3.9e-07	0.000107088	6.19224	Stable
MSTRG.56379|ZUP1	-0.556198	3.4058	-5.24649	4e-07	0.000107953	6.19158	Down
MSTRG.54617|H2BC9	-0.29991	4.37912	-5.24726	3.98e-07	0.00010785	6.18772	Stable
MSTRG.49578	-1.22546	-1.21539	-5.42394	1.7e-07	6.5e-05	6.1715	Down
MSTRG.61821|RRS1	-0.229761	3.54474	-5.24102	4.1e-07	0.000109307	6.16691	Stable
MSTRG.17385|MPHOSPH8	-0.47156	4.20319	-5.24179	4.09e-07	0.000109205	6.16578	Down
MSTRG.34349|ZNF845	-0.53389	4.31564	-5.23962	4.13e-07	0.000109307	6.15493	Down
MSTRG.61751	0.472513	1.8387	5.24287	4.07e-07	0.000109205	6.15412	Up
MSTRG.19872|RDH11	-0.327028	5.14024	-5.2422	4.08e-07	0.000109205	6.15286	Down
MSTRG.67412|NBDY	-0.36548	1.90816	-5.24194	4.09e-07	0.000109205	6.14768	Down
MSTRG.17820|DNAJC15	-0.419611	4.73164	-5.23935	4.14e-07	0.000109307	6.14761	Down
MSTRG.30603|TWSG1	-0.438376	3.62288	-5.23456	4.23e-07	0.000110944	6.13805	Down
MSTRG.5373	-0.47045	2.55043	-5.23553	4.21e-07	0.000110726	6.13712	Down
MSTRG.5421|KLHL20	-0.249255	4.84487	-5.23625	4.2e-07	0.000110638	6.13139	Stable
MSTRG.50046|SMARCA5	-0.485471	6.19721	-5.23984	4.13e-07	0.000109307	6.11828	Down
MSTRG.33571|EID2	-0.287389	3.09848	-5.22983	4.33e-07	0.000112097	6.11755	Stable
MSTRG.13469|ENSG00000278215	0.528285	-1.04388	5.35294	2.4e-07	8.28e-05	6.11195	Up
MSTRG.41913|GART	-0.202969	5.15299	-5.22919	4.34e-07	0.000112097	6.09393	Stable
MSTRG.1150	-0.363014	5.75769	-5.22908	4.34e-07	0.000112097	6.08061	Down
MSTRG.32042|MYDGF	-0.301405	4.51108	-5.22298	4.47e-07	0.000114498	6.07766	Down
MSTRG.10794	-0.400618	6.19136	-5.23044	4.32e-07	0.000112097	6.07576	Down
MSTRG.8294|CISD1	-0.439737	2.70777	-5.22052	4.52e-07	0.000114659	6.07351	Down
MSTRG.7641|THNSL1	-0.475617	2.55925	-5.22059	4.52e-07	0.000114659	6.07168	Down
MSTRG.37266|ENSG00000279267	-0.539734	1.64361	-5.22569	4.41e-07	0.000113328	6.06226	Down
MSTRG.59811|CHCHD3	-0.245893	5.13682	-5.22199	4.49e-07	0.000114659	6.06223	Stable
MSTRG.14535|ENSG00000273989	-0.743343	0.416272	-5.25438	3.85e-07	0.000106165	6.049	Down
MSTRG.67204|GLOD5	1.39005	-3.75261	5.64731	5.65e-08	3.18e-05	6.04075	Up
MSTRG.44576|HMGB1P5	-0.55292	4.39842	-5.21177	4.71e-07	0.000118311	6.02998	Down
MSTRG.20477	0.381435	7.7157	5.23006	4.32e-07	0.000112097	6.02248	Up
MSTRG.52178|TMEM167A	-0.430853	6.50273	-5.21999	4.53e-07	0.000114659	6.02024	Down
MSTRG.6750	0.372696	5.57375	5.21354	4.68e-07	0.000117781	6.01281	Up
MSTRG.10344|RRM1	-0.27229	4.41631	-5.20746	4.81e-07	0.000120144	6.00992	Stable
MSTRG.11534|MS4A2	0.897326	1.97479	5.20846	4.79e-07	0.000119881	6.00971	Up
MSTRG.12994|ZW10	-0.255924	3.97386	-5.20442	4.88e-07	0.000121097	6.00171	Stable
MSTRG.41669|HSPA13	-0.46762	5.1072	-5.20421	4.89e-07	0.000121097	5.98423	Down
MSTRG.45630|ARL6IP5	-0.426488	6.77901	-5.21325	4.68e-07	0.000117781	5.98173	Down
MSTRG.14568	0.936575	3.10548	5.1958	5.08e-07	0.000124671	5.96771	Up
MSTRG.51914|ANKRA2	-0.405876	2.18423	-5.19544	5.09e-07	0.000124671	5.95405	Down
MSTRG.38920|AAMP	-0.277745	4.88955	-5.19652	5.07e-07	0.000124652	5.95357	Stable
MSTRG.23120|RCN2	-0.359543	3.75622	-5.1915	5.19e-07	0.000126703	5.94665	Down
MSTRG.58294	-1.03742	0.497942	-5.22932	4.34e-07	0.000112097	5.94255	Down
MSTRG.1149	-0.322342	3.27669	-5.18917	5.25e-07	0.000126861	5.93854	Down
MSTRG.49268|ENOPH1	-0.353218	3.79498	-5.18919	5.25e-07	0.000126861	5.93616	Down
MSTRG.2962|TYW3	-0.39959	4.0808	-5.18527	5.34e-07	0.000128286	5.91613	Down
MSTRG.59063	-0.401778	7.47204	-5.20238	4.93e-07	0.000121543	5.91027	Down
MSTRG.68692	0.981767	5.34484	5.18947	5.24e-07	0.000126861	5.90901	Up
MSTRG.62290|PLEKHF2	-0.383164	5.97349	-5.18981	5.23e-07	0.000126861	5.89956	Down
MSTRG.38158|OLA1	-0.294234	3.68701	-5.17608	5.58e-07	0.000132686	5.87912	Stable
MSTRG.28503|ZNF830	-0.39583	4.61353	-5.17719	5.55e-07	0.00013242	5.873	Down
MSTRG.64326	-0.330281	6.74169	-5.18642	5.31e-07	0.000127896	5.86209	Down
MSTRG.5599|IER5	-0.298084	6.24736	-5.18076	5.46e-07	0.000130724	5.85134	Stable
MSTRG.34281|ZNF614	-0.500399	3.68693	-5.16962	5.75e-07	0.000134855	5.85097	Down
MSTRG.37112|LIMS1	-0.451438	7.43273	-5.18766	5.28e-07	0.000127461	5.84584	Down
MSTRG.40295|PDRG1	-0.267228	3.34603	-5.16764	5.81e-07	0.000135799	5.84381	Stable
MSTRG.26229|EXOSC6	-0.324313	5.53849	-5.17258	5.67e-07	0.00013393	5.83357	Down
MSTRG.15670|NAP1L1	-0.594794	4.41652	-5.16501	5.88e-07	0.000136847	5.82281	Down
MSTRG.54635|ZNF322	-0.394878	4.68097	-5.16569	5.86e-07	0.000136729	5.82099	Down
MSTRG.9017|PCGF5	-0.533873	6.52184	-5.17508	5.61e-07	0.000132997	5.81912	Down
MSTRG.41336|MIR646HG	0.370645	4.59676	5.16177	5.97e-07	0.000138622	5.80312	Up
MSTRG.11073	-0.456751	6.85232	-5.1734	5.65e-07	0.000133734	5.80106	Down
MSTRG.68401	-0.329777	6.34878	-5.16974	5.75e-07	0.000134855	5.79938	Down
MSTRG.15607	-0.357433	7.43552	-5.17701	5.56e-07	0.00013242	5.79746	Down
MSTRG.54366|NOL7	-0.242592	4.95572	-5.16005	6.02e-07	0.000139423	5.79049	Stable
MSTRG.49600|INTS12	-0.234935	3.24232	-5.15532	6.15e-07	0.000141571	5.79013	Stable
MSTRG.48601|PDS5A	-0.229558	7.04995	-5.17078	5.72e-07	0.000134751	5.78182	Stable
MSTRG.37267|RPL23AP7	-0.734662	2.51929	-5.15432	6.18e-07	0.000141909	5.78089	Down
MSTRG.15777	0.894702	-2.10462	5.39831	1.93e-07	7.07e-05	5.77079	Up
MSTRG.48576|WDR19	-0.240921	4.21155	-5.15007	6.31e-07	0.000143782	5.75897	Stable
MSTRG.17609|HMGB1	-0.529085	6.0235	-5.15705	6.1e-07	0.000140753	5.75303	Down
MSTRG.31328|ELAC1	-0.262332	3.09364	-5.14672	6.41e-07	0.000144473	5.75272	Stable
MSTRG.36400|TPRKB	-0.300971	2.99295	-5.14668	6.41e-07	0.000144473	5.75241	Down
MSTRG.57685|BZW2	-0.256458	4.12403	-5.14692	6.4e-07	0.000144473	5.74633	Stable
MSTRG.22637|PCLAF	-0.762402	-0.0125824	-5.20259	4.92e-07	0.000121543	5.74471	Down
ENSG00000242360.3|RN7SL272P	0.684198	-5.17333	5.2582	3.78e-07	0.000105656	5.73624	Up
MSTRG.50508|ING2	-0.370169	2.34952	-5.1436	6.5e-07	0.000145812	5.73287	Down
MSTRG.1592|ENSG00000239670	0.627781	-0.600446	5.2208	4.52e-07	0.000114659	5.72705	Up
MSTRG.57646	-0.388802	1.69633	-5.14662	6.41e-07	0.000144473	5.72556	Down
MSTRG.34300|ZNF480	-0.438861	3.68127	-5.14033	6.6e-07	0.000147135	5.72244	Down
MSTRG.65726|SET	-0.348626	7.27383	-5.15836	6.07e-07	0.000140214	5.71951	Down
MSTRG.39936	0.741451	-1.1559	5.26378	3.68e-07	0.000104285	5.71484	Up
MSTRG.47515	-0.402377	6.78945	-5.15278	6.23e-07	0.000142611	5.71082	Down
MSTRG.50367|CBR4	-0.307613	5.44607	-5.14321	6.51e-07	0.000145812	5.70549	Down
MSTRG.46039|CD200R1	-0.452935	3.28766	-5.13585	6.74e-07	0.000149258	5.70506	Down
MSTRG.57691	-0.480832	6.86423	-5.15183	6.25e-07	0.000142923	5.70462	Down
MSTRG.6369|CENPF	-0.537688	2.56787	-5.13601	6.74e-07	0.000149258	5.70279	Down
MSTRG.20516|GON7	-0.437683	2.44032	-5.13139	6.88e-07	0.000150408	5.68132	Down
MSTRG.43891	0.322979	3.80835	5.12875	6.97e-07	0.000151285	5.66939	Up
MSTRG.15204|HNRNPA1	-0.438283	7.18741	-5.14573	6.44e-07	0.000144754	5.66669	Down
ENSG00000273305.1|ENSG00000273305	-1.23673	-3.08997	-5.55891	8.78e-08	4.22e-05	5.66668	Down
MSTRG.28973|CCDC43	-0.343082	3.94891	-5.12735	7.02e-07	0.000151285	5.66283	Down
MSTRG.9452|SLK	-0.459147	5.38867	-5.13293	6.83e-07	0.000150312	5.66203	Down
MSTRG.50342|TMEM192	-0.18716	4.3563	-5.12808	6.99e-07	0.000151285	5.66012	Stable
MSTRG.33243|CEBPG	-0.320322	5.26089	-5.13195	6.87e-07	0.000150405	5.66012	Down
MSTRG.50378|CLCN3	-0.281531	6.69864	-5.14048	6.6e-07	0.000147135	5.65833	Stable
MSTRG.30152	0.393801	5.86626	5.1351	6.77e-07	0.000149455	5.6561	Up
MSTRG.36328|TIA1	-0.343197	5.42293	-5.13186	6.87e-07	0.000150405	5.656	Down
MSTRG.54538|KIAA0319	0.481586	2.92271	5.12431	7.12e-07	0.000153121	5.6551	Up
MSTRG.57259	0.443972	5.56274	5.12843	6.98e-07	0.000151285	5.63448	Up
MSTRG.50622|FRG1	-0.642988	3.74513	-5.11798	7.33e-07	0.000156435	5.62451	Down
MSTRG.63922|ZCCHC7	-0.751717	3.42925	-5.11629	7.39e-07	0.000156489	5.61951	Down
MSTRG.68640|HTATSF1	-0.452714	4.4836	-5.11767	7.34e-07	0.000156435	5.6131	Down
MSTRG.3610|DDX20	-0.300765	4.64985	-5.11744	7.35e-07	0.000156435	5.60873	Down
MSTRG.37454	-0.187632	6.48364	-5.12754	7.01e-07	0.000151285	5.60713	Stable
MSTRG.45948|ENSG00000288848	-0.440707	1.00484	-5.12914	6.96e-07	0.000151285	5.60354	Down
MSTRG.63581|RRAGA	-0.21326	4.39195	-5.11271	7.51e-07	0.000157905	5.59223	Stable
MSTRG.22981|PML	0.396528	3.95701	5.11137	7.56e-07	0.000158346	5.59145	Up
MSTRG.36673	-0.653751	5.4448	-5.116	7.4e-07	0.000156489	5.58688	Down
MSTRG.52618|SNX2	-0.342235	4.55432	-5.11121	7.57e-07	0.000158346	5.58327	Down
MSTRG.60898|ENPP7P12	0.778286	0.455969	5.1342	6.79e-07	0.000149753	5.58327	Up
MSTRG.48577|RFC1	-0.296735	5.35013	-5.11311	7.5e-07	0.000157905	5.57493	Stable
MSTRG.3467|FAM102B	-0.264203	5.61192	-5.11354	7.48e-07	0.000157905	5.57021	Stable
MSTRG.64216|ZNF658	-0.522193	2.76597	-5.10473	7.8e-07	0.000162081	5.56926	Down
MSTRG.32826|ZNF14	-0.481523	3.91442	-5.10253	7.88e-07	0.000162381	5.55508	Down
MSTRG.10966	-0.532275	4.97545	-5.10458	7.8e-07	0.000162081	5.54669	Down
MSTRG.14789|PLEKHA8P1	-0.28732	2.86235	-5.09892	8.01e-07	0.000163906	5.54476	Stable
MSTRG.61947	-0.684819	6.097	-5.10733	7.7e-07	0.000160909	5.53167	Down
MSTRG.54854|GNL1	-0.178083	4.75009	-5.10038	7.96e-07	0.000163134	5.53166	Stable
MSTRG.13352	-0.347919	7.88079	-5.12053	7.24e-07	0.000155184	5.52952	Down
MSTRG.20273	-0.211248	5.89826	-5.10398	7.83e-07	0.000162081	5.52024	Stable
MSTRG.53325	0.303328	5.65741	5.10225	7.89e-07	0.000162381	5.51708	Up
MSTRG.39659|PCNA	-0.300988	4.52707	-5.09511	8.16e-07	0.000166169	5.51312	Down
MSTRG.18254|FBXL3	-0.32371	6.14849	-5.10326	7.85e-07	0.000162291	5.51049	Down
MSTRG.58185|YAE1	-0.474492	1.94794	-5.09171	8.29e-07	0.000167111	5.49934	Down
MSTRG.3767|WDR3	-0.276589	5.07156	-5.0941	8.19e-07	0.00016627	5.49774	Stable
MSTRG.22198	-0.480267	5.31239	-5.09418	8.19e-07	0.00016627	5.49337	Down
MSTRG.18189|ENSG00000280348	-0.377438	3.409	-5.08723	8.46e-07	0.000169602	5.49298	Down
MSTRG.24536|ENSG00000262999	0.617112	1.14542	5.09556	8.14e-07	0.000166161	5.48489	Up
MSTRG.59464|DOCK4-AS1	0.493587	1.80114	5.08726	8.46e-07	0.000169602	5.48044	Up
MSTRG.16327|BRAP	-0.242043	5.55999	-5.09178	8.28e-07	0.000167111	5.47575	Stable
MSTRG.15451|XPOT	-0.250246	5.94499	-5.09365	8.21e-07	0.000166279	5.47362	Stable
MSTRG.32360	-0.503829	0.268137	-5.12086	7.23e-07	0.000155184	5.47328	Down
MSTRG.8986|KIF20B	-0.69076	3.39502	-5.08092	8.71e-07	0.000173606	5.46611	Down
MSTRG.49015|GNRHR	-0.501948	2.72782	-5.07998	8.75e-07	0.000173673	5.46231	Down
MSTRG.62388|ENSG00000236583	1.38383	0.468569	5.10418	7.82e-07	0.000162081	5.46188	Up
MSTRG.68282|WDR44	-0.299047	4.1419	-5.07897	8.79e-07	0.000174027	5.44901	Stable
MSTRG.44996|ZNF501	-0.505828	2.18344	-5.07727	8.86e-07	0.000174831	5.44362	Down
MSTRG.16009	-0.565142	3.6568	-5.07509	8.95e-07	0.000175227	5.43866	Down
MSTRG.49725|RTEL1P1	0.455176	-0.58456	5.14943	6.33e-07	0.000143881	5.43603	Up
MSTRG.56012|MANEA	-0.435336	4.48957	-5.07682	8.88e-07	0.00017485	5.4344	Down
MSTRG.6749	0.397725	2.77348	5.07183	9.09e-07	0.000177205	5.42785	Up
MSTRG.56748|VTA1	-0.285536	4.03283	-5.06989	9.17e-07	0.000178377	5.41106	Stable
MSTRG.16087|HSP90B1	-0.257801	6.47122	-5.08039	8.73e-07	0.000173673	5.39965	Stable
MSTRG.18186|KLF12	-0.333913	6.99225	-5.08278	8.64e-07	0.000172458	5.39362	Down
MSTRG.6379|GPATCH2	-0.347282	5.05104	-5.06957	9.18e-07	0.000178377	5.39114	Down
MSTRG.51676|KIF2A	-0.387526	6.59416	-5.07869	8.8e-07	0.000174027	5.38895	Down
MSTRG.22744	-0.209721	5.60993	-5.07215	9.08e-07	0.000177205	5.3882	Stable
MSTRG.48694|ENSG00000273369	-0.430584	1.08624	-5.07536	8.94e-07	0.000175227	5.3842	Down
MSTRG.1306|FAM76A	-0.213623	3.97701	-5.06265	9.48e-07	0.000182778	5.38026	Stable
MSTRG.3218	-0.32611	7.94301	-5.08673	8.48e-07	0.000169661	5.37706	Down
MSTRG.50054|ANAPC10	-0.346639	2.94989	-5.05809	9.69e-07	0.000185246	5.36875	Down
MSTRG.56295|TUBE1	-0.326823	4.25786	-5.0609	9.56e-07	0.000183557	5.36873	Down
MSTRG.47092|MFSD1	-0.441135	6.06077	-5.06871	9.22e-07	0.000178738	5.3617	Down
MSTRG.27476	0.354237	3.10692	5.05513	9.82e-07	0.000187451	5.35528	Up
MSTRG.10555|EIF3F	-0.214957	5.89234	-5.0649	9.39e-07	0.000181228	5.34872	Stable
MSTRG.41591|SNX18P12	0.855846	-0.45065	5.11682	7.37e-07	0.000156489	5.34801	Up
MSTRG.25390	0.326076	2.00969	5.053	9.92e-07	0.000188947	5.33927	Up
MSTRG.53966|HNRNPH1	-0.209435	7.84694	-5.0758	8.92e-07	0.000175227	5.33166	Stable
MSTRG.38108	-0.373956	1.7312	-5.05242	9.95e-07	0.000189096	5.32535	Down
MSTRG.54601|H2BC7	-0.289538	4.52541	-5.05141	9.99e-07	0.00018962	5.32273	Stable
MSTRG.1220|PDIK1L	-0.54641	3.67842	-5.04818	1.01e-06	0.000190253	5.32199	Down
MSTRG.40388|EIF2S2	-0.683949	4.54905	-5.04845	1.01e-06	0.000190253	5.31073	Down
MSTRG.58913|FGL2	-0.454527	9.806	-5.08834	8.42e-07	0.00016941	5.31071	Down
MSTRG.34672|ZNF134	-0.239874	5.07373	-5.05012	1.01e-06	0.000190097	5.30543	Stable
MSTRG.39914	0.324195	3.95714	5.04488	1.03e-06	0.000191068	5.30244	Up
MSTRG.52472|SLC25A46	-0.598408	4.75434	-5.04738	1.02e-06	0.000190292	5.30177	Down
MSTRG.7825|KIF5B	-0.374312	6.77702	-5.06005	9.6e-07	0.000183928	5.30098	Down
MSTRG.9809|C10orf88	-0.297029	3.3434	-5.04259	1.04e-06	0.00019236	5.30048	Stable
MSTRG.12630	-0.421702	4.78653	-5.04631	1.02e-06	0.000190524	5.29582	Down
MSTRG.68848|NSDHL	-0.277666	2.18552	-5.04197	1.04e-06	0.00019236	5.29388	Stable
MSTRG.25647|TENT4B	-0.239218	5.50322	-5.04783	1.02e-06	0.000190253	5.28483	Stable
MSTRG.42363	-0.255664	8.00877	-5.0654	9.36e-07	0.000181155	5.27995	Stable
MSTRG.35533	0.636757	5.45617	5.04697	1.02e-06	0.000190292	5.279	Up
MSTRG.46238	-0.296395	6.10211	-5.05004	1.01e-06	0.000190097	5.278	Stable
MSTRG.50082|ABCE1	-0.46574	4.75397	-5.04182	1.04e-06	0.00019236	5.27718	Down
MSTRG.18314|MIR17HG	-0.446148	2.7388	-5.03596	1.07e-06	0.000196624	5.2735	Down
MSTRG.44653|AZI2	-0.489406	3.19143	-5.03534	1.08e-06	0.000196763	5.27041	Down
MSTRG.50564|UFSP2	-0.30683	3.56245	-5.03589	1.07e-06	0.000196624	5.26973	Down
MSTRG.58930|RSBN1L	-0.298776	5.50369	-5.04322	1.04e-06	0.000192186	5.26501	Stable
MSTRG.18629	-0.298653	6.45842	-5.04867	1.01e-06	0.000190253	5.26105	Stable
MSTRG.37301	-0.283614	6.36621	-5.048	1.02e-06	0.000190253	5.2609	Stable
MSTRG.11723|FKBP2	-0.309953	3.2558	-5.03084	1.1e-06	0.000199661	5.25054	Down
MSTRG.40124|NANP	-0.275902	2.41833	-5.02937	1.11e-06	0.000199804	5.24346	Stable
MSTRG.22491|GTF2A2	-0.283815	4.21337	-5.03159	1.1e-06	0.000199661	5.24238	Stable
MSTRG.49737|LARP7	-0.382386	4.19747	-5.03035	1.1e-06	0.000199661	5.23754	Down
MSTRG.57645|NDUFA4	-0.511815	4.51261	-5.0302	1.1e-06	0.000199661	5.23173	Down
MSTRG.12716	-0.387963	3.92254	-5.02478	1.13e-06	0.000203237	5.21771	Down
MSTRG.50396|GALNT7	-0.341035	4.70487	-5.02694	1.12e-06	0.000201584	5.21325	Down
MSTRG.28136|ENSG00000266416	0.238791	-5.52397	5.0398	1.05e-06	0.000193815	5.21193	Stable
MSTRG.5326	-0.45031	4.1741	-5.02255	1.14e-06	0.000204235	5.20444	Down
MSTRG.52312|ARSK	-0.291779	2.74461	-5.01927	1.16e-06	0.000205501	5.20229	Stable
MSTRG.7068|ENSG00000259865	-0.501945	2.96308	-5.0168	1.17e-06	0.000206996	5.19172	Down
MSTRG.18534|ABHD13	-0.796856	5.33589	-5.02053	1.15e-06	0.000205411	5.17284	Down
MSTRG.35948	-3.37549	-1.19418	-5.25402	3.86e-07	0.000106165	5.16759	Down
MSTRG.31943|ZNF77	-0.361466	1.97206	-5.0132	1.19e-06	0.000209793	5.16698	Down
MSTRG.18429|GPR183	-0.329234	6.02486	-5.024	1.13e-06	0.000203244	5.16674	Down
MSTRG.35269|ITSN2	-0.329125	5.58909	-5.0193	1.16e-06	0.000205501	5.15877	Down
MSTRG.45985|DZIP3	-0.508098	4.16874	-5.01137	1.2e-06	0.000210501	5.15652	Down
MSTRG.34093|PIH1D1	-0.239761	4.44241	-5.01183	1.2e-06	0.000210424	5.15284	Stable
MSTRG.60316|GIMAP1	-0.216229	7.14627	-5.02926	1.11e-06	0.000199804	5.15248	Stable
MSTRG.45800|ZNF654	-0.469318	5.60319	-5.01655	1.17e-06	0.000206996	5.14704	Down
MSTRG.54188	-0.243388	6.68439	-5.02433	1.13e-06	0.000203244	5.14691	Stable
MSTRG.48022|LYAR	-0.416227	3.85682	-5.00745	1.22e-06	0.000212468	5.14415	Down
MSTRG.52683|PHAX	-0.350864	4.56119	-5.00974	1.21e-06	0.000211104	5.14183	Down
MSTRG.19313	-0.397376	6.41776	-5.01946	1.16e-06	0.000205501	5.13523	Down
MSTRG.18861|TRAV29DV5	-0.458472	0.769313	-5.02184	1.15e-06	0.000204535	5.13133	Down
MSTRG.26968|ZNF778-DT	-0.336494	2.34548	-5.00301	1.25e-06	0.000215731	5.13053	Down
MSTRG.49513	-0.278132	8.28036	-5.03129	1.1e-06	0.000199661	5.11943	Stable
MSTRG.62063|ZBTB10	-0.391597	4.93953	-5.00375	1.25e-06	0.000215371	5.10796	Down
MSTRG.8644|AP3M1	-0.244431	5.38442	-5.00532	1.24e-06	0.000214189	5.10324	Stable
MSTRG.6753	0.379801	2.04705	4.99624	1.29e-06	0.000220647	5.09924	Up
MSTRG.68691	0.974042	1.16843	5.00222	1.25e-06	0.000215995	5.09563	Up
MSTRG.38268|TTC30A	-0.446042	2.14723	-4.99512	1.3e-06	0.000221403	5.09393	Down
MSTRG.14732|GXYLT1	-0.286149	5.3051	-5.0007	1.26e-06	0.000216912	5.08542	Stable
MSTRG.33616|ZNF780A	-0.653257	5.61105	-5.00199	1.26e-06	0.000215995	5.08458	Down
MSTRG.30623|ZNF415P1	-0.524862	1.84661	-4.99267	1.31e-06	0.000223529	5.07605	Down
MSTRG.18779	-0.427361	3.78796	-4.99031	1.32e-06	0.000223955	5.07159	Down
MSTRG.4575	-0.262055	3.98531	-4.99003	1.33e-06	0.000223955	5.06704	Stable
MSTRG.56383|GOPC	-0.483517	4.83893	-4.99044	1.32e-06	0.000223955	5.05319	Down
MSTRG.489|LZIC	-0.21006	5.14621	-4.9917	1.32e-06	0.000223752	5.05029	Stable
MSTRG.55823	-0.412862	7.80974	-5.00869	1.22e-06	0.000211631	5.03939	Down
MSTRG.7057	-0.363753	1.19602	-4.99062	1.32e-06	0.000223955	5.03875	Down
MSTRG.67797	-0.327104	6.69459	-4.99807	1.28e-06	0.000219175	5.03259	Down
MSTRG.8185|SHLD2P3	-0.455736	0.121741	-5.01876	1.16e-06	0.000205622	5.03112	Down
MSTRG.49124|USO1	-0.333653	6.03682	-4.99195	1.31e-06	0.000223752	5.02719	Down
MSTRG.47162|PDCD10	-0.381819	3.78964	-4.97987	1.39e-06	0.000231318	5.02674	Down
MSTRG.35964	-0.201045	8.64677	-5.01287	1.19e-06	0.000209793	5.02352	Stable
MSTRG.4735|CHRNB2	0.325743	3.80702	4.97863	1.4e-06	0.000231318	5.0196	Up
MSTRG.14084	-0.586114	5.45103	-4.98562	1.35e-06	0.000226997	5.01783	Down
MSTRG.11175|HSD17B12	-0.264913	4.89387	-4.9825	1.37e-06	0.000229876	5.01691	Stable
MSTRG.30149	0.364571	3.98715	4.97859	1.4e-06	0.000231318	5.01646	Up
MSTRG.16264|ENSG00000256351	0.708441	-2.27165	5.22755	4.37e-07	0.000112622	5.01122	Up
MSTRG.26230|AARS1	-0.219282	4.87723	-4.98018	1.39e-06	0.000231318	5.00713	Stable
MSTRG.15546	-0.320111	4.8061	-4.97936	1.39e-06	0.000231318	5.00558	Down
MSTRG.11011|ARL14EP	-0.391761	5.02416	-4.98042	1.39e-06	0.000231318	5.00532	Down
MSTRG.4777|FDPS	-0.196093	4.73142	-4.9789	1.4e-06	0.000231318	5.00485	Stable
MSTRG.34354|ZNF813	-0.5807	3.35754	-4.97259	1.44e-06	0.000236199	5.00108	Down
MSTRG.45122	-0.24786	6.18672	-4.98665	1.35e-06	0.000226687	4.99916	Stable
MSTRG.2923|LRRC40	-0.503667	3.91418	-4.9733	1.43e-06	0.000235816	4.99716	Down
MSTRG.5258|TIPRL	-0.345626	4.46355	-4.97566	1.42e-06	0.000234055	4.99711	Down
MSTRG.56104	0.643721	-0.194298	5.00961	1.21e-06	0.000211104	4.96667	Up
MSTRG.17869|NUFIP1	-0.366343	1.37525	-4.97029	1.45e-06	0.00023791	4.96465	Down
MSTRG.50852	-0.24534	5.25888	-4.97211	1.44e-06	0.000236327	4.96307	Stable
MSTRG.55027|SLC39A7	-0.217623	4.67186	-4.96801	1.47e-06	0.000238845	4.95945	Stable
MSTRG.37845	-0.341382	7.27702	-4.98583	1.35e-06	0.000226997	4.95904	Down
MSTRG.62249|RBM12B-AS1	-0.3014	3.84769	-4.95996	1.52e-06	0.000246196	4.94063	Down
MSTRG.68477|RBMX2	-0.293949	3.90756	-4.95821	1.53e-06	0.000246973	4.93223	Stable
MSTRG.41273|PRELID3B	-0.31016	5.49641	-4.96501	1.49e-06	0.000241433	4.92638	Down
MSTRG.14671|ENSG00000275854	-0.376193	1.90187	-4.95503	1.56e-06	0.000248575	4.92057	Down
MSTRG.43786|SAMM50	-0.17805	4.7306	-4.95922	1.53e-06	0.000246632	4.92028	Stable
MSTRG.11060|EIF3M	-0.295386	5.74912	-4.96494	1.49e-06	0.000241433	4.91881	Stable
MSTRG.53604|SPDL1	-0.341134	2.51771	-4.95046	1.59e-06	0.000253015	4.90971	Down
MSTRG.46448|RUVBL1	-0.208123	4.757	-4.95503	1.56e-06	0.000248575	4.90186	Stable
MSTRG.19571	-0.392524	4.95147	-4.95559	1.55e-06	0.000248575	4.90039	Down
MSTRG.67956|CSTF2	-0.206879	3.48389	-4.94888	1.6e-06	0.00025403	4.8982	Stable
MSTRG.11448	0.453528	4.00659	4.95046	1.59e-06	0.000253015	4.89562	Up
MSTRG.49581	-0.468046	3.04823	-4.94698	1.62e-06	0.000255027	4.89448	Down
MSTRG.56060|CCNC	-0.280587	3.76537	-4.94848	1.6e-06	0.000254095	4.89289	Stable
MSTRG.39256|ARL4C	-0.246667	7.23839	-4.96952	1.46e-06	0.000238362	4.88906	Stable
MSTRG.40546|CTNNBL1	-0.221483	5.35418	-4.95531	1.55e-06	0.000248575	4.88816	Stable
MSTRG.55002|ENSG00000289047	-0.354939	3.47455	-4.94492	1.63e-06	0.000256562	4.88181	Down
MSTRG.59511|TFEC	-0.630941	4.72406	-4.94784	1.61e-06	0.000254431	4.87343	Down
MSTRG.3822|SEC22B	-0.294128	6.56512	-4.9585	1.53e-06	0.000246973	4.86528	Stable
MSTRG.30239|BAIAP2-DT	-0.353339	4.59966	-4.94488	1.63e-06	0.000256562	4.86249	Down
MSTRG.64361|RFK	-0.378136	4.04385	-4.94161	1.66e-06	0.000257462	4.85946	Down
MSTRG.22469|SLTM	-0.459241	4.8843	-4.94462	1.63e-06	0.000256562	4.85529	Down
MSTRG.11853|SART1	-0.241351	5.64756	-4.94953	1.6e-06	0.000253682	4.85524	Stable
MSTRG.51522|GZMK	-0.518793	4.57746	-4.94156	1.66e-06	0.000257462	4.84939	Down
MSTRG.68633|MAP7D3	-0.234936	3.4502	-4.93693	1.69e-06	0.000261198	4.84793	Stable
MSTRG.57714|POLR1F	-0.417234	3.71797	-4.93718	1.69e-06	0.000261198	4.84591	Down
MSTRG.38326	-0.310794	9.0607	-4.9745	1.42e-06	0.000234918	4.83939	Down
MSTRG.15316|SHMT2	-0.217966	4.27872	-4.937	1.69e-06	0.000261198	4.83502	Stable
MSTRG.32574|DNAJB1	-0.20051	5.35103	-4.94145	1.66e-06	0.000257462	4.82869	Stable
MSTRG.54698|H1-5	-0.411515	4.81031	-4.93782	1.68e-06	0.000261198	4.82772	Down
MSTRG.56967|FBXO5	-0.359004	2.73173	-4.9297	1.75e-06	0.000267042	4.82261	Down
MSTRG.15558|NUP107-DT	-0.413358	1.25589	-4.93618	1.7e-06	0.000261681	4.8163	Down
MSTRG.21860|SRP14	-0.358221	4.98847	-4.93196	1.73e-06	0.000265127	4.79816	Down
MSTRG.48393|LCORL	-0.412328	4.50645	-4.92893	1.75e-06	0.000267165	4.79661	Down
MSTRG.61581|UBE2V2	-0.402937	4.09151	-4.92697	1.77e-06	0.000268734	4.79644	Down
MSTRG.26508|ENSG00000261837	0.587871	-0.574073	4.98733	1.34e-06	0.00022636	4.7932	Up
MSTRG.4272	-0.306948	3.97865	-4.92483	1.79e-06	0.000270956	4.78902	Down
MSTRG.12730|JRKL	-0.434986	3.45673	-4.92248	1.81e-06	0.000272618	4.7871	Down
MSTRG.4708	-0.287356	7.00752	-4.94304	1.64e-06	0.000256807	4.78307	Stable
MSTRG.56031|MMS22L	-0.268706	5.14201	-4.92906	1.75e-06	0.000267165	4.78146	Stable
MSTRG.55515|CENPQ	-0.768236	0.980621	-4.93312	1.72e-06	0.00026413	4.77932	Down
MSTRG.36853|LMAN2L	-0.197323	3.38673	-4.92053	1.82e-06	0.000274102	4.77919	Stable
MSTRG.1854|UTP11	-0.22078	4.1483	-4.92269	1.8e-06	0.000272618	4.77663	Stable
MSTRG.47837|RPL35A	-0.61699	6.22142	-4.93399	1.71e-06	0.000263896	4.77284	Down
MSTRG.54697|H2AC16	-0.370488	2.87568	-4.91692	1.85e-06	0.000276281	4.76843	Down
MSTRG.68570|HPRT1	-0.43593	1.62694	-4.92029	1.82e-06	0.000274102	4.76732	Down
MSTRG.39901|POLR3F	-0.22252	3.66353	-4.91712	1.85e-06	0.000276281	4.76117	Stable
MSTRG.25638|HEATR3	-0.27034	4.90547	-4.92252	1.81e-06	0.000272618	4.75954	Stable
MSTRG.12792	-0.296332	3.84914	-4.91689	1.85e-06	0.000276281	4.75752	Stable
MSTRG.3464	-0.28721	3.87869	-4.91361	1.88e-06	0.000279599	4.74309	Stable
MSTRG.41675|ENSG00000235609	-0.453922	1.54176	-4.91501	1.87e-06	0.000278237	4.74215	Down
MSTRG.55768|MTO1	-0.198501	5.36895	-4.91818	1.84e-06	0.000275914	4.72854	Stable
MSTRG.18239|KCTD12	-0.336164	7.10029	-4.93104	1.74e-06	0.000265828	4.72823	Down
MSTRG.43022|SRRD	-0.488268	4.32828	-4.91071	1.91e-06	0.000282047	4.72314	Down
MSTRG.64326|ANXA1	-0.534357	5.9829	-4.91824	1.84e-06	0.000275914	4.71231	Down
MSTRG.62424|ANKRD46	-0.353951	4.13624	-4.90702	1.94e-06	0.000285374	4.71077	Down
MSTRG.59388|RINT1	-0.215932	4.16608	-4.90453	1.96e-06	0.00028624	4.69921	Stable
MSTRG.9427|ATP5MK	-0.368188	3.88431	-4.90295	1.97e-06	0.000287878	4.69813	Down
MSTRG.10720|FAR1	-0.43657	5.56253	-4.9109	1.9e-06	0.000282047	4.69308	Down
MSTRG.19070	-0.226236	7.70829	-4.92757	1.76e-06	0.000268414	4.68967	Stable
MSTRG.51161|SUB1	-0.538232	5.30088	-4.90617	1.94e-06	0.000285374	4.68073	Down
MSTRG.32435|ENSG00000234750	0.277116	-1.54137	5.04532	1.03e-06	0.00019104	4.67746	Stable
MSTRG.46622	-0.259422	5.88775	-4.90837	1.93e-06	0.000284213	4.67159	Stable
MSTRG.39641|PRNP	-0.253693	5.72745	-4.90646	1.94e-06	0.000285374	4.66835	Stable
MSTRG.20255|AHSA1	-0.25603	4.94971	-4.89992	2e-06	0.000291002	4.66216	Stable
MSTRG.16230|MIR619	0.773145	-2.72723	5.20501	4.87e-07	0.000121097	4.66174	Up
MSTRG.47547	-0.751556	6.55225	-4.90961	1.91e-06	0.000283032	4.65797	Down
MSTRG.54609|H2AC8	-0.332653	5.96767	-4.90502	1.96e-06	0.000286027	4.65514	Down
MSTRG.47136|PPM1L-DT	-0.412561	1.20178	-4.89763	2.02e-06	0.000293618	4.65472	Down
MSTRG.68096|FAM199X	-0.266937	6.74165	-4.91097	1.9e-06	0.000282047	4.65437	Stable
MSTRG.7068	-0.336495	6.14766	-4.90533	1.95e-06	0.000286027	4.65073	Down
MSTRG.22715|TIPIN	-0.360041	1.62463	-4.89148	2.08e-06	0.000299726	4.64865	Down
MSTRG.2828	-0.272949	3.29582	-4.88865	2.11e-06	0.000301551	4.64605	Stable
MSTRG.35817|PIGF	-0.293473	3.5156	-4.88833	2.11e-06	0.000301551	4.64196	Stable
MSTRG.54310|PAK1IP1	-0.405214	2.34452	-4.8858	2.13e-06	0.000302709	4.63798	Down
MSTRG.62416|POLR2K	-0.670592	2.57285	-4.88424	2.15e-06	0.000303612	4.63214	Down
MSTRG.57011	0.918018	-5.26756	4.96836	1.46e-06	0.000238845	4.62455	Up
MSTRG.33453|ZNF568	-0.283862	4.22478	-4.88707	2.12e-06	0.00030184	4.62437	Stable
MSTRG.56823	-0.436855	5.09629	-4.8917	2.08e-06	0.000299726	4.62417	Down
MSTRG.14942|TUBA1C	-0.301187	4.52134	-4.8842	2.15e-06	0.000303612	4.60597	Down
MSTRG.68490|ENOX2	-0.175701	3.98262	-4.88145	2.18e-06	0.00030611	4.60502	Stable
MSTRG.67190|RBM3	-0.436063	5.50526	-4.88956	2.1e-06	0.000301029	4.60379	Down
MSTRG.12725	0.36717	3.24582	4.8785	2.2e-06	0.00030823	4.60283	Up
MSTRG.31466|LMAN1	-0.309442	5.91219	-4.89226	2.07e-06	0.000299539	4.60228	Down
MSTRG.35660|MAP4K3	-0.298693	4.01157	-4.88063	2.18e-06	0.000306811	4.60139	Stable
MSTRG.2658	0.968012	-0.682634	4.94345	1.64e-06	0.000256807	4.59977	Up
MSTRG.15756|CEP290	-0.429557	5.1621	-4.88611	2.13e-06	0.000302709	4.59864	Down
MSTRG.41702|C21orf91	-0.460666	5.91209	-4.89063	2.09e-06	0.000300007	4.59615	Down
MSTRG.39913	0.294423	4.65959	4.88298	2.16e-06	0.000304432	4.59538	Stable
MSTRG.3390|SASS6	-0.4314	2.69249	-4.87434	2.25e-06	0.000312136	4.59078	Down
MSTRG.44433|FGD5-AS1	-0.218429	6.67157	-4.89483	2.05e-06	0.000296498	4.58739	Stable
MSTRG.44723|SEC13P1	0.413267	0.886175	4.8838	2.15e-06	0.000303736	4.58634	Up
MSTRG.31537|SERPINB10	-1.00255	-0.420549	-4.94324	1.64e-06	0.000256807	4.58313	Down
MSTRG.49309|MRPS18C	-0.383625	3.92908	-4.87577	2.23e-06	0.000310997	4.58268	Down
MSTRG.14763|TWF1	-0.417988	4.81947	-4.87837	2.21e-06	0.00030823	4.57463	Down
MSTRG.16864	-0.2304	6.28078	-4.88772	2.11e-06	0.000301551	4.57052	Stable
MSTRG.16615|TRIAP1	-0.408912	2.61806	-4.86696	2.32e-06	0.000320929	4.56014	Down
MSTRG.18837|TRAV13-2	-0.367671	1.87523	-4.86698	2.32e-06	0.000320929	4.55408	Down
MSTRG.51320	-0.293026	6.86103	-4.88793	2.11e-06	0.000301551	4.55154	Stable
MSTRG.9246|GOT1	-0.219708	2.74203	-4.86498	2.34e-06	0.0003229	4.55145	Stable
MSTRG.15772	1.05097	-2.54592	5.13822	6.67e-07	0.000148265	4.54932	Up
MSTRG.5885	-0.369872	6.68351	-4.88492	2.14e-06	0.000303485	4.54545	Down
MSTRG.66654|SYAP1	-0.233736	5.6884	-4.87693	2.22e-06	0.000309808	4.54358	Stable
MSTRG.39759|MKKS	-0.26501	4.43361	-4.86884	2.3e-06	0.000319098	4.54285	Stable
MSTRG.66417	0.500856	2.64704	4.86226	2.37e-06	0.000325537	4.54009	Up
MSTRG.56720|ENSG00000234147	-1.39694	-0.629576	-4.95647	1.55e-06	0.000248543	4.53902	Down
MSTRG.62775|ENSG00000254431	0.951071	-1.63522	5.01011	1.21e-06	0.000211104	4.53365	Up
MSTRG.51412|MRPS30	-0.284315	5.76806	-4.87507	2.24e-06	0.000311539	4.53348	Stable
MSTRG.8467|KIFBP	-0.209586	4.05387	-4.86468	2.35e-06	0.0003229	4.5331	Stable
MSTRG.55153	0.816317	0.424961	4.87854	2.2e-06	0.00030823	4.52903	Up
MSTRG.20419	-0.513021	2.92489	-4.85872	2.41e-06	0.00032941	4.52468	Down
MSTRG.60899	0.531968	5.27667	4.86984	2.29e-06	0.000318108	4.5224	Up
MSTRG.68056|TCEAL8	-0.440614	2.86872	-4.85776	2.42e-06	0.000330385	4.52093	Down
MSTRG.48443	-0.264729	7.70973	-4.8876	2.12e-06	0.000301551	4.51786	Stable
MSTRG.42000|MORC3	-0.485475	5.37752	-4.86352	2.36e-06	0.000324142	4.49714	Down
MSTRG.11325|PSMC3	-0.360548	4.61465	-4.85734	2.43e-06	0.000330571	4.49054	Down
MSTRG.14632	0.453429	2.30012	4.84955	2.51e-06	0.000338196	4.48781	Up
MSTRG.38266|TTC30B	-0.34241	2.92171	-4.84983	2.51e-06	0.000338196	4.48738	Down
MSTRG.23020	0.334924	3.84585	4.85305	2.47e-06	0.000335637	4.48668	Up
MSTRG.60415|PAXIP1	-0.140322	4.67029	-4.85599	2.44e-06	0.000332133	4.48263	Stable
MSTRG.59440|DLD	-0.354288	2.89868	-4.84694	2.54e-06	0.000339746	4.47557	Down
MSTRG.24712|CEP20	-0.327979	3.96934	-4.84996	2.51e-06	0.000338196	4.47328	Down
MSTRG.29436	-0.642761	-0.404716	-4.90645	1.94e-06	0.000285374	4.46776	Down
MSTRG.10984|METTL15	-0.610467	3.58929	-4.84635	2.55e-06	0.000339898	4.46562	Down
MSTRG.32843|ZNF93	-0.365557	2.4111	-4.8425	2.59e-06	0.000342163	4.45858	Down
MSTRG.67062|EFHC2	-0.352113	2.73216	-4.84228	2.6e-06	0.000342163	4.45719	Down
MSTRG.3403|RTCA-AS1	-0.323196	3.68072	-4.84357	2.58e-06	0.000342163	4.45168	Down
MSTRG.36133|VPS54	-0.371139	4.09077	-4.84388	2.58e-06	0.000342163	4.44554	Down
MSTRG.29499|SMG8	-0.206145	4.6883	-4.84674	2.54e-06	0.000339746	4.4435	Stable
MSTRG.18011|KPNA3	-0.292462	5.05948	-4.84863	2.52e-06	0.000339155	4.44214	Stable
MSTRG.38522|HSPE1	-0.365483	3.03376	-4.8375	2.65e-06	0.000347363	4.43517	Down
MSTRG.26213	0.373427	3.35534	4.83873	2.64e-06	0.00034617	4.43493	Up
MSTRG.31553	-0.49369	5.95043	-4.85274	2.48e-06	0.000335649	4.43404	Down
MSTRG.46344|SNX4	-0.43948	3.92041	-4.83928	2.63e-06	0.000346107	4.42982	Down
MSTRG.32878|ZNF626	-0.328265	3.57925	-4.83709	2.66e-06	0.000347363	4.42627	Down
MSTRG.39686|MCM8	-0.269506	4.03429	-4.83907	2.63e-06	0.000346107	4.42616	Stable
MSTRG.45423|DENND6A	-0.224997	5.66773	-4.84814	2.53e-06	0.00033944	4.42208	Stable
MSTRG.16102	0.340291	4.98982	4.84221	2.6e-06	0.000342163	4.41439	Up
MSTRG.2892|GADD45A	-0.279605	3.12892	-4.83214	2.72e-06	0.000353778	4.41172	Stable
MSTRG.27695|PPIAP53	0.459657	0.768826	4.84268	2.59e-06	0.000342163	4.4116	Up
MSTRG.6519	0.266813	3.21711	4.83094	2.73e-06	0.000354766	4.40455	Stable
MSTRG.57904	-0.36159	7.17137	-4.85447	2.46e-06	0.000333952	4.39768	Down
MSTRG.66741	-0.356439	8.4846	-4.86654	2.33e-06	0.000321091	4.39692	Down
MSTRG.8388	0.522479	0.496475	4.84314	2.59e-06	0.000342163	4.39113	Up
MSTRG.2785|EFCAB7	-0.533704	2.69174	-4.82536	2.8e-06	0.000361337	4.38739	Down
MSTRG.47030|SSR3	-0.276264	6.58249	-4.84703	2.54e-06	0.000339746	4.38712	Stable
MSTRG.56823|FBXO30	-0.391103	5.36599	-4.83718	2.66e-06	0.000347363	4.38568	Down
MSTRG.30597|NDUFV2	-0.277839	4.83118	-4.83378	2.7e-06	0.000352101	4.38562	Stable
MSTRG.65084	-0.74866	0.352135	-4.85065	2.5e-06	0.000338196	4.38018	Down
MSTRG.5747|RNF2	-0.304814	4.75171	-4.83117	2.73e-06	0.000354766	4.37679	Down
MSTRG.6925|FH	-0.226586	4.97539	-4.83264	2.71e-06	0.000353449	4.37678	Stable
MSTRG.5546|ENSG00000225711	0.395621	-0.158204	4.8593	2.4e-06	0.000329012	4.36882	Up
MSTRG.41344	0.555956	0.0419547	4.85026	2.5e-06	0.000338196	4.36666	Up
MSTRG.4694|ENSG00000236327	0.773792	-1.60026	4.96207	1.51e-06	0.000244221	4.3618	Up
ENSG00000112874.10|NUDT12	-0.815698	1.05624	-4.82925	2.75e-06	0.000356536	4.36171	Down
MSTRG.62813	-0.603071	2.12803	-4.81924	2.88e-06	0.000369055	4.36073	Down
MSTRG.12633	-0.301136	4.46637	-4.82494	2.81e-06	0.000361337	4.35765	Down
MSTRG.56913|KATNA1	-0.237593	3.71355	-4.81961	2.87e-06	0.000368922	4.35081	Stable
MSTRG.37186	0.427417	5.25596	4.82857	2.76e-06	0.000357158	4.34904	Up
MSTRG.15951|NEDD1	-0.348397	4.83792	-4.82482	2.81e-06	0.000361337	4.3481	Down
MSTRG.9495	-0.612997	2.40905	-4.81533	2.93e-06	0.000373385	4.34631	Down
MSTRG.34450|TFPT	-0.282294	2.96328	-4.81595	2.92e-06	0.000373247	4.34624	Stable
MSTRG.38328	-0.298418	7.30951	-4.84345	2.58e-06	0.000342163	4.34507	Stable
MSTRG.46841	-0.309074	5.10013	-4.8257	2.8e-06	0.00036131	4.34456	Down
MSTRG.45627	-0.284984	7.87883	-4.84727	2.54e-06	0.000339746	4.33884	Stable
MSTRG.21554|NSMCE3	-0.211954	4.27586	-4.81832	2.89e-06	0.000370102	4.33399	Stable
MSTRG.62538|ANGPT1	-0.562522	3.39093	-4.81364	2.95e-06	0.00037506	4.33214	Down
MSTRG.12717|MTMR2	-0.371415	4.32497	-4.81521	2.93e-06	0.000373385	4.32046	Down
MSTRG.7226|AKR1C3	-0.523031	2.68143	-4.80907	3.01e-06	0.000381345	4.32016	Down
MSTRG.36280|FAM136A	-0.210754	3.85369	-4.81277	2.96e-06	0.000375554	4.31962	Stable
MSTRG.54688|H2AC13	-0.357357	5.19092	-4.8199	2.87e-06	0.000368915	4.31785	Down
MSTRG.3349	-0.281514	4.26542	-4.81388	2.95e-06	0.00037506	4.31587	Stable
MSTRG.42032|PIGP	-0.304915	2.65525	-4.80776	3.03e-06	0.000382621	4.31465	Down
MSTRG.16290|GPN3	-0.497415	2.96157	-4.80644	3.05e-06	0.000383458	4.30729	Down
MSTRG.37077|RGPD3	-0.35482	2.1319	-4.80599	3.05e-06	0.000383458	4.30685	Down
MSTRG.41794|USP16	-0.826813	2.98291	-4.80586	3.06e-06	0.000383458	4.30536	Down
MSTRG.52934|VTRNA2-1	0.529572	-5.23115	4.86176	2.38e-06	0.000325832	4.30036	Up
MSTRG.40512|DSN1	-0.269224	3.30012	-4.80424	3.08e-06	0.000385751	4.29364	Stable
MSTRG.3679|BCAS2	-0.32801	3.81618	-4.80368	3.09e-06	0.000386233	4.28285	Down
MSTRG.50560|SNX25	-0.363151	3.78039	-4.80177	3.11e-06	0.000388084	4.27571	Down
MSTRG.37916|WDSUB1	-0.242678	2.7819	-4.79667	3.18e-06	0.000395541	4.26806	Stable
MSTRG.12209|ENSG00000255786	0.600638	-1.16061	4.89499	2.05e-06	0.000296498	4.26705	Up
MSTRG.46423	1.53768	0.963397	4.80213	3.11e-06	0.000387946	4.26332	Up
MSTRG.63794	0.378293	2.98435	4.79567	3.2e-06	0.00039645	4.261	Up
MSTRG.19378|SAV1	-0.4062	3.73316	-4.79775	3.17e-06	0.000394126	4.26003	Down
MSTRG.48462|PI4K2B	-0.372927	4.86118	-4.803	3.1e-06	0.000386927	4.25612	Down
MSTRG.50272|PDGFC	-0.333885	2.68731	-4.79336	3.23e-06	0.000398451	4.25518	Down
MSTRG.49983|SCOC	-0.629968	3.09044	-4.79399	3.22e-06	0.000397821	4.2548	Down
MSTRG.45457|KCTD6	-0.199305	3.13832	-4.79402	3.22e-06	0.000397821	4.25336	Stable
MSTRG.63355	0.701245	2.01468	4.79225	3.25e-06	0.000399936	4.25076	Up
ENSG00000233859.2|ADH5P4	-0.706647	-1.27859	-4.92106	1.82e-06	0.000273968	4.24505	Down
MSTRG.19444	-0.345221	5.96349	-4.80726	3.04e-06	0.000382977	4.24074	Down
MSTRG.39934	0.411353	3.20684	4.79052	3.27e-06	0.000401377	4.2367	Up
MSTRG.53911|HNRNPAB	-0.469392	4.07791	-4.78913	3.29e-06	0.000402546	4.21763	Down
MSTRG.53356|ENSG00000275765	-0.309688	1.95377	-4.78448	3.36e-06	0.000409478	4.21719	Down
MSTRG.37184|ENSG00000270190	0.512312	0.960557	4.79033	3.28e-06	0.000401377	4.21331	Up
MSTRG.10785	-0.988344	3.93765	-4.78353	3.38e-06	0.000410704	4.19934	Down
MSTRG.37123	-0.231621	7.76316	-4.81309	2.96e-06	0.000375501	4.19787	Stable
MSTRG.17653	-0.312665	2.40178	-4.77861	3.45e-06	0.000417765	4.1956	Down
MSTRG.22452|ADAM10	-0.315799	7.46003	-4.80835	3.02e-06	0.000382082	4.1905	Down
MSTRG.29290|ENSG00000247011	0.470752	0.183962	4.80122	3.12e-06	0.000388554	4.19007	Up
MSTRG.64878|ZNF510	-0.298983	5.20889	-4.78937	3.29e-06	0.000402546	4.18903	Stable
MSTRG.17852|LACC1	-0.354337	2.82397	-4.77685	3.48e-06	0.000419526	4.18629	Down
MSTRG.35170|LAPTM4A	-0.273097	5.71002	-4.79101	3.27e-06	0.000401377	4.18041	Stable
MSTRG.56538|ARHGAP18	-0.390721	5.16077	-4.78667	3.33e-06	0.000406319	4.17962	Down
MSTRG.36284|TGFA-IT1	0.546774	-1.37543	4.8909	2.08e-06	0.000300007	4.17513	Up
MSTRG.33085|UQCRFS1	-0.205891	5.2701	-4.78649	3.33e-06	0.000406319	4.17475	Stable
MSTRG.11167|API5	-0.485885	4.1678	-4.77917	3.44e-06	0.000417239	4.1743	Down
MSTRG.54141|FAM50B	-0.323498	2.9168	-4.77321	3.54e-06	0.00042535	4.17038	Down
MSTRG.12754|TMEM123	-0.38285	7.91081	-4.80585	3.06e-06	0.000383458	4.16223	Down
MSTRG.5790	-0.532196	6.83912	-4.7956	3.2e-06	0.00039645	4.16187	Down
MSTRG.49101|CXCL5	-0.658468	3.26939	-4.77177	3.56e-06	0.000427054	4.16097	Down
MSTRG.35017|PDIA6	-0.307336	6.35523	-4.79061	3.27e-06	0.000401377	4.15706	Down
MSTRG.12522|EED	-0.314128	4.57707	-4.77697	3.48e-06	0.000419526	4.15467	Down
MSTRG.38381	-0.412316	4.60917	-4.77702	3.48e-06	0.000419526	4.15448	Down
MSTRG.48518	-0.352685	5.32126	-4.77949	3.44e-06	0.000417153	4.14466	Down
MSTRG.52569|COMMD10	-0.373115	4.23058	-4.77243	3.55e-06	0.000426319	4.14444	Down
MSTRG.41333|CDH26	0.248846	2.86506	4.76657	3.64e-06	0.000433379	4.14267	Stable
ENSG00000267453.9|CLEC4OP	0.802061	-4.9996	4.90065	1.99e-06	0.000290472	4.13607	Up
MSTRG.28568|CCL4	-0.404186	4.08733	-4.76865	3.61e-06	0.000429908	4.13219	Down
MSTRG.45343|ACTR8	-0.221512	5.33404	-4.77645	3.48e-06	0.000419762	4.13097	Stable
MSTRG.54583|H2BC3	-0.463599	2.13126	-4.75885	3.77e-06	0.000444797	4.11416	Down
MSTRG.47122	-0.399985	3.70993	-4.75926	3.76e-06	0.000444514	4.10106	Down
MSTRG.44626|OXSM	-0.354724	2.14196	-4.75558	3.82e-06	0.000448109	4.10105	Down
MSTRG.49194|MRPL1	-0.479766	2.17209	-4.75396	3.85e-06	0.000449759	4.09449	Down
MSTRG.4378|OTUD7B	-0.209924	4.5277	-4.76158	3.72e-06	0.000441581	4.09161	Stable
MSTRG.12632|ENSG00000280379	-0.63555	0.586898	-4.76952	3.59e-06	0.000429775	4.08877	Down
MSTRG.68115|RADX	-0.335079	2.90455	-4.75323	3.86e-06	0.00045016	4.0885	Down
MSTRG.35945|RTN4	-0.467578	4.01116	-4.75745	3.79e-06	0.000445994	4.08771	Down
MSTRG.50432	-0.393051	3.65351	-4.75531	3.83e-06	0.000448112	4.08584	Down
MSTRG.67938	-0.255153	5.98841	-4.76988	3.59e-06	0.000429629	4.08254	Stable
MSTRG.64213	-0.454466	4.74033	-4.75983	3.75e-06	0.000443996	4.07982	Down
MSTRG.64854	-0.443505	4.08601	-4.7556	3.82e-06	0.000448109	4.07829	Down
MSTRG.52823|HSPA4	-0.268426	6.27742	-4.76999	3.59e-06	0.000429629	4.07309	Stable
MSTRG.46193|ENSG00000288662	0.357555	-3.05544	5.10086	7.94e-07	0.000163103	4.07197	Up
MSTRG.64475|UBQLN1	-0.308996	6.33896	-4.76926	3.6e-06	0.000429775	4.06808	Down
MSTRG.3170	0.301321	2.51904	4.74736	3.97e-06	0.000458283	4.06698	Up
MSTRG.18931|C14orf119	-0.201639	5.18153	-4.75979	3.75e-06	0.000443996	4.06599	Stable
MSTRG.6402|BPNT1	-0.253257	3.91057	-4.75147	3.89e-06	0.000452102	4.06434	Stable
MSTRG.12478	-0.220179	7.78005	-4.78148	3.41e-06	0.000413964	4.0635	Stable
MSTRG.40431|EIF6	-0.227232	5.19048	-4.75744	3.79e-06	0.000445994	4.05609	Stable
MSTRG.35389|GPN1	-0.236936	4.42138	-4.75165	3.89e-06	0.000452102	4.0532	Stable
MSTRG.32464|GET3	-0.284323	5.17023	-4.75329	3.86e-06	0.00045016	4.03975	Stable
MSTRG.29815	0.289598	1.88911	4.74071	4.08e-06	0.000467393	4.03968	Stable
MSTRG.429	0.723605	-0.0362176	4.76882	3.6e-06	0.000429908	4.03667	Up
MSTRG.44619|TOP2B	-0.28359	6.41968	-4.76155	3.72e-06	0.000441581	4.03274	Stable
MSTRG.46204|LRRC58	-0.274403	5.57157	-4.75411	3.85e-06	0.000449759	4.03065	Stable
MSTRG.54286|EEF1E1	-0.468629	2.06867	-4.73733	4.15e-06	0.000470888	4.02643	Down
MSTRG.22403|ZNF280D	-0.307558	5.0483	-4.7491	3.93e-06	0.000456347	4.02596	Down
MSTRG.54321|SMIM13	-0.286661	3.71848	-4.74054	4.09e-06	0.000467393	4.02336	Stable
MSTRG.47463|PSMD2	-0.209311	6.01259	-4.75567	3.82e-06	0.000448109	4.02217	Stable
MSTRG.1916|MYCBP	-0.244295	4.88197	-4.74702	3.97e-06	0.000458434	4.02183	Stable
MSTRG.48330|FGFBP2	-0.450089	5.00943	-4.74753	3.96e-06	0.000458283	4.02131	Down
MSTRG.32328|CDC37	-0.234305	5.87323	-4.75266	3.87e-06	0.000450759	4.01451	Stable
MSTRG.22055|HNRNPMP1	0.567078	-0.0468223	4.76323	3.7e-06	0.00043934	4.01187	Up
MSTRG.68127|RBM41	-0.30935	4.9984	-4.74447	4.02e-06	0.000462043	4.00821	Down
MSTRG.57316|DYNLT2	-0.343129	2.01597	-4.73281	4.23e-06	0.000477686	4.00792	Down
MSTRG.61579|MCM4	-0.270602	3.3364	-4.73383	4.21e-06	0.000476071	4.00282	Stable
MSTRG.19399|TMX1	-0.76683	4.28102	-4.7377	4.14e-06	0.00047067	4.00129	Down
MSTRG.65441|RBM18	-0.257974	4.82026	-4.74112	4.08e-06	0.00046733	3.99915	Stable
MSTRG.65723|DYNC2I2	-0.363272	1.73711	-4.73122	4.26e-06	0.000479962	3.99797	Down
MSTRG.11926|ANKRD13D	0.272873	3.15447	4.73182	4.25e-06	0.000479239	3.99615	Stable
MSTRG.45915|PCNP	-0.311673	4.93529	-4.74003	4.1e-06	0.000467442	3.99164	Down
MSTRG.12509	-0.528723	4.96987	-4.7394	4.11e-06	0.000468201	3.98912	Down
MSTRG.59188|FAM200A	-0.356326	2.85528	-4.72671	4.34e-06	0.000485792	3.98066	Down
MSTRG.59163	0.415301	2.53618	4.72545	4.37e-06	0.000487401	3.97747	Up
MSTRG.3265|DIPK1A	-0.325056	3.59382	-4.72794	4.32e-06	0.00048479	3.97417	Down
MSTRG.33450|ZNF790	-0.293365	3.17263	-4.72609	4.36e-06	0.000486563	3.9738	Stable
MSTRG.46886|COMMD2	-0.293572	5.20831	-4.73654	4.16e-06	0.000471263	3.96908	Stable
MSTRG.55860|ENSG00000226089	-1.21742	-2.87051	-5.06101	9.56e-07	0.000183557	3.96564	Down
MSTRG.3628|CAPZA1	-0.376601	8.02705	-4.75846	3.77e-06	0.000445032	3.95744	Down
MSTRG.56748	-0.26497	6.68161	-4.74518	4e-06	0.000461265	3.95453	Stable
MSTRG.22667|CLPX	-0.229855	6.0966	-4.73896	4.12e-06	0.000468577	3.94969	Stable
MSTRG.50242|SFRP2	0.596848	0.662066	4.72872	4.31e-06	0.000484214	3.94928	Up
MSTRG.68816|VMA21	-0.270138	5.81746	-4.73638	4.16e-06	0.000471263	3.94877	Stable
MSTRG.19527	-0.296372	6.29126	-4.74031	4.09e-06	0.000467393	3.94874	Stable
MSTRG.46918|ENSG00000289005	-0.43223	0.224249	-4.7428	4.05e-06	0.000464931	3.94788	Down
MSTRG.8351|ADO	-0.227426	4.54467	-4.72671	4.34e-06	0.000485792	3.94694	Stable
MSTRG.57260	0.401598	5.80553	4.73665	4.16e-06	0.000471263	3.9469	Up
MSTRG.15733|CCDC59	-0.407584	4.01982	-4.72316	4.41e-06	0.000489836	3.94592	Down
MSTRG.60973|NAT1	-0.349335	2.83655	-4.71668	4.54e-06	0.000498824	3.94001	Down
MSTRG.53539|MAT2B	-0.223974	7.06532	-4.74511	4e-06	0.000461265	3.93932	Stable
MSTRG.63414|TCF3P1	0.405862	2.80455	4.71554	4.56e-06	0.00050022	3.9344	Up
MSTRG.53200|TCERG1	-0.407098	4.79377	-4.72379	4.4e-06	0.000489836	3.92896	Down
MSTRG.59088|VPS50	-0.366075	4.66254	-4.72205	4.43e-06	0.000489836	3.92518	Down
MSTRG.29608|INTS2	-0.237119	4.73553	-4.7223	4.43e-06	0.000489836	3.92361	Stable
MSTRG.52382|CHD1-DT	-0.230415	5.56816	-4.72824	4.32e-06	0.000484686	3.92302	Stable
MSTRG.60459	0.313541	4.83308	4.72329	4.41e-06	0.000489836	3.92264	Up
MSTRG.12670|ANKRD49	-0.355001	3.7701	-4.7158	4.56e-06	0.000500205	3.92099	Down
MSTRG.33438|ZNF567	-0.362841	3.25021	-4.71336	4.61e-06	0.000503955	3.92076	Down
MSTRG.63359	0.615206	4.01299	4.71772	4.52e-06	0.000497081	3.92023	Up
MSTRG.50258	-0.356855	4.7882	-4.72064	4.46e-06	0.000491807	3.91585	Down
MSTRG.56577|VNN1	-1.23525	0.88695	-4.72234	4.43e-06	0.000489836	3.91405	Down
MSTRG.42739|ENSG00000274422	-0.908125	1.22423	-4.71479	4.58e-06	0.00050134	3.91181	Down
MSTRG.22060|EIF3J	-0.386313	3.15424	-4.70975	4.68e-06	0.000508695	3.90763	Down
MSTRG.60314|GIMAP2	-0.403816	5.99545	-4.72737	4.33e-06	0.000485448	3.90602	Down
MSTRG.38563	-0.18934	5.20858	-4.72129	4.45e-06	0.000490943	3.90541	Stable
MSTRG.19258|SEC23A	-0.240769	6.39729	-4.73079	4.27e-06	0.00048034	3.90494	Stable
MSTRG.51463	-1.06259	-2.3214	-4.96802	1.47e-06	0.000238845	3.89364	Down
MSTRG.35766|ENSG00000289272	0.445457	-2.40117	4.94345	1.64e-06	0.000256807	3.8911	Up
MSTRG.54990|HLA-DQA1	-1.17509	4.44946	-4.71051	4.67e-06	0.000507542	3.8875	Down
MSTRG.30216|ENSG00000280248	0.506599	1.45238	4.70438	4.79e-06	0.000518039	3.88717	Up
MSTRG.61836	-0.232183	4.57506	-4.71197	4.64e-06	0.000505941	3.88542	Stable
MSTRG.4575|S100A10	-0.273182	4.0765	-4.70818	4.71e-06	0.000511656	3.88264	Stable
MSTRG.5751|TRMT1L	-0.298865	4.57706	-4.7111	4.65e-06	0.000506764	3.8821	Stable
MSTRG.35083|DDX1	-0.272071	5.25615	-4.7116	4.64e-06	0.000506208	3.86431	Stable
MSTRG.62529|OXR1	-0.464127	4.61037	-4.70646	4.75e-06	0.000514427	3.86287	Down
MSTRG.42789|IGLV3-25	-0.677679	0.222228	-4.72259	4.42e-06	0.000489836	3.86125	Down
MSTRG.46601|UBA5	-0.413914	4.3405	-4.7025	4.83e-06	0.000521209	3.85343	Down
MSTRG.52443	-0.372306	8.84266	-4.7415	4.07e-06	0.00046708	3.85131	Down
MSTRG.24284|ADCY9	0.272465	3.9041	4.69882	4.91e-06	0.000525175	3.84633	Stable
MSTRG.3080|RPF1	-0.322818	4.43833	-4.70008	4.89e-06	0.000523392	3.84057	Down
MSTRG.54646|HCG11	-0.322368	4.50162	-4.70017	4.88e-06	0.000523392	3.83931	Down
MSTRG.55192|CCDC167	-0.388681	1.83798	-4.69006	5.11e-06	0.000538279	3.83405	Down
MSTRG.50324	-0.278805	7.38407	-4.7221	4.43e-06	0.000489836	3.83091	Stable
MSTRG.57342|PSMB1	-0.47793	4.97703	-4.70116	4.86e-06	0.000522612	3.83074	Down
MSTRG.68443|SH2D1A	-0.475475	3.1933	-4.69094	5.09e-06	0.000537849	3.83074	Down
MSTRG.22118|BLOC1S6	-0.362564	6.38927	-4.71253	4.63e-06	0.000505256	3.83007	Down
MSTRG.43143|XBP1	-0.451221	5.04179	-4.70073	4.87e-06	0.000523026	3.82699	Down
MSTRG.11175|ENSG00000283341	-0.281588	3.43615	-4.69073	5.09e-06	0.000537849	3.82492	Stable
MSTRG.37943|LINC01806	-0.445007	2.42396	-4.68735	5.17e-06	0.000542156	3.8247	Down
MSTRG.1962|ZFP69	-0.217896	3.19017	-4.68886	5.13e-06	0.000539993	3.82153	Stable
MSTRG.14566	0.847501	4.00243	4.69324	5.03e-06	0.000534205	3.81952	Up
MSTRG.9103|NOC3L	-0.370609	4.56528	-4.69397	5.02e-06	0.000533056	3.81233	Down
MSTRG.49106|MTHFD2L	-0.334434	4.05852	-4.69021	5.1e-06	0.000538279	3.80968	Down
MSTRG.18096|CKAP2	-0.373135	3.85587	-4.68839	5.14e-06	0.000540547	3.80705	Down
MSTRG.52899|CAMLG	-0.247721	4.39529	-4.6913	5.08e-06	0.000537849	3.80537	Stable
MSTRG.6557	-0.315373	4.99261	-4.6952	4.99e-06	0.000531333	3.80497	Down
MSTRG.3014|MIGA1	-0.238081	5.30718	-4.69731	4.95e-06	0.000527536	3.8036	Stable
MSTRG.6181	0.324624	1.7421	4.68207	5.29e-06	0.000550506	3.80231	Up
MSTRG.2765|ATG4C	-0.417422	3.60543	-4.68571	5.2e-06	0.000544629	3.80165	Down
MSTRG.19699|SNAPC1	-0.443134	2.31499	-4.68064	5.32e-06	0.000553399	3.79809	Down
ENSG00000110318.15|CEP126	-0.370911	2.53306	-4.68034	5.33e-06	0.000553548	3.79568	Down
MSTRG.18254	-0.366291	5.8682	-4.69922	4.9e-06	0.000524816	3.79359	Down
MSTRG.1513|ZCCHC17	-0.310461	4.25137	-4.68723	5.17e-06	0.000542156	3.79267	Down
MSTRG.49547|CENPE	-0.664069	1.81856	-4.67943	5.35e-06	0.000555188	3.79051	Down
MSTRG.17631|HSPH1	-0.350779	4.95132	-4.69105	5.08e-06	0.000537849	3.7893	Down
MSTRG.38496	-0.302132	4.68371	-4.68894	5.13e-06	0.000539993	3.7881	Down
MSTRG.39971	-0.257127	6.6544	-4.7016	4.85e-06	0.000522612	3.7742	Stable
MSTRG.56416|FAM184A	-0.433932	2.00575	-4.67462	5.46e-06	0.000561644	3.77355	Down
MSTRG.17383|CRYL1	-0.253232	3.64634	-4.67878	5.36e-06	0.000556185	3.77201	Stable
MSTRG.52559|AP3S1	-0.298291	4.30652	-4.68238	5.28e-06	0.000550344	3.77139	Stable
MSTRG.24111	-0.237165	3.771	-4.67836	5.37e-06	0.000556641	3.76754	Stable
MSTRG.6059|SNRPE	-0.509284	2.83665	-4.674	5.48e-06	0.000562128	3.7673	Down
MSTRG.30816|SNRPD1	-0.283425	3.81328	-4.67801	5.38e-06	0.000556922	3.76534	Stable
MSTRG.35638|SRSF7	-0.244321	6.49819	-4.69645	4.96e-06	0.000528979	3.75867	Stable
ENSG00000092068.21|SLC7A8	1.01287	-0.630231	4.72219	4.43e-06	0.000489836	3.75819	Up
MSTRG.36670|PAFAH1B1P1	0.424539	0.0550988	4.69491	5e-06	0.000531441	3.75813	Up
MSTRG.31244|ENSG00000279707	-0.337579	1.9905	-4.67064	5.56e-06	0.000567247	3.75762	Down
MSTRG.50853|FASTKD3	-0.259465	3.06977	-4.67124	5.55e-06	0.000567223	3.75213	Stable
MSTRG.1552|EIF3I	-0.224447	5.43724	-4.6858	5.2e-06	0.000544629	3.75194	Stable
MSTRG.49294|COPS4	-0.346485	3.93256	-4.67528	5.45e-06	0.000560708	3.75175	Down
MSTRG.20514|MOAP1	-0.217418	5.36724	-4.68378	5.25e-06	0.000547649	3.74587	Stable
MSTRG.26405	0.723906	1.80448	4.66683	5.65e-06	0.000571814	3.74217	Up
MSTRG.7450|HSPA14	-0.391073	3.43728	-4.67023	5.57e-06	0.000567401	3.74194	Down
MSTRG.53357|G3BP1	-0.226665	7.65051	-4.70127	4.86e-06	0.000522612	3.73295	Stable
MSTRG.37054	-0.522769	2.88856	-4.66514	5.7e-06	0.00057372	3.73094	Down
MSTRG.32885	-0.251825	3.42752	-4.6657	5.68e-06	0.000573489	3.72329	Stable
MSTRG.2927|ANKRD13C	-0.325366	4.6815	-4.67215	5.52e-06	0.000565527	3.71954	Down
MSTRG.48392|NCAPG	-0.657676	0.820285	-4.67052	5.56e-06	0.000567247	3.7174	Down
MSTRG.69	0.540165	1.44542	4.66035	5.82e-06	0.0005806	3.7116	Up
MSTRG.35063|TRIB2	-0.324411	5.35219	-4.67443	5.47e-06	0.000561644	3.70852	Down
MSTRG.47636|CCDC50	-0.327313	5.67649	-4.67628	5.42e-06	0.000559717	3.70534	Down
MSTRG.49432	-0.43359	4.73551	-4.66867	5.61e-06	0.00056838	3.70426	Down
MSTRG.39433|PPP1R7	-0.239661	3.92459	-4.66345	5.74e-06	0.000575483	3.70336	Stable
MSTRG.46291|HACD2	-0.303009	4.87249	-4.66922	5.59e-06	0.000568174	3.7019	Down
MSTRG.52810|EEF1A1P50	0.359596	1.18453	4.65951	5.84e-06	0.000582155	3.70092	Up
MSTRG.19750|MTHFD1	-0.173944	4.84421	-4.6688	5.6e-06	0.00056838	3.7004	Stable
MSTRG.35430|WDR43	-0.397372	5.16982	-4.67056	5.56e-06	0.000567247	3.69882	Down
MSTRG.38290|CWC22	-0.28593	4.59979	-4.66619	5.67e-06	0.000572845	3.69726	Stable
MSTRG.59064|CYP51A1	-0.393468	4.20902	-4.66329	5.74e-06	0.000575483	3.69638	Down
MSTRG.13147|CD3G	-0.441543	5.52296	-4.66948	5.59e-06	0.000568113	3.68322	Down
MSTRG.36344|OR7E62P	-0.859841	-1.68114	-4.81586	2.92e-06	0.000373247	3.68176	Down
MSTRG.1719|ZMYM4	-0.195803	5.37919	-4.6678	5.63e-06	0.000569975	3.67976	Stable
MSTRG.60057|TRBV4-1	-0.782095	0.00493494	-4.68374	5.25e-06	0.000547649	3.67593	Down
MSTRG.51378|ZNF131	-0.229712	4.69659	-4.6617	5.78e-06	0.000578234	3.67593	Stable
MSTRG.20543|DDX24	-0.226527	5.29667	-4.66468	5.71e-06	0.000573936	3.66981	Stable
MSTRG.59079|CDK6	-0.237407	6.63027	-4.67562	5.44e-06	0.000560449	3.66754	Stable
MSTRG.51724	-0.277102	5.48444	-4.66525	5.69e-06	0.00057372	3.66622	Stable
MSTRG.49828|BBS7	-0.30788	3.32841	-4.65017	6.08e-06	0.000601571	3.66254	Down
MSTRG.33456|ZNF829	-0.319582	2.94552	-4.64837	6.13e-06	0.000604532	3.66189	Down
MSTRG.41524	-0.212992	6.85019	-4.67616	5.43e-06	0.000559717	3.66107	Stable
MSTRG.47165	-0.373101	3.45734	-4.64789	6.14e-06	0.000605192	3.65099	Down
MSTRG.7058|ZNF669	-0.272223	3.1389	-4.64604	6.19e-06	0.000606506	3.6492	Stable
MSTRG.36352|MPHOSPH10	-0.304559	4.48248	-4.65269	6.01e-06	0.000596191	3.64555	Down
MSTRG.54666|H2AC12	-0.574512	3.4667	-4.64629	6.18e-06	0.00060645	3.64512	Down
MSTRG.2429|ENSG00000212624	0.684641	-2.48219	4.87935	2.2e-06	0.000308162	3.64187	Up
MSTRG.67859|HDX	-0.317115	1.89185	-4.64152	6.31e-06	0.000614324	3.64093	Down
MSTRG.51357|CCDC152	-0.536041	2.04258	-4.64115	6.32e-06	0.000614324	3.63993	Down
MSTRG.5448	-0.377522	1.61377	-4.64204	6.3e-06	0.000614324	3.63963	Down
MSTRG.33979	-0.684513	2.53174	-4.64086	6.33e-06	0.000614324	3.63759	Down
MSTRG.10292|ENSG00000183562	0.308992	-0.817492	4.70496	4.78e-06	0.000517288	3.63758	Up
MSTRG.45294|GNL3	-0.34206	4.10128	-4.647	6.17e-06	0.000605748	3.63264	Down
MSTRG.14934|DDX23	-0.258688	6.1272	-4.66174	5.78e-06	0.000578234	3.62936	Stable
MSTRG.59366|SYPL1	-0.318129	4.2727	-4.64701	6.17e-06	0.000605748	3.62817	Down
MSTRG.66533|HCCS	-0.246037	3.36452	-4.64173	6.31e-06	0.000614324	3.62754	Stable
MSTRG.44461|ANKRD28	-0.296549	5.44442	-4.65527	5.95e-06	0.000590093	3.6268	Stable
MSTRG.63778|ENSG00000279336	0.586602	-0.215355	4.66961	5.58e-06	0.000568113	3.62603	Up
MSTRG.52816|ZCCHC10	-0.500555	2.30888	-4.6374	6.43e-06	0.000618741	3.62482	Down
MSTRG.65819|ENSG00000236986	0.215846	1.80191	4.63746	6.43e-06	0.000618741	3.62477	Stable
MSTRG.4818|LMNA	-0.485006	3.50604	-4.6405	6.34e-06	0.000614324	3.62064	Down
MSTRG.62393|ENSG00000225017	0.311377	3.4278	4.64069	6.34e-06	0.000614324	3.6203	Up
MSTRG.48732	-0.223164	7.54935	-4.67251	5.51e-06	0.000565217	3.61781	Stable
MSTRG.26578|ATMIN	-0.182125	5.75103	-4.65569	5.94e-06	0.000589605	3.61745	Stable
MSTRG.68355|C1GALT1C1	-0.436066	3.79264	-4.64041	6.34e-06	0.000614324	3.61375	Down
MSTRG.59431|BCAP29	-0.416914	3.15314	-4.63694	6.44e-06	0.000618741	3.61279	Down
MSTRG.59288|ORC5	-0.331362	4.20815	-4.64257	6.29e-06	0.000613934	3.61187	Down
MSTRG.26208	0.449947	2.2462	4.63421	6.52e-06	0.000623295	3.61158	Up
MSTRG.52204|COX7C	-0.485705	4.37918	-4.6433	6.27e-06	0.000612601	3.61103	Down
MSTRG.31293|RPL17	-0.785368	4.94481	-4.64671	6.17e-06	0.000605929	3.61035	Down
MSTRG.41342	0.464281	3.00678	4.6347	6.5e-06	0.00062254	3.60395	Up
MSTRG.13099|ENSG00000280143	1.61126	2.00592	4.63197	6.58e-06	0.000627593	3.60346	Up
MSTRG.59214|AP1S1	-0.301793	2.5848	-4.63242	6.57e-06	0.000626968	3.60249	Down
MSTRG.46241	-0.255294	6.64078	-4.65897	5.85e-06	0.000582948	3.59858	Stable
MSTRG.28592	-0.186089	5.578	-4.64937	6.1e-06	0.00060308	3.59759	Stable
MSTRG.5691|TSEN15	-0.250053	4.03756	-4.63744	6.43e-06	0.000618741	3.59504	Stable
MSTRG.17951|MED4	-0.32656	2.9044	-4.63075	6.62e-06	0.000629722	3.59172	Down
MSTRG.14669	-0.536766	3.56525	-4.63353	6.54e-06	0.000624542	3.59138	Down
MSTRG.67879|CHM	-0.296545	4.90046	-4.64173	6.31e-06	0.000614324	3.58877	Stable
MSTRG.65519|PSMB7	-0.306357	4.80066	-4.63993	6.36e-06	0.000615035	3.58449	Down
MSTRG.25543|ITFG1	-0.20467	5.8829	-4.64849	6.13e-06	0.000604532	3.58342	Stable
MSTRG.26039	-0.221292	6.9053	-4.65784	5.88e-06	0.000584654	3.58339	Stable
MSTRG.12383|CLNS1A	-0.268015	5.41106	-4.64411	6.24e-06	0.000611032	3.58211	Stable
MSTRG.35624|ATL2	-0.300736	4.8303	-4.63932	6.38e-06	0.000616057	3.58111	Down
MSTRG.15771	0.969296	-3.03639	4.93342	1.72e-06	0.00026413	3.57836	Up
MSTRG.31915|LSM7	-0.436891	2.8945	-4.62727	6.72e-06	0.000636906	3.57821	Down
MSTRG.19167|PSMA6	-0.366854	4.65453	-4.63641	6.46e-06	0.000618741	3.57476	Down
MSTRG.40281|TPX2	-0.489597	1.32795	-4.62694	6.73e-06	0.000637204	3.57252	Down
MSTRG.22098	0.521905	-0.340573	4.65871	5.86e-06	0.000583019	3.56437	Up
MSTRG.52218|TMEM161B	-0.273345	3.64553	-4.6264	6.74e-06	0.000638092	3.55983	Stable
MSTRG.6554|LIN9	-0.443567	2.00465	-4.62056	6.92e-06	0.000645307	3.55806	Down
MSTRG.34667|ZNF416	-0.261387	3.01109	-4.62284	6.85e-06	0.000642573	3.55802	Stable
MSTRG.27686	-0.591862	9.52728	-4.67729	5.4e-06	0.000558093	3.55414	Down
MSTRG.41079|ENSG00000286865	0.612505	-0.537605	4.6646	5.71e-06	0.000573936	3.55376	Up
MSTRG.18093	-0.214509	6.55621	-4.64724	6.16e-06	0.000605748	3.5534	Stable
MSTRG.29869	0.392305	0.946675	4.62375	6.82e-06	0.000641835	3.55144	Up
MSTRG.10845|UEVLD	-0.252724	4.57349	-4.62887	6.67e-06	0.000633072	3.54595	Stable
MSTRG.51915|UTP15	-0.264311	4.23851	-4.62606	6.75e-06	0.000638443	3.54383	Stable
MSTRG.58449|SEC61G	-0.29745	4.17393	-4.62522	6.78e-06	0.000639555	3.54232	Stable
MSTRG.36277|PCYOX1	-0.181758	4.89048	-4.62969	6.65e-06	0.000632031	3.53953	Stable
MSTRG.14119	-0.586542	3.41994	-4.61975	6.94e-06	0.000646998	3.53911	Down
MSTRG.57683|ANKMY2	-0.271388	3.7666	-4.62109	6.9e-06	0.000644446	3.53558	Stable
MSTRG.62945|PTCSC1	0.253007	0.0266313	4.63767	6.42e-06	0.000618741	3.53164	Stable
MSTRG.3481|STXBP3	-0.369847	6.01379	-4.63633	6.46e-06	0.000618741	3.52995	Down
MSTRG.62572	-0.372692	2.65692	-4.6142	7.11e-06	0.000655406	3.52897	Down
MSTRG.14569	0.980213	1.49974	4.61294	7.15e-06	0.000655991	3.52538	Up
MSTRG.62497|DCAF13	-0.359587	4.74968	-4.62402	6.81e-06	0.000641699	3.52158	Down
MSTRG.61670|CHCHD7	-0.23457	4.69122	-4.62255	6.86e-06	0.000642778	3.51675	Stable
MSTRG.22036|WDR76	-0.277039	3.49238	-4.61448	7.1e-06	0.000655214	3.51519	Stable
MSTRG.33975|SAE1	-0.199056	4.87995	-4.62309	6.84e-06	0.000642465	3.51313	Stable
MSTRG.30219	0.422469	2.06777	4.6086	7.29e-06	0.0006637	3.5105	Up
MSTRG.67807|COX7B	-0.51468	3.1001	-4.61036	7.23e-06	0.000660312	3.50733	Down
MSTRG.14382|PYROXD1	-0.485512	5.06275	-4.62149	6.89e-06	0.000644035	3.50239	Down
MSTRG.937|MRTO4	-0.285143	3.55018	-4.61104	7.21e-06	0.00065898	3.50015	Stable
MSTRG.2990|PIGK	-0.397367	4.70845	-4.61832	6.99e-06	0.000648603	3.49989	Down
MSTRG.3039|LINC01781	-1.23273	-1.44251	-4.74781	3.96e-06	0.000458283	3.49634	Down
MSTRG.31032|ZNF271P	-0.307191	5.07128	-4.61778	7e-06	0.000649504	3.48613	Down
MSTRG.59052	-0.225867	6.0733	-4.62579	6.76e-06	0.000638584	3.4838	Stable
[truncated: 98,571 more rows]

## Sheet: S29
Table S29. V08_DE_linear_transcripts
[truncated: 99,630 more rows]

[truncated: 12 more sheets: S30, S31, S32, S33, S34, S35, S36, S37, S38, S39, S40, S41]
